# Supplementary material for: Applications of Bayesian Phylodynamic Methods in a Recent U.S. Porcine Reproductive and Respiratory Syndrome Virus Outbreak
Source: Front Microbiol. 2016 Feb 2;7:67. doi: 10.3389/fmicb.2016.00067 (PMC4735353; doi:10.3389/fmicb.2016.00067)
Supplement: Supplementary file 2 [file DataSheet2.ZIP › 174_Orf5_UCED_BS.xml]

<?xml version="1.0" standalone="yes"?>

<!-- Generated by BEAUTi v1.8.2                                              -->
<!--       by Alexei J. Drummond, Andrew Rambaut and Marc A. Suchard         -->
<!--       Department of Computer Science, University of Auckland and        -->
<!--       Institute of Evolutionary Biology, University of Edinburgh        -->
<!--       David Geffen School of Medicine, University of California, Los Angeles-->
<!--       http://beast.bio.ed.ac.uk/                                        -->
<beast>

	<!-- The list of taxa to be analysed (can also include dates/ages).          -->
	<!-- ntax=191                                                                -->
	<taxa id="taxa">
		<taxon id="6658_144_?_XW_2003.265">
			<date value="2003.265" direction="forwards" units="days"/>
		</taxon>
		<taxon id="3654_174_WS_XW_2004.5">
			<date value="2004.5" direction="forwards" units="days"/>
		</taxon>
		<taxon id="6574_144_?_XW_2005.52">
			<date value="2005.52" direction="forwards" units="days"/>
		</taxon>
		<taxon id="4111_144_WS_XW_2005.75">
			<date value="2005.75" direction="forwards" units="days"/>
		</taxon>
		<taxon id="4110_144_WS_XW_2005.117">
			<date value="2005.117" direction="forwards" units="days"/>
		</taxon>
		<taxon id="4109_144_WS_XW_2005.150">
			<date value="2005.15" direction="forwards" units="days"/>
		</taxon>
		<taxon id="4108_144_WS_XW_2005.255">
			<date value="2005.255" direction="forwards" units="days"/>
		</taxon>
		<taxon id="6551_144_?_XW_2005.266">
			<date value="2005.266" direction="forwards" units="days"/>
		</taxon>
		<taxon id="6528_144_?_XW_2005.306">
			<date value="2005.306" direction="forwards" units="days"/>
		</taxon>
		<taxon id="6512_144_?_XW_2005.348">
			<date value="2005.348" direction="forwards" units="days"/>
		</taxon>
		<taxon id="4106_144_WS_XW_2006.3">
			<date value="2006.3" direction="forwards" units="days"/>
		</taxon>
		<taxon id="4102_184_WS_XW_2006.37">
			<date value="2006.37" direction="forwards" units="days"/>
		</taxon>
		<taxon id="4171_144_WS_XW_2006.37">
			<date value="2006.37" direction="forwards" units="days"/>
		</taxon>
		<taxon id="4101_144_WS_XW_2006.38">
			<date value="2006.38" direction="forwards" units="days"/>
		</taxon>
		<taxon id="6474_144_?_XW_2006.117">
			<date value="2006.117" direction="forwards" units="days"/>
		</taxon>
		<taxon id="6448_144_?_XW_2006.211">
			<date value="2006.211" direction="forwards" units="days"/>
		</taxon>
		<taxon id="4168_144_WS_XW_2006.226">
			<date value="2006.226" direction="forwards" units="days"/>
		</taxon>
		<taxon id="6429_184_?_XW_2006.239">
			<date value="2006.239" direction="forwards" units="days"/>
		</taxon>
		<taxon id="3734_144_WS_XW_2006.275">
			<date value="2006.275" direction="forwards" units="days"/>
		</taxon>
		<taxon id="6393_144_?_XW_2006.315">
			<date value="2006.315" direction="forwards" units="days"/>
		</taxon>
		<taxon id="4323_144_WS_XW_2006.330">
			<date value="2006.33" direction="forwards" units="days"/>
		</taxon>
		<taxon id="4389_144_WS_XW_2007.56">
			<date value="2007.56" direction="forwards" units="days"/>
		</taxon>
		<taxon id="6332_174_?_XW_2007.60">
			<date value="2007.6" direction="forwards" units="days"/>
		</taxon>
		<taxon id="4382_144_WS_XW_2007.134">
			<date value="2007.134" direction="forwards" units="days"/>
		</taxon>
		<taxon id="4381_144_WS_XW_2007.154">
			<date value="2007.154" direction="forwards" units="days"/>
		</taxon>
		<taxon id="4380_144_WS_XW_2007.189">
			<date value="2007.189" direction="forwards" units="days"/>
		</taxon>
		<taxon id="4379_144_WS_XW_2007.197">
			<date value="2007.197" direction="forwards" units="days"/>
		</taxon>
		<taxon id="4377_144_WS_XW_2007.223">
			<date value="2007.223" direction="forwards" units="days"/>
		</taxon>
		<taxon id="4376_144_WS_XW_2007.250">
			<date value="2007.25" direction="forwards" units="days"/>
		</taxon>
		<taxon id="3957_144_WS_XW_2007.281">
			<date value="2007.281" direction="forwards" units="days"/>
		</taxon>
		<taxon id="6224_144_?_XW_2007.350">
			<date value="2007.35" direction="forwards" units="days"/>
		</taxon>
		<taxon id="4321_144_WS_XW_2008.15">
			<date value="2008.15" direction="forwards" units="days"/>
		</taxon>
		<taxon id="4320_144_WS_XW_2008.23">
			<date value="2008.23" direction="forwards" units="days"/>
		</taxon>
		<taxon id="4375_124_WS_XW_2008.97">
			<date value="2008.97" direction="forwards" units="days"/>
		</taxon>
		<taxon id="4374_124_WS_XW_2008.121">
			<date value="2008.121" direction="forwards" units="days"/>
		</taxon>
		<taxon id="2528_174_WS_WJ_2012.233">
			<date value="2012.233" direction="forwards" units="days"/>
		</taxon>
		<taxon id="2420_174_WS_QC_2014.14">
			<date value="2014.14" direction="forwards" units="days"/>
		</taxon>
		<taxon id="3544_174_WS_XW_2014.62">
			<date value="2014.62" direction="forwards" units="days"/>
		</taxon>
		<taxon id="1884_174_WS_ZQ_2014.103">
			<date value="2014.103" direction="forwards" units="days"/>
		</taxon>
		<taxon id="1889_174_WS_ZQ_2014.105">
			<date value="2014.105" direction="forwards" units="days"/>
		</taxon>
		<taxon id="1897_174_WS_ZQ_2014.120">
			<date value="2014.12" direction="forwards" units="days"/>
		</taxon>
		<taxon id="1909_174_WS_ZQ_2014.120">
			<date value="2014.12" direction="forwards" units="days"/>
		</taxon>
		<taxon id="1910_174_WS_ZQ_2014.121">
			<date value="2014.121" direction="forwards" units="days"/>
		</taxon>
		<taxon id="1928_174_WS_ZQ_2014.133">
			<date value="2014.133" direction="forwards" units="days"/>
		</taxon>
		<taxon id="2797_174_WS_YZ_2014.142">
			<date value="2014.142" direction="forwards" units="days"/>
		</taxon>
		<taxon id="1927_174_WS_ZQ_2014.148">
			<date value="2014.148" direction="forwards" units="days"/>
		</taxon>
		<taxon id="2804_174_NS_YZ_2014.149">
			<date value="2014.149" direction="forwards" units="days"/>
		</taxon>
		<taxon id="2806_174_WS_YZ_2014.155">
			<date value="2014.155" direction="forwards" units="days"/>
		</taxon>
		<taxon id="2655_174_WS_WJ_2014.167">
			<date value="2014.167" direction="forwards" units="days"/>
		</taxon>
		<taxon id="1969_174_NS_ZQ_2014.179">
			<date value="2014.179" direction="forwards" units="days"/>
		</taxon>
		<taxon id="1970_174_NS_ZQ_2014.179">
			<date value="2014.179" direction="forwards" units="days"/>
		</taxon>
		<taxon id="1972_174_NS_ZQ_2014.179">
			<date value="2014.179" direction="forwards" units="days"/>
		</taxon>
		<taxon id="1954_174_WS_ZQ_2014.186">
			<date value="2014.186" direction="forwards" units="days"/>
		</taxon>
		<taxon id="2951_174_NS_QC_2014.194">
			<date value="2014.194" direction="forwards" units="days"/>
		</taxon>
		<taxon id="2379_174_NS_QC_2014.217">
			<date value="2014.217" direction="forwards" units="days"/>
		</taxon>
		<taxon id="2667_174_NS_WJ_2014.219">
			<date value="2014.219" direction="forwards" units="days"/>
		</taxon>
		<taxon id="2022_174_NS_ZQ_2014.221">
			<date value="2014.221" direction="forwards" units="days"/>
		</taxon>
		<taxon id="2814_174_WS_YZ_2014.222">
			<date value="2014.222" direction="forwards" units="days"/>
		</taxon>
		<taxon id="2815_174_WS_YZ_2014.222">
			<date value="2014.222" direction="forwards" units="days"/>
		</taxon>
		<taxon id="2733_174_WS_WJ_2014.229">
			<date value="2014.229" direction="forwards" units="days"/>
		</taxon>
		<taxon id="2817_174_NS_YZ_2014.235">
			<date value="2014.235" direction="forwards" units="days"/>
		</taxon>
		<taxon id="2818_173_WS_YZ_2014.241">
			<date value="2014.241" direction="forwards" units="days"/>
		</taxon>
		<taxon id="2819_174_WS_YZ_2014.241">
			<date value="2014.241" direction="forwards" units="days"/>
		</taxon>
		<taxon id="2670_174_WS_WJ_2014.248">
			<date value="2014.248" direction="forwards" units="days"/>
		</taxon>
		<taxon id="2740_174_WS_WJ_2014.248">
			<date value="2014.248" direction="forwards" units="days"/>
		</taxon>
		<taxon id="2744_174_WS_WJ_2014.262">
			<date value="2014.262" direction="forwards" units="days"/>
		</taxon>
		<taxon id="2746_174_WS_WJ_2014.276">
			<date value="2014.276" direction="forwards" units="days"/>
		</taxon>
		<taxon id="2825_174_WS_YZ_2014.276">
			<date value="2014.276" direction="forwards" units="days"/>
		</taxon>
		<taxon id="2060_174_NS_ZQ_2014.289">
			<date value="2014.289" direction="forwards" units="days"/>
		</taxon>
		<taxon id="2954_174_WS_QC_2014.290">
			<date value="2014.29" direction="forwards" units="days"/>
		</taxon>
		<taxon id="2063_173_NS_ZQ_2014.291">
			<date value="2014.291" direction="forwards" units="days"/>
		</taxon>
		<taxon id="2955_174_WS_QC_2014.292">
			<date value="2014.292" direction="forwards" units="days"/>
		</taxon>
		<taxon id="2041_174_WS_ZQ_2014.296">
			<date value="2014.296" direction="forwards" units="days"/>
		</taxon>
		<taxon id="2836_164_NS_YZ_2014.297">
			<date value="2014.297" direction="forwards" units="days"/>
		</taxon>
		<taxon id="2837_164_NS_YZ_2014.297">
			<date value="2014.297" direction="forwards" units="days"/>
		</taxon>
		<taxon id="2071_174_NS_ZQ_2014.298">
			<date value="2014.298" direction="forwards" units="days"/>
		</taxon>
		<taxon id="2044_174_WS_ZQ_2014.299">
			<date value="2014.299" direction="forwards" units="days"/>
		</taxon>
		<taxon id="2043_174_WS_ZQ_2014.303">
			<date value="2014.303" direction="forwards" units="days"/>
		</taxon>
		<taxon id="2042_144_WS_ZQ_2014.304">
			<date value="2014.304" direction="forwards" units="days"/>
		</taxon>
		<taxon id="2103_174_NS_ZQ_2014.304">
			<date value="2014.304" direction="forwards" units="days"/>
		</taxon>
		<taxon id="2136_174_NS_ZQ_2014.310">
			<date value="2014.31" direction="forwards" units="days"/>
		</taxon>
		<taxon id="2384_174_WS_QC_2014.311">
			<date value="2014.311" direction="forwards" units="days"/>
		</taxon>
		<taxon id="2385_174_WS_QC_2014.311">
			<date value="2014.311" direction="forwards" units="days"/>
		</taxon>
		<taxon id="2388_174_NS_QC_2014.312">
			<date value="2014.312" direction="forwards" units="days"/>
		</taxon>
		<taxon id="2387_174_NS_QC_2014.313">
			<date value="2014.313" direction="forwards" units="days"/>
		</taxon>
		<taxon id="2756_174_WS_WJ_2014.317">
			<date value="2014.317" direction="forwards" units="days"/>
		</taxon>
		<taxon id="2841_164_WS_YZ_2014.318">
			<date value="2014.318" direction="forwards" units="days"/>
		</taxon>
		<taxon id="2688_174_WS_WJ_2014.320">
			<date value="2014.32" direction="forwards" units="days"/>
		</taxon>
		<taxon id="2392_174_WS_QC_2014.323">
			<date value="2014.323" direction="forwards" units="days"/>
		</taxon>
		<taxon id="2111_174_NS_ZQ_2014.324">
			<date value="2014.324" direction="forwards" units="days"/>
		</taxon>
		<taxon id="2397_174_NS_QC_2014.324">
			<date value="2014.324" direction="forwards" units="days"/>
		</taxon>
		<taxon id="2719_174_WS_WJ_2014.324">
			<date value="2014.324" direction="forwards" units="days"/>
		</taxon>
		<taxon id="2391_174_WS_QC_2014.325">
			<date value="2014.325" direction="forwards" units="days"/>
		</taxon>
		<taxon id="2396_174_NS_QC_2014.325">
			<date value="2014.325" direction="forwards" units="days"/>
		</taxon>
		<taxon id="2760_174_WS_WJ_2014.325">
			<date value="2014.325" direction="forwards" units="days"/>
		</taxon>
		<taxon id="2092_174_WS_ZQ_2014.330">
			<date value="2014.33" direction="forwards" units="days"/>
		</taxon>
		<taxon id="2108_174_NS_ZQ_2014.330">
			<date value="2014.33" direction="forwards" units="days"/>
		</taxon>
		<taxon id="2844_164_WS_YZ_2014.331">
			<date value="2014.331" direction="forwards" units="days"/>
		</taxon>
		<taxon id="2094_164_WS_ZQ_2014.332">
			<date value="2014.332" direction="forwards" units="days"/>
		</taxon>
		<taxon id="2127_174_WS_ZQ_2014.337">
			<date value="2014.337" direction="forwards" units="days"/>
		</taxon>
		<taxon id="2131_174_WS_ZQ_2014.337">
			<date value="2014.337" direction="forwards" units="days"/>
		</taxon>
		<taxon id="2130_174_WS_ZQ_2014.338">
			<date value="2014.338" direction="forwards" units="days"/>
		</taxon>
		<taxon id="2767_174_WS_WJ_2014.339">
			<date value="2014.339" direction="forwards" units="days"/>
		</taxon>
		<taxon id="2124_174_WS_ZQ_2014.341">
			<date value="2014.341" direction="forwards" units="days"/>
		</taxon>
		<taxon id="2123_174_WS_ZQ_2014.344">
			<date value="2014.344" direction="forwards" units="days"/>
		</taxon>
		<taxon id="2134_174_WS_ZQ_2014.344">
			<date value="2014.344" direction="forwards" units="days"/>
		</taxon>
		<taxon id="2143_174_NS_ZQ_2014.345">
			<date value="2014.345" direction="forwards" units="days"/>
		</taxon>
		<taxon id="2849_174_NS_YZ_2014.345">
			<date value="2014.345" direction="forwards" units="days"/>
		</taxon>
		<taxon id="2850_174_NS_YZ_2014.345">
			<date value="2014.345" direction="forwards" units="days"/>
		</taxon>
		<taxon id="2853_1214_NS_YZ_2014.345">
			<date value="2014.345" direction="forwards" units="days"/>
		</taxon>
		<taxon id="2403_164_WS_QC_2014.346">
			<date value="2014.346" direction="forwards" units="days"/>
		</taxon>
		<taxon id="2700_174_WS_WJ_2014.346">
			<date value="2014.346" direction="forwards" units="days"/>
		</taxon>
		<taxon id="2854_174_WS_YZ_2014.346">
			<date value="2014.346" direction="forwards" units="days"/>
		</taxon>
		<taxon id="2164_174_WS_ZQ_2014.347">
			<date value="2014.347" direction="forwards" units="days"/>
		</taxon>
		<taxon id="5108_174_?_XW_2014.348">
			<date value="2014.348" direction="forwards" units="days"/>
		</taxon>
		<taxon id="2145_174_WS_ZQ_2014.351">
			<date value="2014.351" direction="forwards" units="days"/>
		</taxon>
		<taxon id="2859_174_WS_YZ_2014.351">
			<date value="2014.351" direction="forwards" units="days"/>
		</taxon>
		<taxon id="2146_174_WS_ZQ_2014.352">
			<date value="2014.352" direction="forwards" units="days"/>
		</taxon>
		<taxon id="2153_174_WS_ZQ_2014.358">
			<date value="2014.358" direction="forwards" units="days"/>
		</taxon>
		<taxon id="2154_174_WS_ZQ_2014.358">
			<date value="2014.358" direction="forwards" units="days"/>
		</taxon>
		<taxon id="2149_174_WS_ZQ_2014.359">
			<date value="2014.359" direction="forwards" units="days"/>
		</taxon>
		<taxon id="2193_174_NS_ZQ_2014.359">
			<date value="2014.359" direction="forwards" units="days"/>
		</taxon>
		<taxon id="2204_174_NS_ZQ_2014.359">
			<date value="2014.359" direction="forwards" units="days"/>
		</taxon>
		<taxon id="2176_174_NS_ZQ_2015.3">
			<date value="2015.3" direction="forwards" units="days"/>
		</taxon>
		<taxon id="2159_144_WS_ZQ_2015.5">
			<date value="2015.5" direction="forwards" units="days"/>
		</taxon>
		<taxon id="2160_144_WS_ZQ_2015.5">
			<date value="2015.5" direction="forwards" units="days"/>
		</taxon>
		<taxon id="2170_174_WS_ZQ_2015.11">
			<date value="2015.11" direction="forwards" units="days"/>
		</taxon>
		<taxon id="2222_174_NS_ZQ_2015.11">
			<date value="2015.11" direction="forwards" units="days"/>
		</taxon>
		<taxon id="2417_174_WS_QC_2015.11">
			<date value="2015.11" direction="forwards" units="days"/>
		</taxon>
		<taxon id="4759_174_?_XW_2015.11">
			<date value="2015.11" direction="forwards" units="days"/>
		</taxon>
		<taxon id="2418_174_WS_QC_2015.13">
			<date value="2015.13" direction="forwards" units="days"/>
		</taxon>
		<taxon id="2419_174_WS_QC_2015.13">
			<date value="2015.13" direction="forwards" units="days"/>
		</taxon>
		<taxon id="2181_174_WS_ZQ_2015.15">
			<date value="2015.15" direction="forwards" units="days"/>
		</taxon>
		<taxon id="2864_174_WS_YZ_2015.19">
			<date value="2015.19" direction="forwards" units="days"/>
		</taxon>
		<taxon id="2866_164_WS_YZ_2015.19">
			<date value="2015.19" direction="forwards" units="days"/>
		</taxon>
		<taxon id="2182_172_WS_ZQ_2015.20">
			<date value="2015.2" direction="forwards" units="days"/>
		</taxon>
		<taxon id="2197_164_WS_ZQ_2015.25">
			<date value="2015.25" direction="forwards" units="days"/>
		</taxon>
		<taxon id="2235_174_WS_ZQ_2015.25">
			<date value="2015.25" direction="forwards" units="days"/>
		</taxon>
		<taxon id="2875_174_WS_YZ_2015.26">
			<date value="2015.26" direction="forwards" units="days"/>
		</taxon>
		<taxon id="2431_174_NS_QC_2015.27">
			<date value="2015.27" direction="forwards" units="days"/>
		</taxon>
		<taxon id="2227_144_NS_ZQ_2015.29">
			<date value="2015.29" direction="forwards" units="days"/>
		</taxon>
		<taxon id="2430_173_NS_QC_2015.31">
			<date value="2015.31" direction="forwards" units="days"/>
		</taxon>
		<taxon id="2215_174_WS_ZQ_2015.32">
			<date value="2015.32" direction="forwards" units="days"/>
		</taxon>
		<taxon id="2225_174_NS_ZQ_2015.32">
			<date value="2015.32" direction="forwards" units="days"/>
		</taxon>
		<taxon id="2268_174_WS_ZQ_2015.32">
			<date value="2015.32" direction="forwards" units="days"/>
		</taxon>
		<taxon id="2256_174_NS_ZQ_2015.34">
			<date value="2015.34" direction="forwards" units="days"/>
		</taxon>
		<taxon id="2882_164_WS_YZ_2015.34">
			<date value="2015.34" direction="forwards" units="days"/>
		</taxon>
		<taxon id="2237_174_WS_ZQ_2015.35">
			<date value="2015.35" direction="forwards" units="days"/>
		</taxon>
		<taxon id="2290_174_NS_ZQ_2015.38">
			<date value="2015.38" direction="forwards" units="days"/>
		</taxon>
		<taxon id="2449_174_WS_QC_2015.38">
			<date value="2015.38" direction="forwards" units="days"/>
		</taxon>
		<taxon id="2263_174_WS_ZQ_2015.39">
			<date value="2015.39" direction="forwards" units="days"/>
		</taxon>
		<taxon id="2288_172_WS_ZQ_2015.39">
			<date value="2015.39" direction="forwards" units="days"/>
		</taxon>
		<taxon id="2347_174_WS_ZQ_2015.40">
			<date value="2015.4" direction="forwards" units="days"/>
		</taxon>
		<taxon id="2437_174_WS_QC_2015.40">
			<date value="2015.4" direction="forwards" units="days"/>
		</taxon>
		<taxon id="2447_174_WS_QC_2015.40">
			<date value="2015.4" direction="forwards" units="days"/>
		</taxon>
		<taxon id="2247_174_WS_ZQ_2015.41">
			<date value="2015.41" direction="forwards" units="days"/>
		</taxon>
		<taxon id="2244_174_WS_ZQ_2015.42">
			<date value="2015.42" direction="forwards" units="days"/>
		</taxon>
		<taxon id="2254_174_WS_ZQ_2015.42">
			<date value="2015.42" direction="forwards" units="days"/>
		</taxon>
		<taxon id="2891_173_NS_YZ_2015.45">
			<date value="2015.45" direction="forwards" units="days"/>
		</taxon>
		<taxon id="2438_174_WS_QC_2015.46">
			<date value="2015.46" direction="forwards" units="days"/>
		</taxon>
		<taxon id="2893_163_WS_YZ_2015.47">
			<date value="2015.47" direction="forwards" units="days"/>
		</taxon>
		<taxon id="2894_174_WS_YZ_2015.47">
			<date value="2015.47" direction="forwards" units="days"/>
		</taxon>
		<taxon id="2323_174_WS_ZQ_2015.48">
			<date value="2015.48" direction="forwards" units="days"/>
		</taxon>
		<taxon id="2712_174_NS_WJ_2015.48">
			<date value="2015.48" direction="forwards" units="days"/>
		</taxon>
		<taxon id="2332_174_NS_ZQ_2015.49">
			<date value="2015.49" direction="forwards" units="days"/>
		</taxon>
		<taxon id="2316_174_WS_ZQ_2015.52">
			<date value="2015.52" direction="forwards" units="days"/>
		</taxon>
		<taxon id="2346_174_WS_ZQ_2015.61">
			<date value="2015.61" direction="forwards" units="days"/>
		</taxon>
		<taxon id="2453_174_WS_QC_2015.61">
			<date value="2015.61" direction="forwards" units="days"/>
		</taxon>
		<taxon id="2900_174_WS_YZ_2015.62">
			<date value="2015.62" direction="forwards" units="days"/>
		</taxon>
		<taxon id="2317_174_WS_ZQ_2015.63">
			<date value="2015.63" direction="forwards" units="days"/>
		</taxon>
		<taxon id="2322_164_WS_ZQ_2015.63">
			<date value="2015.63" direction="forwards" units="days"/>
		</taxon>
		<taxon id="2366_174_NS_ZQ_2015.63">
			<date value="2015.63" direction="forwards" units="days"/>
		</taxon>
		<taxon id="2296_173_WS_ZQ_2015.64">
			<date value="2015.64" direction="forwards" units="days"/>
		</taxon>
		<taxon id="2349_174_WS_ZQ_2015.64">
			<date value="2015.64" direction="forwards" units="days"/>
		</taxon>
		<taxon id="2905_174_WS_YZ_2015.64">
			<date value="2015.64" direction="forwards" units="days"/>
		</taxon>
		<taxon id="2341_174_WS_ZQ_2015.68">
			<date value="2015.68" direction="forwards" units="days"/>
		</taxon>
		<taxon id="2299_144_WS_ZQ_2015.69">
			<date value="2015.69" direction="forwards" units="days"/>
		</taxon>
		<taxon id="2311_164_NS_ZQ_2015.69">
			<date value="2015.69" direction="forwards" units="days"/>
		</taxon>
		<taxon id="2343_174_NS_ZQ_2015.69">
			<date value="2015.69" direction="forwards" units="days"/>
		</taxon>
		<taxon id="2298_174_NS_ZQ_2015.71">
			<date value="2015.71" direction="forwards" units="days"/>
		</taxon>
		<taxon id="2913_174_NS_YZ_2015.71">
			<date value="2015.71" direction="forwards" units="days"/>
		</taxon>
		<taxon id="3507_174_WS_XW_2015.71">
			<date value="2015.71" direction="forwards" units="days"/>
		</taxon>
		<taxon id="2372_174_NS_ZQ_2015.76">
			<date value="2015.76" direction="forwards" units="days"/>
		</taxon>
		<taxon id="2916_164_WS_YZ_2015.76">
			<date value="2015.76" direction="forwards" units="days"/>
		</taxon>
		<taxon id="2917_174_WS_YZ_2015.76">
			<date value="2015.76" direction="forwards" units="days"/>
		</taxon>
		<taxon id="2919_164_WS_YZ_2015.76">
			<date value="2015.76" direction="forwards" units="days"/>
		</taxon>
		<taxon id="2920_174_WS_YZ_2015.76">
			<date value="2015.76" direction="forwards" units="days"/>
		</taxon>
		<taxon id="2369_174_WS_ZQ_2015.82">
			<date value="2015.82" direction="forwards" units="days"/>
		</taxon>
		<taxon id="2376_1214_WS_ZQ_2015.83">
			<date value="2015.83" direction="forwards" units="days"/>
		</taxon>
		<taxon id="6733_174_?_XW_2015.83">
			<date value="2015.83" direction="forwards" units="days"/>
		</taxon>
		<taxon id="2929_164_WS_YZ_2015.89">
			<date value="2015.89" direction="forwards" units="days"/>
		</taxon>
	</taxa>

	<!-- The sequence alignment (each sequence refers to a taxon above).         -->
	<!-- ntax=191 nchar=603                                                      -->
	<alignment id="alignment" dataType="nucleotide">
		<sequence>
			<taxon idref="6658_144_?_XW_2003.265"/>
			ATGTTGGGGAAATGCTTGACCGCGGGCTGCTGCTCGCAGTTGCTTTTTTTGTGGTGTATCGTGCCGTTCTGTTTTGTTGCGCTCGTCAACGCCAGCAACAACAGCAGCTCCCATTTACAGTTGATTTATAACCTGACGATATGTGAGCTGAATGGCACAGATTGGCTAAATGAAAACTTTGATTGGGCGGTGGAGACCTTTGTTATCTTTCCTGCGTTGACTCACATTGTCTCCTATGGCGCCCTCACCACCAGCCATTTCCTTGACACAGTCGGTCTAATCACTGTGTCTGCCGCCGGATACTACCATGGGCGGTATGTCTTGAGTAGCATTTACGCTGTCTGCGCCCTGGCTGCGTTAATTTGCTTCGTCATTAGGCTGACGAAAAATTGCATGTCCTGGCGTTACTCATGCACCAGATACACTAACTTTCTTCTGGACACCAAGGGCAAACTCTATCGTTGGCGGTCTCCCGTCATCATAGAGAAAGGGGGTAAAATCGAGGTTGGAAGTCACCTGATCGACCTCAAGAGAGTTGTGCTTGACGGTTCCGCGGCAACCCCTGTAACCAAAGTTTCAGCGGAACAATGGGGTCGTCCTTAA
		</sequence>
		<sequence>
			<taxon idref="3654_174_WS_XW_2004.5"/>
			ATGTTGGGGAAATGCTCGACCGCGGGCTGCTGCTCGCAATTGCCTTTTTTGTGGTGTATCGTGCCGTTCTGTTTTGTTGCGCTCGTCAACGCCAGCAACAACAGCAGCTCCCATTTACAGTTGATTTATAACCTGACGATATGTGAGCTGAATGGCACAGATTGGCTAAATGAAAGCTTTGATTGGGCGGTGGAGACCTTTGTTATCTTTCCTGTGTTGACTCACATTGTCTCCTATGGCGCCCTCACCACCAGCCATTTCCTTGACACAGTCGGTTTAATCACTGTGTCTGCCGCCGGATACTTCCACGGGCGGTATGTCTTAAGTAGCATTTACGCTGTCTGCGCCCTGGCTGCGTTAACTTGCTTCGTCATTAGGCTGACGAAAAATTGCATGTCCTGGCGTTACTCATGCACCAGATACACTAACTTTCTTCTGGACACCAAGGGCAAACTCTATCGTTGGCGGTCTCCCGTCATCATAGAGAAAGGGGGTAAAATCGAGGTTGAAGGCCACCTGATCGACCTCAAGAGAGTTGTGCTCGACGGTTCCGCGGCAACCCCTGTAACCAGAGTTTCAGCGGAACAATGGGGTCGTCCTTAG
		</sequence>
		<sequence>
			<taxon idref="6574_144_?_XW_2005.52"/>
			ATGTTGGGGAAATGCTTGACCGCGGGCTGCTGCTCGCAGTTGCCTTTTTTGTGGTGTATCGTGCCGTTCTGTTTTGTTGCGATCGTCAACGCCAGCAACAACAGCAGCTCCCATTTACAGTTGATTTATAACCTGACGATATGTGAGCTGAATGGCACAGATTGGCTAAATGAAAACTTTGATTGGGCGGTGGAGACCTTTGTTATCTTTCCTGCGTTGACTCACATTGTCTCCTATGGCGCCCTCACCACCAGCCATTTCCTTGACACAGTCGGTCTGACCACTGTGTCTGTCGCCGGATTCTACCACGGGCGGTATGTCTTGAGTAGCATTTACGCTGTCTGCGCCCTGGCTGCGTTAATTTGCTTCGTCATTAGGCTGACTAAAAATTGCATGTCCTGGCGTTACTCATGCACCAGATACACTAACTTTCTTTTGGACACCAAGGGCAAACTCTATCGTTGGCGGTCTCCCGTCATCATAGAGAAAGGGGGTAAAATCGAGGTTGGGGGTCACTTGATCGACCTCAAGAGAGTTGTACTTGACGGTTCCGCGGCAACCCCTGTAACCAAAGTTTCAGCGGAACAATGGGGTCGTCCTTAA
		</sequence>
		<sequence>
			<taxon idref="4111_144_WS_XW_2005.75"/>
			ATGTTGGGGAAATGCTTGACCGCGGGCTGTTGCTCGCAATTGCCTTTTTTGTGGTGTATCGTGCCGTTCTGTTTTGTTGCGCTCGTCAACGCCAGCAACAACAGCAGCTCCCATTTACAGTTGATTTATAACCTGACGATATGTGAGCTGAATGGCACAGATTGGCTAAACAAAAGCTTTGATTGGGCAGTGGAGACCTTTGTTATCTTTCCTGTGTTGACTCACATTGTCTCCTATGGCGCCCTCACCACCAGCCATTTCCTTGACACAGTCGGTCTAATCACTGTGTCTGCCGCCGGATACTACCACGGGCGGTATGTCTTAAGTAGCATTTACGCTGTCTGCGCCCTGGCTGCGTTAATTTGCTTCGTCATTAGGCTGACGAAAAATTGCATGTCCTGGCGTTACTCATGCACTAGATACACCAACTTTCTTCTGGACACCAAGGGCAAACTCTATCGTTGGCGGTCTCCCGTCATCATAGAGAAAGGGGGTAAAATTGAGGTTGAAGGTCACCTGATCGACCTCAAGAGAGTTGTGCTTGACGGTTCCGCGGCAACCCCTGTAACCAAAGTTTCAGCGGAACAATGGGGTCGTCCTTAG
		</sequence>
		<sequence>
			<taxon idref="4110_144_WS_XW_2005.117"/>
			ATGTTGGGGAAATGCTTGACCGCGGGCTGTTGCTCGCAATTGCCTTTTTTGTGGTGTATCGTGCCGTTCTGTTTTGTTGCGCTCGTCAACGCCAGCAACAACAGCAGCTCCCATTTACAGTTGATTTATAACCTGACGATATGTGAGCTGAATGGCACAGATTGGCTAAACAAAAGCTTTGATTGGGCAGTGGAGACCTTTGTTATCTTTCCTGTGTTGACTCACATTGTCTCCTATGGCGCCCTCACCACCAGCCATTTTCTTGACACAGTCGGTCTAATCACTGTGTCTGCCGCCGGATACTACCACGGGCGGTATGTCTTAAGTAGCATTTACGCTGTCTGCGCCCTGGCTGCGTTAATTTGCTTCGTCATTAGGCTGACGAAAAATTGCATGTCCTGGCGTTACTCATGCACTAGATACACCAACTTTCTTCTGGACACCAAGGGCAAACTCTATCGTTGGCGGTCTCCCGTCATCATAGAGAAAGGGGGTAAAATTGAGGTTGAAGGTCACCTGATCGACCTCAAGAGAGTTGTGCTTGACGGTTCCGCGGCAACCCCTGTAACCAAAGTTTCAGCGGAACAATGGGGTCGTCCTTAG
		</sequence>
		<sequence>
			<taxon idref="4109_144_WS_XW_2005.150"/>
			ATGTTGGGGAAATGCTTGACCGCGGGCTGTTGCTCGCAATTGCCTTTTTTGTGGTGTATCGTGCCGTTCTGTTTTGTTGCGCTCGTCAACGCCAGCAACAACAGCAGCTCCCATTTACAGTTGATTTATAACCTGACGATATGTGAGCTGAATGGCACAGATTGGCTAAACAAAAAATTTGATTGGGCAGTGGAGACCTTTGTTATCTTTCCTGTGTTGACTCACATTGTCTCCTATGGCGCCCTCACCACCAGCCATTTCCTTGACACAGTCGGTCTAATCACTGTGTCTGCCGCCGGATACTACCACGGGCGGTATGTCTTAAGTAGCATTTACGCTGTCTGCGCCCTGGCTGCGTTAATTTGCTTCGTCATTAGGCTGACGAAAAATTGCATGTCCTGGCGTTACTCATGCACTAGATACACCAACTTTCTTCTGGACACCAAGGGCAAACTCTATCGTTGGCGGTCTCCCGTCATCATAGAGAAAGGGGGTAAAATTGAGGTTGAAGGTCACCTGATCGACCTCAAGAGAGTTGTGCTTGACGGTTCCGCGGCAACCCCTATAACCAAAGTTTCAGCGGAACAATGGGGTCGTCCTTAG
		</sequence>
		<sequence>
			<taxon idref="4108_144_WS_XW_2005.255"/>
			ATGTTGGGGAAATGCTTGACCGCGGGTTGTTGCTCGCAATTGCCTTTTTTGTGGTGTATCGTGCCGTTCTGTTTTGTTGCGCTCGTCAACGCCAGCAACAACAGCAGCTCCCATTTACAGTTGATTTATAACCTGACGATATGTGAGCTGAATGGCACAGATTGGCTAAACAAAAAATTTGATTGGGCAGTGGAGACCTTTGTCATCTTTCCTGTGTTGACTCACATTGTCTCCTATGGCGCCCTCACCACCAGCCATTTCCTTGACACAGTCGGTCTAATCACTGTGTCTGCCGCCGGATACTACCACGGGCGGTATGTCTTAAGTAGCATTTACGCTGTCTGCGCCCTGGCTGCGTTAATTTGCTTCGTCATTAGGCTGACGAAAAATTGCATGTCCTGGCGTTACTCATGCACTAGATACACCAACTTTCTTCTGGACACCAAGGGCAAACTCTATCGTTGGCGGTCTCCCGTCATCATAGAGAAAGGGGGTAAAATTGAGGTTGAAGGTCACCTGATCGACCTCAAGAGAGTTGTGCTTGACGGTTCCGCGGCAACCCCTATAACCAAAGTTTCAGCGGAACAATGGGGTCGTCCTTAG
		</sequence>
		<sequence>
			<taxon idref="6551_144_?_XW_2005.266"/>
			ATGTTGGGGAAATGCTTGACCGCGGGCTGTTGCTCGCAATTGCCTTTTTTGTGGTGTATCGTGCCGTTCTGTTTTGTTGCGCTCGTCAACGCCAACAACAACAGCAGCTCCCATTTACAGTTGATTTATAACCTGACGATATGTGAGCTGAATGGCACAGATTGGCTAGACAAAAGATTTGATTGGGCAGTGGAGACCTTTGTTATCTTTCCTGTGTTGACTCACATTGTCTCCTATGGCGCCCTCACCACCAGCCATTTCCTTGACACAGTCGGTCTAATCACTGTGTCTGCCGCCGGATACTACCACGGGCGGTATGTCTTAAGTAGCATTTACGCTGTCTGCGCCCTGGCTGCGTTAATTTGCTTCGTCATTAGGCTGACGAAAAATTGCATGTCTTGGCGTTACTCATGCACTAGGTACACCAACTTTCTTCTGGACACCAAGGGCAAACTCTATCGTTGGCGGTCTCCCGTCATCATAGAGAAAGGGGGTAAAATTGAGGTTGAAGGTCACCTGATCGACCTCAAGAGAGTTGTGCTCGACGGTTCCGCGGCAACCCCTGTAACCAAAGTTTCAGCGGAACAATGGGGTCGTCCTTAG
		</sequence>
		<sequence>
			<taxon idref="6528_144_?_XW_2005.306"/>
			ATGTTGGGGAAATGCTTGACCGCGGGCTGTTGCTCGCAATTGCCTTTTTTGTGGTGTATCGTGCCGTTCTGTTTTGTTGCGCTCGTCAACGCCAGCAACAACAACAGCTCCCATTTACAGTTGATTTATAACCTGACGATATGTGAGCTGAATGGCACAGATTGGCTAAACAATAAATTTGATTGGGCAGTGGAGACCTTTGTTATCTTTCCTGTGTTGACTCACATTGTCTCCTATGGCGCCCTCACCACCAGCCATTTCCTTGACACAGTCGGTCTAATCACTGTGTCTGCCGCCGGATACTACCACGGGCGGTATGTCTTAAGTAGCATTTACGCTGTCTGCGCCCTGGCTGCGTTAATTTGCTTCGTCATTAGGCTGACGAAAAATTGCATGTCCTGGCGTTACTCATGCACTAGGTACACCAACTTTCTTCTGGACACCAAGGGCAAACTCTATCGTTGGCGGTCTCCCGTCATCATAGAGAAAGGGGGTAAAATTGAGGTTGAAGGTCACCTGATCGACCTCAAGAGAGTTGTGCTTGACGGTTCCGCGGCAACCCCTATAACCAAAGTTTCAGCGGAACAATGGGGTCGTCCTTAG
		</sequence>
		<sequence>
			<taxon idref="6512_144_?_XW_2005.348"/>
			ATGTTGGGGAAATGCTTGACCGCGGGCTGTTGCTCGCAATTGCTTTTTTTGTGGTGTATCGTGCCGTTCTGTTTTGTTGCGCTCGTCAACGCCAACAACAGCAGCAGCTCCCATTTACAGTTGATTTATAACCTGACGATATGTGAGCTGAATGGCACAGATTGGCTAAACAATAAATTTGATTGGGCAGTGGAGACCTTTGTTATCTTTCCTGTGTTGACTCACATTGTCTCCTATGGCGCCCTCACCACCAGCCATTTCCTTGACACAGTCGGTCTAATCACTGTGTCTGCCGCCGGATACTACCACGGGCGGTATGTCTTAAGTAGCATTTACGCTGTCTGCGCCCTGGCTGCGTTAATTTGCTTCGTCATTAGGCTGACGAAAAATTGCATGTCCTGGCGTTACTCATGCACTAGGTACACCAACTTTCTTCTGGACACCAAGGGCAAACTCTATCGTTGGCGGTCTCCCGTCATCATAGAGAAAGGGGGTAAAATTGAGGTTGAAGGTCACCTGATCGACCTCAAGAGAGTTGTGCTTGACGGTTCCGCGGCAACCCCTATAACCAAAGTTTCAGCGGAACAATGGGGTCGTCCTTAG
		</sequence>
		<sequence>
			<taxon idref="4106_144_WS_XW_2006.3"/>
			ATGTTGGGGAAATGCTTGACCGCGGGCTGTTGCTCGCAATTGCCTTTTTTGTGGTGTATCGTGCCGTTCTGTTTTGTTGCGCTCGTCAACGCCAGCAACAACAGCAGCTCCCATTTACAGTTGATTTATAACCTGACGATATGTGAGCTGAATGGCACAGATTGGCTAAACAAAAACTTTGATTGGGCAGTGGAGACCTTTGTTATCTTTCCTGTGTTGACTCACATTGTCTCCTATGGCGCCCTCACCACCAGCCATTTCCTTGACACAGTCGGTCTAATCACTGTGTCTGCCGCCGGATACTACCACGGGCGGTATGTCTTAAGTAGCATTTACGCTGTCTGCGCCCTGGCTGCGTTAATTTGCTTCGTCATTAGGCTGACGAAAAATTGCATGTCCTGGCGTTACTCATGCACTAGATACACCAACTTTCTTCTGGACACCAAGGGCAAACTCTATCGTTGGCGGTCTCCCGTCATCATAGAGAAAGGGGGTAAAATTGAGGTTGAAGGTCACCTGATCGACCTCAAGAGAGTTGTGCTTGACGGTTCCGCGGCAACCCCTGTAACCAAAGTTTCAGCGGAACCATGGGGTCGTCCTTAG
		</sequence>
		<sequence>
			<taxon idref="4102_184_WS_XW_2006.37"/>
			ATGTTGGGGAAATGCTTGACCGCGGGCTGTTGCTCGCAATTGACTTTTTTGTGGTGTATCGTGCCGTTCTGTTTTGTTGCGCTCGTCAACGCCAGCAACAACAGCAGCTCCCATTTACAGTTGATTTATAACCTGACGATATGTGAGCTGAATGGCACAGATTGGCTAAAAAAAAACTTTGATTGGGCAGTGGAGACCTTTGTTATCTTTCCTGTGTTGACTCACATTGTCTCCTATGGCGCCCTCACCACCAGCCATTTCCTTGACACGGTCGGTCTAATCACTGTGTCTGCCGCCGGATACTACCACGGGCGGTATGTCTTAAGTAGCATTTACGCTGTCTGCGCCCTGGCTGCGTTAATTTGCTTCGTCATTAGGCTGACGAAAAATTGCATGTCCTGGCGTTACTCATGCACTAGATACACCAACTTTCTTCTGGACACCAAGGGCAAACTCTATCGTTGGCGGTCTCCCGTCATCATAGAGAAAGGGGGTAAAATTGAGGTTGAAGGTCACCTGATCGACCTCAAGAGAGTTGTGCTTGACGGTTCCGCGGCAACCCCTGTAACCAAAGTTTCAGCGGAACAATGGGGTCGTCCTTAG
		</sequence>
		<sequence>
			<taxon idref="4171_144_WS_XW_2006.37"/>
			ATGTTGGGGAAATGCTTGACCGCGGGCTGCTGCTCGCAGTTGCTTTTTTTGTGGTGTATCGTGCCGTTCTGTTTTGTTGCGCTCGTCAACGCCAGCAACAACAGCAGCTCCCATTTGCAGTTGATTTATAACCTGACGATATGTGAGCTGAATGGCACAGATTGGCTAAATAAAAGCTTTGATTGGGCGGTGGAGACCTTTGTCATCTTCCCTGTGTTGACTCACATTGTCTCCTATGGCGCCCTCACCACCAGCCATTTCCTTGACACAGTCGGTCTAATCACTGTATCTACCGCCGGATACTACCACGGGCGGTATGTCTTGAGTAGCATTTACGCTGCCTGCGCCCTGGCTGCGTTAATTTGCTTCGTCATCAGGCTGACAAAAAATTGCATGTCCTGGCGTTACTCATGCACCAGATACACTAACTTTCTTCTGGACACCAAGGGCAAACTCTATCGTTGGCGGTCTCCCGTCATCATAGAAAAAGGTGGTAAAGTCGAGGTTGGAGGTCACCTGATCGACCTCAAGAGAGTTGTGCTTGACGGTTCCGCGGCAACCCCTGTAACCAAAGTTTCAGCGGAACAATGGGGTCGTCCTTAG
		</sequence>
		<sequence>
			<taxon idref="4101_144_WS_XW_2006.38"/>
			ATGTTGGGGAAATGCTTGACCGCGGGCTGTTGCTCGCAATTGCCTTTTTTGTGGTGTATCGTGCCGTTCTGTTTTGTTGCGCTCGTCAACGCCAGCAACAACAGCAGCTCCCATTTACAGTTGATTTATAACCTGACGATATGTGAGCTGAATGGCACAGATTGGCTAAAAGAAAACTTTGATTGGGCAGTGGAGACCTTTGTTATCTTTCCTGTGTTGACTCACATTGTCTCCTATGGCGCCCTCACCACCAGCCATTTCCTTGACACGGTCGGTCTAATCACTGTGTCTGCCGCCGGATACTACCACGGGCGGTATGTCTTAAGTAGCATTTACGCTGTCTGCGCCCTGGCTGCGTTAATTTGCTTCGTCATTAGGCTGACGAAAAATTGCATGTCCTGGCGTTACTCATGCACTAGATACACCAACTTTCTTCTGGACACCAAGGGCAAACTCTATCGTTGGCGGTCTCCCGTCATCATAGAGAAAGGGGGTAAAATTGAGGTTGAAGGTCACCTGATCGACCTCAAGAGAGTTGTGCTTGACGGTTCCGCGGCAACCCCTGTAACCAAAGTTTCAGCGGAACAATGGGGTCGTCCTTAG
		</sequence>
		<sequence>
			<taxon idref="6474_144_?_XW_2006.117"/>
			ATGTTGGGGAAATGCTTGACCGCGGGCTGCTGCTCGCAGTTGCTTTTTTTGTGGTGTATCGTGCCGTTCTGTTTTGTTGCGCTCGTCAACGCCAGCAACAACAGCAGCTCCCATTTGCAGTTGATTTATAACCTGACGATATGTGAGCTGAATGGCACAGATTGGCTAAATAAAAACTTTGATTGGGCGGTGGAGACCTTTGTCATTTTCCCTGTGTTGACTCACATTGTCTCCTATGGCGCCCTCACCACCAGCCATTTCCTTGACACAGTCGGTCTAATCACTGTATCTACCGCCGGATACTACCACGGGCGGTATGTCTTGAGTAGCATTTACGCTGCCTGCGCCCTGGCTGCGTTAATTTGCTTCGTCATCAGGCTGACAAAAAATTGCATGTCCTGGCGTTACTCATGCACCAGATACACTAACTTTCTTCTGGACACCAAGGGCAAACTCTATCGTTGGCGGTCTCCCGTCATCATAGAAAAAAGTGGTAAAGTCGAGGTTGGAGGTCACCTGATCGACCTCAAGAGAGTTGTGCTTGACGGTTCCGCGGCAACCCCTGTAACCAAAGTTTCAGCGGAACAATGGGGTCGTCCTTAG
		</sequence>
		<sequence>
			<taxon idref="6448_144_?_XW_2006.211"/>
			ATGTTGGGGAAATGCTTGACCGCGGGCTGCTGCTCGCAGTTGCTTTTTTTGTGGTGTATCGTGCCGTTCTGTTTTGTTGCGCTCGTCAACGCCAGCAACAACAGCAGCTCCCATTTGCAGTTGATTTATAACCTGACGATATGTGAGCTGAATGGCACAGATTGGCTAAATAAAAGCTTTGATTGGGCGGTGGAGACCTTTGTCATCTTCCCTGTGTTGACTCACATTGTCTCCTATGGCGCCCTCACCACCAGCCATTTCCTTGACACAGTCGGTCTAATCACTGTATCTACCGCCGGATACTACCACGGGCGGTATGTCTTGAGTAGCATTTACGCTGCCTGCGCCCTGGCTGCGTTAATTTGCTTCGTCATCAGGCTGACAAAAAATTGCATGTCCTGGCGTTACTCATGCACCAGATACACTAACTTTCTTCTGGACACCAAGGGCAAACTCTATCGTTGGCGGTCTTCCGTCATCATAGAAAAAGGTGGTAAAGTCGAGGTTGGAGGTCACCTGATCGACCTCAAGAGAGTTGTGCTTGACGGTTCCGCGGCAACCCCTGTAACCAAAGTTTCAGCGGAACAATGGGGTCGTCCTTAG
		</sequence>
		<sequence>
			<taxon idref="4168_144_WS_XW_2006.226"/>
			ATGTTGGGGAAATGCTTGACCGCGGGCTGCTGCTCGCAGTTGCTTTTTTTGTGGTGTATCGTGCCGTTCTGTTTTGTTGCGCTCGTCAACGCCAGCAACAACAGCAGCTCCCATTTGCAGTTGATTTATAACCTGACGATATGTGAGCTGAATGGCACAGATTGGCTAAATAAAAGCTTTGATTGGGCGGTGGAGACCTTTGTCATCTTCCCTGTGTTGACTCACATTGTCTCCTATGGCGCCCTCACCACCAGCCATTTCCTTGACACAGTCGGTCTAATCACTGTATCTACCGCCGGATACTACCACGGGCGGTATGTCTTGAGTAGCATTTACGCTGCCTGCGCCCTGGCTGCGTTAATTTGCTTCGTCATCAGGCTGACAAAAAATTGCATGTCCTGGCGTTACTCATGCACCAGATACACTAACTTTCTTCTGGACACCAAGGGCAAACTCTATCGTTGGCGGTCTCCCGTCATCATAGAAAAAGGTGGTAAAGTCGAGGTTGGAGGTCACCTGATCGACCTCAAGAGAGTTGTGCTTGACGGTTCCGCGGCAACCCCTGTAACCAAAGTTTCAGCGGAACAATGGGGTCGTCCTTAA
		</sequence>
		<sequence>
			<taxon idref="6429_184_?_XW_2006.239"/>
			ATGTTGGGGAAATGCTTGACCGCGGGCTGCTGCTCGCAGTTGCTTTTTTTGTGGTGTATCGTGCCGTTCTGTTTTGTTGCGCTCGTCAACGCCAGCAACAACAGCAGCTCCCATTTGCAGTTGATTTATAACCTGACGATATGTGAGCTGAATGGCACAGATTGGCTAAATAAAAGCTTTGATTGGGCGGTGGAGACCTTTGTCATCTTCCCTGTGTTGACTCACATTGTCTCCTATGGCGCCCTCACCACCAGCCATTTCCTTGACACAGTCGGTCTAATCACTGTATCTACCGCCGGATACTACCACGGGCGGTATGTCTTGAGTAGCATTTACGCTGCCTGCGCCCTGGCTGCGTTAATTTGCTTCGTCATCAGGTTGACAAAAAATTGCATGTCCTGGCGTTACTCATGCACCAGATACACTAACTTTCTTCTGGACACCAAGGGCAAACTCTATCGTTGGCGGTCTCCCGTCATCATAGAAAAAGGTGGTAAAGTCGAGGTTGGAGGTCACCTGATCGACCTCAAGAGAGTTGTGCTTGACGGTTCCGCGGCAACCCCTGTAACCAAAGTTTCAGCGGAACAATGGGGTCGTCCTTAG
		</sequence>
		<sequence>
			<taxon idref="3734_144_WS_XW_2006.275"/>
			ATGTTGGGGAAATGCTTGACCGCGGGCTGCTGCTCGCAATTGCCTTTTTTGTGGTGTATCGTGCCGTTCTGTTTTGTTGCGCTCGTCAACGCCAGCAACAACAGCAGCTCCCATTTACAGTTGATTTATAACCTGACGATATGTGAGCTGAATGGCACAGATTGGCTAAATAAAGGCTTTGATTGGGCGGTGGAGACCTTTGTTATCTTTCCTGTGTTGACTCACATTGTCTCCTATGGCGCCCTCACCACCAGCCATTTCCTTGACACAGTCGGTCTAATCACTGTGTCCGCCGCCGGATACCACCACGGGCGGTATGTATTGAGTAGCATTTACGCTGTCTGCGCCCTGGCTGCGTTAATTTGCTTCGTCATTAGGCTGTCGAAAAATTGCATGTCCTGGCGTTACTCATGCACCAGGTACACTAATTTTCTTCTGGACACCAAGGGCAAACTCTACCGTTGGCGGTCTCCCGTCATCATAGAGAAAGGGGGTAAAGTCGAGGTTGAAGGTCACCTGATCGACCTCAAGAGAGTTGTGCTTGACGGTTCCGCGGCAACCCCTGTAACCAAAGTTTCAGCGGAACAATGGGGTCGTCCTTAG
		</sequence>
		<sequence>
			<taxon idref="6393_144_?_XW_2006.315"/>
			ATGTTGGGGAAATGCTTGACCGCGGGCTGCTGCTCGCAGTCTCTTTTTTTGTGGTGTATCGTGCCGTTCTGTTTTGTTGCGCTCGTCAACGCCAGCAACAACAGCAGCTCCCATTTGCAGTTGATTTATAACCTGACGATATGTGAGCTGAATGGCACAGATTGGCTACATAAAAGCTTTGATTGGGCGGTGGAGACCTTTGTCATCTTTCCTGTGTTGACTCACATTGTCTCCTATGGCGCCCTCACCACCAGCCATTTCCTTGACACAGTCGGTCTAATCACTGTATCTACCGCCGGATACTACCACGGGCGGTATGTCTTGAGTAGCATTTACGCTGTCTGCGCCCTGGCTGCGTTAATTTGCTTCGTCATCAGGCTGACAAAAAATTGCATGTCCTGGCGTTACTCATGCACCAGATATACTAACTTTCTTCTGGACACCAAGGGCAAACTCTATCGTTGGCGGTCTCCCGTCATCATAGAAAAAGGGGGTAAAGTTGAGGTTGGAGGTCACCTGATCGACCTCAAGAGAGTTGTGCTTGACGGTTCCGCGGCAACCCCTGTAACCAAAGTTTCAGCGGAACAATGGGGTCGTCCTTAG
		</sequence>
		<sequence>
			<taxon idref="4323_144_WS_XW_2006.330"/>
			ATGTTGGGGAAATGCTTGACCGCGGGCTGCTGCTCGCAGTTGCCTTTTTTGTGGTGTATCGTGCCGTTCTGTTTTGTTGCGCTCGTCAACGCCAGCAGCAACAGCAGCTCCCATTTGCAGTTGATTTATAACCTGACGATATGTGAGCTGAATGGCACAGATTGGCTGAATAAAAGCTTTGATTGGGCGGTGGAGACCTTTGTCATCTTCCCTGTGTTGACTCACATTGTCTCCTATGGCGCCCTCACCACCAGCCATTTCCTTGACACAGTCGGTCTAATCACTGTATCTACCGCCGGATACTACCACGGGCGGTATGTCTTGAGTAGCATTTACGCTGCCTGCGCCCTGGCTGCGTTAATTTGCTTCGTCATCAGGCTGACAAAAAATTGCATGTCCTGGCGTTACTCATGCACCAGATACACTAACTTTCTTCTGGACACCAAGGGCAAACTCTATCGTTGGCGGTCTCCCGTCATCATAGAAAAAGGTGGTAAAGTCGAGGTTGGAGGTCACCTGATCGACCTCAAGAGAGTTGTGCTTGACGGTTCCGCGGCAACCCCTGTAACCAAAGTTTCAGCGGAACAATGGGGTCGTCCTTAA
		</sequence>
		<sequence>
			<taxon idref="4389_144_WS_XW_2007.56"/>
			ATGTTGGGGAAATGCTTGACCGCGGGCTGCTGCTCGCAGTTGCCTTTTTTGTGGTGTATCGTGCCGTTCTGTTTTGTTGCGCTCGTCAACGCCAGCAGCAACAGCAGCTCCCATTTGCAGTTGATTTATAACCTGACGATATGTGAGCTGAATGGCACAGATTGGCTGAATGAAAGCTTTGATTGGGCGGTGGAGACCTTTGTCATCTTCCCTGTGTTGACTCACATTGTCTCCTATGGCGCCCTCACCACCAGCCATTTCCTTGACACAGTCGGTCTAATCACTGTATCTACCGCCGGATACTACCACGGGCGGTATGTCTTGAGTAGCATTTACGCTGCCTGCGCCCTGGCTGCGTTAATTTGCTTCGTCATCAGGCTGACAAAAAATTGCATGTCCTGGCGTTACTCATGCACCAGATACACTAACTTTCTTCTGGACACCAAGGGCAAACTCTATCGTTGGCGGTCTCCCGTCATCATAGAAAAAGGTGGTAAAGTCGAGGTTGGAGGTCACCTGATCGACCTCAAGAGAGTTGTGCTTGACGGTTCCGCGGCAACCCCTGTAACCAAAGTTTCAGCGGAACAATGGGGTCGTCCTTAG
		</sequence>
		<sequence>
			<taxon idref="6332_174_?_XW_2007.60"/>
			ATGTTGGGGAATTGCTTGACCGCGGGTTGCTGCTCGCAATCGCTTTTTTTGTGGTGTATCGTGCCGTTCTGTTTTGTTGCGCTCGTCAACGCCAGCAACAACAGCAGCTCCCATTTACAGTTGATTTATAACCTGACGATATGTGAGCTGAATGGCACAGATTGGCTAAACAAAAGCTTTGATTGGGCGGTGGAGACCTTTGTTATCTTTCCTGTGTTGACTCACATTGTCTCCCATGGCGCCTTCACCACCAGCCATTTCCTCGACACAGTCGGTCTGACCACTGTGTCTGCCGCCGGATACTACCACGGGCGGTATGTCTTGAGTAGCATTTACGCCGTCTGCGCCCTAGCTGCGTTAACTTGCTTCGTCATTAGACTAACAAAAAATTGCATGTCCTGGCGTTACTCATGCACCAGATACACTAACTTTCTTCTGGACACCAAGGGCAAACTCTATCGTTGGCGGTCTCCCGTCATCATAGAGAAAGGGGGTAAAATCGAGGTTGAAGGCCACCTGATCGACCTCAAGAGAGTTGTGCTTGACGGTTCCGCGGCAACCCCTGTAACCAAAGTTTCAGCAGAACAATGGGGTCGTCCTTAG
		</sequence>
		<sequence>
			<taxon idref="4382_144_WS_XW_2007.134"/>
			ATGTTGGGGAAATGCTTGACCGCGGGCTGCTGCTCGCAGTTGCCTTTTTTGTGGTGTATCGTGCCGTTCTGTCTTGTTGCGCTCGTCAACGCCAGCAGCAACAGCAGCTCCCATTTGCAGTTGATTTATAACCTGACGATATGTGAGCTGAATGGCACAGATTGGCTGAATGAAAGCTTTGATTGGGCGGTGGAGACCTTTGTCATCTTCCCTGTGTTGACTCACATTGTCTCCTATGGCGCCCTCACCACCAGCCATTTCCTTGACACAGTCGGTCTAATCACTGTATCTACCGCCGGATACTACCACGGGCGGTATGTCTTGAGTAGCATTTACGCTGCCTGCGCCCTGGCTGCGTTAATTTGCTTCGTCATCAGGCTGACAAAAAATTGCATGTCCTGGCGTTACTCATGCACCAGATACACTAACTTTCTTCTGGACACCAAGGGCAAACTCTATCGTTGGCGGTCTCCCGTCATCATAGAAAAAGGTGGTAAAGTCGAGGTTGGAGGTCTCCTGATCGACCTCAAGAGAGTTGTGCTTGACGGTTCCGCGGCAACCCCTGTAACCAAAGTTTCAGCGGAACAATGGGGTCGTCCTTAG
		</sequence>
		<sequence>
			<taxon idref="4381_144_WS_XW_2007.154"/>
			ATGTTGGGGAAATGCTTGACCGCGGGCTGCTGCTCGCAGTTGCCTTTTTTGTGGTGTATCGTGCCGTTCTGTCTTGTTGCGCTCGTCAACGCCAGCAGCAACAGCAGCTCCCATTTGCAGTTGATTTATAACCTGACGATATGTGAGCTGAATGGCACAGATTGGCTGAATGAAAGCTTTGATTGGGCGGTGGAGACCTTTGTCATCTTCCCTGTGTTGACTCACATTGTCTCCTATGGCGCCCTCACCACCAGCCATTTCCTTGACACAGTCGGTCTAATCACTGTATCTACCGCCGGATACTACCACGGGCGGTATGTCTTGAGTAGCATTTACGCTGCCTGCGCCCTGGCTGCGTTAATTTGCTTCGTCATCAGGCTGACAAAAAATTGCATGTCCTGGCGTTACTCATGCACCAGATACACTAACTTTCTTCTGGACACCAAGGGCAAACTCTATCGTTGGCGGTCTCCCGTCATCATAGAAAAAGGTGGTAAAGTCGAGGTTGGAGGTCTCCTGATCGACCTCAAGAGAGTTGTGCTTGACGGTTCCGCGGCAACCCCTGTAACCAAAGTTTCAGCGGAACAATGGGGTCGTCCTTAA
		</sequence>
		<sequence>
			<taxon idref="4380_144_WS_XW_2007.189"/>
			ATGTTGGGGAAATGCTTGACCGCGGGCTGCTGCTCGCAGTTGTCTTTTTTGTGGTGTATCGTGCCGTTCTGTTTTGTTGCGCTCGTCAACGCCAGCAGCAACAGCAGCTCCCATTTGCAGTTGATTTATAACCTGACGATATGTGAGCTGAATGGCACAGATTGGCTGAATAAAAGCTTTAATTGGGCGGTGGAGACCTTTGTCATCTTCCCTGTGTTGACTCACATTGTCTCCTATGGCGCCCTCACCACCAGCCATTTCCTTGACACAGTCGGTCTAATCACTGTATCTACCGCCGGATACTACCACGGGCGGTATGTCTTGAGTAGCATTTACGCTGCCTGCGCCCTGGCTGCGTTAATTTGCTTCGTCATCAGGCTGACAAAAAATTGCATGTCCTGGCGTTACTCATGCACCAGATACACTAACTTTCTTCTGGACACCAAGGGCAAACTCTATCGTTGGCGGTCTCCCGTCATCATAGAAAAAGGTGGTAAAGTCGAGGTTGGAGGTCACCTGATCGACCTCAAGAGAGTTGTGCTTGACGGATCCGCGGCAACCCCTGTAACCAAAGTTTCAGCGGAACAATGGGGTCGTCCTTAG
		</sequence>
		<sequence>
			<taxon idref="4379_144_WS_XW_2007.197"/>
			ATGTTGGGGAAATGCTTGACCGCGGGCTGCTGCTCGCAGTTGCCTTTTTTGTGGTGTATCGTGCCGTTCTGTCTTGTTGCGCTCGTCAACGCCAGCAGCGACAGCAGCTCCCATTTGCAGTTGATTTATAACCTGACGATATGTGAGCTGAATGGCACAGATTGGCTGAATAAAAACTTTGATTGGGCGGTGGAGACCTTTGTCATCTTCCCTGTGTTGACTCACATTGTCTCCTATGGCGCCCTCACCACCAGCCATTTCCTTGACACAGTCGGTCTAATCACTGTATCTACCGCCGGATACTACCACGGGCGGTATGTCTTGAGTAGCATTTACGCTGCCTGCGCCCTGGCTGCGTTAATTTGCTTCGTCATCAGGCTGACAAAAAATTGCATGTCCTGGCGTTACTCATGCACCAGATACACTAACTTTCTTCTGGACACCAAGGGCAAACTCTATCGTTGGCGGTCTCCCGTCATCATAGAAAAAGGTGGTAAAGTCGAGGTTGGAGGTCTCCTGATCGACCTCAAGAGAGTTGTGCTTGACGGTTCCGCGGCAACCCCTGTAACCAAAGTTTCAGCGGAACAATGGGGTCGTCCTTAA
		</sequence>
		<sequence>
			<taxon idref="4377_144_WS_XW_2007.223"/>
			ATGTTGGGGAAATGCTTGACCGCGGGCTGCTGCTCGCAGTTGTTTTTTTTGTGGTGTATCGTGCCGTTCTGTTTTGTTGCGCTCGTCAACGCCAGCAGCAACAGCAGCTCCCATTTGCAGTTGATTTATAACCTGACGATATGTGAGCTGAATGGCACAGATTGGCTGAATAAAAGCTTTAATTGGGCGGTGGAGACCTTTGTCATCTTCCCTGTGTTGACTCACATTGTCTCCTATGGCGCCCTCACCACCAGCCATTTCCTTGACACAGTCGGTCTAATCACTGTATCTACCGCCGGATACTACCACGGGCGGTATGTCTTGAGTAGCATTTACGCTGCCTGCGCCCTGGCTGCGTTAATTTGCTTCGTCATCAGGCTGACAAAAAATTGCATGTCCTGGCGTTACTCATGCACCAGATACACTAACTTTCTTCTGGACACCAAGGGCAAACTCTATCGTTGGCGGTCTCCCGTCATCATAGAAAAAGGTGGTAAAGTCGAGGTTGGAGGTCACCTGATCGACCTCAAGAGAGTTGTGCTTGACGGATCCGCGGCAACCCCTGTAACCAAAGTTTCAGCGGAACAATGGGGTCGTCCTTAG
		</sequence>
		<sequence>
			<taxon idref="4376_144_WS_XW_2007.250"/>
			ATGTTGGGGAAATGCTTGACCGCGGGCTGCTGCTCGCAGTTGCCTTTTTTGTGGTGTATCGTGCCGTTCTGTTTTGTTGCGCTCGTCAACGCCAGCAGCAACAGCAGCTCCCATTTGCAGTTGATTTATAACCTGACGATATGTGAGCTGAATGGCACAGATTGGCTGAATGAAAGCTTTGATTGGGCGGTGGAGACCTTTGTCATCTTCCCTGTGTTGACTCACATTGTCTCCTATGGCGCCCTCACCACCAGCCATTTCCTTGACACAGTCGGTCTAATCACTGTATCTACCGCCGGATACTACCACGGGCGGTATGTCTTGAGTAGCATTTACGCTGCCTGCGCCCTGGCTGCGTTAATTTGCTTCGTCATCAGGCTGACAAAAAATTGCATGTCCTGGCGTTACTCATGCACCAGATACACTAACTTTCTTCTGGACACCAAGGGCAGACTCTATCGTTGGCGGTCTCCCGTCATCATAGAAAAAGGTGGTAAAGTCGAGGTTGGAGGTCTCCTGATCGACCTCAAGAGAGTTGTGCTTGACGGTTCCGCGGCAACCCCTGTAACCAAAGTTTCAGCGGAACAATGGGGTCGTCCTTAG
		</sequence>
		<sequence>
			<taxon idref="3957_144_WS_XW_2007.281"/>
			ATGTTGGGGAAATGCTTGACCGCGGGCTGCTGCTCGCAGTTGCTTTTTTTGTGGTGTATCGTGCCGTTCTGTTTTGTTGCGCTCGTCAACGCCAGCAACAACAGCAGCTCCCATTTGCAGTCGATTTATAACCTGACGATATGTGAGCTGAATGGCACAGATTGGCTAAATAAAAGATTTGATTGGGCGGTGGAGACCTTTGTCATCTTCCCTGTGTTGACTCACATTGTCTCCTATGGCGCCCTCACCACCAGCCATTTCCTTGACACAGTCGGTCTAATTACTGTATCTACCGCCGGATACTACCACGGGCGGTATGTCTTGAGTAGCATTTACGCTGCCTGCGCCCTGGCTGCGTTAATTTGCTTCGTCATCAGGCTGACAAAAAATTGCATGTCCTGGCGTTACTCATGCACCAGATACACTAACTTTCTTCTGGACACCAAGGGCAAACTCTATCGTTGGCGGTCTTCCGTCATCATAGAAAAAGGTGGTAAAGTCGAGGTTGGAGGTCACCTGATCGACCTCAAGAGAGTTGTGCTTGACGGTTCCGCGGCAACCCCTGTAACCAAAGTTTCAGCGGAACAATGGGGTCGTCCTTAG
		</sequence>
		<sequence>
			<taxon idref="6224_144_?_XW_2007.350"/>
			ATGTTGGGGAAATGCTTGACCGCGGGCTGCTGCTCGCAGTTGCCTTTTTTGTGGTGTATCGTGCCGTTCTGTTTTGTTGCGCTCGTCAACGCCAACAACAACAGCAGCTCCCATTTGCAGTTGATTTATAACCTGACGATATGTGAGCTGAATGGCACAGATTGGCTAAATAAAAGCTTTGATTGGGCGGTGGAGACCTTTGTCATCTTCCCTGTGTTGACTCACATTGTCTCCTATGGCGCCCTTACCACCAGCCATTTCCTTGACACAGTCGGTCTAATCACTGTATCTACCGCCGGATACTACCACGGGCGGTATGTCTTGAGTAGCATTTACGCTGCCTGCGCCCTGGCTGCGTTAATTTGCTTCGTCATCAGGCTTACAAAAAATTGCATGTCCTGGCGTTACTCATGCACCAGATACACTAACTTTCTTCTGGACACCAAGGGCAAACTCTATCGTTGGCGGTCTTCCGTCATCATAGAAAAAGGTGGTAGAGTCGAGGTTGGAGGTCACCTGATTGACCTCAAGAGAGTTGTGCTTGACGGTTCCGCGGCAACCCCTGTAACCAAAGTTTCAGCGGAACAATGGGGTCGTCCTTAG
		</sequence>
		<sequence>
			<taxon idref="4321_144_WS_XW_2008.15"/>
			ATGTTGGGGAAATGCTTGACCGCGGGCTGCTGCTCGCAGTTGCTTTTTTTGTGGTGTATCGTGCCGTTCTGTTTTGTTGCGCTCGTCAACGCCAACAGCAACAGCAGCTCCCATTTGCAGTTGATTTATAACCTGACGATATGTGAGCTGAATGGCACAGATTGGCTGAATAAAAGCTTTGATTGGGCGGTGGAGACCTTTGTCATCTTCCCTGTGTTGACTCACATTGTCTCCTATGGCGCCCTCACCACCAGCCATTTCCTTGACACAGTCGGTCTAATCACTGTATCTACCGCCGGATACTACCACGGGCGGTATGTCTTGAGTAGCATTTACGCCGCCTGCGCCCTGGCTGCGTTAATTTGCTTCGTCATCAGGCTGACAAAAAATTGCATGTCCTGGCGTTACTCATGCACCAGATACACTAACTTTCTTCTGGACACCAAGGGCAAACTCTATCGTTGGCGGTCTCCCGTCATCATAGAAAAAGGTGGTAAAGTCGAGGTTGGAGGTCACCTGATCGACCTCAAGAGAGTTGTGCTTGACGGATCCGCGGCAACCCCTGTAACCAAAGTTTCAGCGGAACAATGGGGTCGTCCTTAG
		</sequence>
		<sequence>
			<taxon idref="4320_144_WS_XW_2008.23"/>
			ATGTTGGGGAAATGCTTGACCGCGGGCTGCTGCTCGCAGTTGCTTTTTTTGTGGTGTATCGTGCCGTTCTGTTTTGTTGCGCTCGTCAACGCCAACAGCAACAGCAGCTCCCATTTGCAGTTGATTTATAACCTGACGATATGTGAGCTGAATGGCACAGATTGGCTGAATAAAAGCTTTGATTGGGCGGTGGAGACCTTTGTCATCTTCCCTGTGTTGACTCACATTGTCTCCTATGGCGCCCTCACCACCAGCCATTTCCTTGACACAGTCGGTCTAATCACTGTATCTACCGCCGGATACTACCACGGGCGGTATGTCTTGAGTAGCATTTACGCCGCCTGCGCCCTGGCTGCGTTAATTTGCTTCGTCATCAGGCTGACAAAAAATTGCATGTCCTGGCGTTACTCATGCACCAGATACACTAACTTTCTTCTGGACACCAAGGGCAAACTCTATCGTTGGCGGTCTCCCGTCATCATAGAAAAAGGTGGTAAAGTCGAGGTTGGAGGTCACCTGATCGACCTCAAGAGAGTTGTGCTTGACGGATCCGCGGCAACCCCTGTAACCAAAGTTTCAGCGGAACAATGGGGTCGTCCTTAA
		</sequence>
		<sequence>
			<taxon idref="4375_124_WS_XW_2008.97"/>
			ATGTTGGGGAAATGCTTGACCGCGGGCTGCTGCTCGCAGTTGCCTTTTTTGTGGTGTATCGTGCCGTTCTGTTTTGTTGCGCTCGTCAACGCCAACAGCAACAGCAGCTCCCATTTGCAGTTGATTTATAACCTGACGATATGTGAGCTGAATGGCACAGATTGGCTGAATAAAAGCTTTGATTGGGCGGTGGAGACCTTTGTCATCTTCCCTGTGTTGACTCACATTGTCTCCTATGGCGCCCTCACCACCAGCCATCTCCTTGACACAGTCGGTCTAATCACTGTATCTACCGCCGGATACTACCACGGGCGGTATGTCTTGAGTAGCATTTACGCTGCCTGCGCCCTGGCTGCGTTAATTTGCTTCGTCATCAGGCTGACAAAAAATTGCATGTCCTGGCGTTACTCATGCACCAGATACACTAACTTTCTTTTGGACACCAAGGGCAAACTCTATCGTTGGCGGTCTCCCGTCATCATAGAAAAAGGTGGTAAAGTCGAGGTTGGAGGTCACCTGATCGACCTCAAGAGAGTTGTGCTTGACGGATCTCCGGCGACTCCTGTAACCAAAGTTTCAGCGGAACAATGGGGTCGTCCTTAG
		</sequence>
		<sequence>
			<taxon idref="4374_124_WS_XW_2008.121"/>
			ATGTTGGGGAAATGCTTGACCGCGGGCTGCTGCTCGCAGTTGCCTTTTTTGTGGTGTATCGTGCCGTTCTGTTTTGTTGCGCTCGTCAACGCCAACAGCAACAGCAGCTCCCATTTGCAGTTGATTTATAACCTGACGATATGTGAGCTGAATGGCACAGATTGGCTGAATAAAAGCTTTGATTGGGCGGTGGAGACCTTTGTCATCTTCCCTGTGTTGACTCACATTGTCTCCTATGGCGCCCTCACCACCAGCCATCTCCTTGACACAGTCGGTCTAATCACTGTATCTACCGCCGGATACTACCACGGGCGGTATGTCTTGAGTAGCATTTACGCTGCCTGCGCCCTGGCTGCGTTAATTTGCTTCGTCATCAGGCTGACAAAAAATTGCATGTCCTGGCGTTACTCATGCACCAGACACACTAACTTTCTTTTGGACACCAAGGGCAAACTCTATCGTTGGCGGTCTCCCGTCATCATAGAAAAAGGTGGTAAAGTCGAGGTTGGAGGTCACCTGATCGACCTCAAGAGAGTTGTGCTTGACGGATCTCCGGCAACTCCTGTAACCAAAGTTTCAGCGGAACAATGGGGTCGTCCTTAG
		</sequence>
		<sequence>
			<taxon idref="2528_174_WS_WJ_2012.233"/>
			ATGTTGGGGAAATGCTTGACCGCGGGCTGTTGCTCGCAATTGCCTTTTTTGTGGTGTATCGTGCCGTTCTGTTTTGTTGCGCTCGTCAACGCCAGCAACAGCAGCAGCTCCCATTTACAGTTGATTTATAACCTGACGATATGTGAGCTGAATGGCACAGATTGGCTGAATAAAAGCTTTGATTGGGCGGTGGAGACCTTTGTTATCTTTCCCGTGTTGACTCACATTGTCTCCTATGGCGCCCTCACCACCAGCCATTTCCTTGACACAGTCGGTCTATCCACTGTGTCTGCCGCCGGATACTACCACGGGCGGTATGTCTTGAGTAGCATTTACGCTGTCTGCGCCCTGGCTGCGTTAACTTGCTTCGTCATTAGACTGACAAAAAATTGCATGTCCTGGCGTTACTCATGCACCAGATACACTAACTTTCTTCTGGACACTAAGGGCAAACTCTATCGTTGGCGGTCTCCCGTCATCATAGAGAAAGGGGGTAAGATCGAGGTTGAAGGTCACCTGATCGACCTCAAGAGAGTTGTGCTTGACGGTTCCGCGGCAACCCCTGTAACCAAAGTTTCAGCGGAACAATGGGGTCGTCCTTAG
		</sequence>
		<sequence>
			<taxon idref="2420_174_WS_QC_2014.14"/>
			ATGTTGGGGAAATGCTTGACCGCGGGCTGCTGCTCGCAATTGCCTTTTTTGTGGTGTATCGTGCCGTTCTGTTTTGTTGCGCTCGTCAACGCCAACAACAGCAGCAGCTCCCATTTACAGTTGATTTATGACCTGACGATATGTGAGCTGAATGGCACAGATTGGCTAAATATAAGTTTTGATTGGGCGGTGGAGACCTTTGTTATTTTTCCTGTGTTGACTCACATTGTCTCCTATGGCGCCCTCACCACCAGCCATTTCCTTGACACAGTCGGCCTGATCACCGTGTCTGCCGCCGGGTATTACCACGGGCGGTATGTCTTGAGTAGCATTTATGCCGTCTGCGCCCTGGCTGCGTTAACTTGCTTCGCCATCAGGCTAACAAAAAATTGTATGTCCCGGCGTTACTCATGCACCAGATACACTAACTTTCTTCTGGACACCAAGGGCAAACTCTATCGTTGGCGGTCTCCTGTCATCATAGAGAAAGGGGGTAAAATTGAGGTCGAAGGTCACCTGATCGACCTCAAGATAGTTGTGCTTGACGGTTCCGCGGCAACCCCTGTAACCAAAGTTTCAGCGGAACAATGGGGTCGTCCTTAG
		</sequence>
		<sequence>
			<taxon idref="3544_174_WS_XW_2014.62"/>
			ATGTTGGGGAAATGCTTGACCGCGGGCTGCTGCTCGCAATTGCCTTTTTTGTGGTGTATCGTGCCGTTCTGTTTTGTTGCGCTCGTCAACGCCAACAACAGCAGCAGCTCCCATTTACAGTTGATTTATAACCTGACGATATGTGAGCTGAATGGCACAGATTGGCTAAATAAAAGTTTTGATTGGGCGGTGGAGACCTTTGTTATCTTTCCTGTGTTGACTCATATTGTCTCCTATGGCGCCCTCACCACCAGCCATTTCCTTGACACAGTCGGCCTGATCACCGTGTCTGTCGCCGGATATTACCACGGGCGGTATGTCTTGAGTAGCATTTACGCCGTCTGCGCCCTGGCTGCGTTAACTTGCTTCGTCATCAGGCTAACAAAAAATTGTATGTCCTGGCGTTACTCATGCACCAGATACACTAACTTTCTTCTGGACACCAAGGGCAAACTCTATCGTTGGCGGTCTCCTGTCATCATAGAGAAAGGGGGTAAAATTGAGGTCGAAGGTCACCTGATCGACCTCAAGAGAGTTGTGCTTGACGGTTCCGCGGCAACCCCTGTAACCAAAGTTTCAGCGGAACAATGGGGTCGTCCTTAG
		</sequence>
		<sequence>
			<taxon idref="1884_174_WS_ZQ_2014.103"/>
			ATGTTGGGGAAATGCTTGACCGCGGGCTGCTGCTCGCAATTGCCTTTTTTGTGGTGTATCGTGCCGTTCTGTTTTGTTGCGCTCGTCAACGCCAACAACAGCAGCAGCTCCCATTTACAGTTGATTTATAACCTGACGATATGTGAGCTGAATGGCACAGATTGGCTAAATAAAAGTTTTGATTGGGCGGTGGAGACCTTTGTTATTTTTCCTGTGTTGACTCACATTGTCTCCTATGGCGCCCTCACCACCAGCCATTTCCTTGACACAGTCGGCCTGATCACCGTGTCTGCCGCCGGATATTACCACGGGCGGTATGTCTTGAGTAGCATTTATGCCGTCTGCGCCCTGGCTGCGTTAACTTGCTTCGTCATCAGGCTAACAAAAAATTGTATGTCCTGGCGTTACTCATGCACCAGATACACTAACTTTCTTCTGGACACCAAGGGCAAACTCTATCGTTGGCGGTCTCCTGTCATCATAGAGAAAGGGGGTAAAATTGAGGTCGAAGGTCACCTGATCGACCTCAAGAGAGTTGTGCTTGACGGTTCCGCGGCAACCCCTGTAACCAAAGTTTCAGCGGAACAATGGGGTCGTCCTTAG
		</sequence>
		<sequence>
			<taxon idref="1889_174_WS_ZQ_2014.105"/>
			ATGTTGGGGAAATGCTTGACCGCGGGCTGCTGCTTGCAATTGCGTTTTTTGTGGTGTATCGTGCCGTTCTGTTTTGTTGCGCTCGTCAACGCCAACAACAGCAGCAGCTCCCATTTACAGTTGATTTATAACCTGACGATATGTGAGCTGAATGGCACAGATTGGCTAAATAAAAGTTTTGATTGGGCGGTGGAGACCTTTGTTATTTTTCCTGTGTTGACTCATATTGTCTCCTATGGCGCCCTCACCACCAGCCATTTCCTTGACACAGTCGGCCTGATCACCGTGTCTGCCGCCGGATATTACCACGGGCGGTATGTCTTGAGTAGCATTTATGCCGTCTGCGCCCTGGCTGCGTTAACTTGCTTCGTCATCAGGCTAACAAAAAATTGTATGTCCTGGCGTTACTCATGCACCAGATACACTAACTTTCTTCTGGACACCAAGGGCAAACTCTATCGTTGGCGGTCTCCTGTCATCATAGAGAAAGGGGGTAAAATTGAGGTCGAAGGTCACCTGATCGACCTCAAGAGAGTTGTGCTTGACGGTTCCGCGGCAACCCCTGTAACCAAAGTTTCAGCGGAACAATGGGGTCGTCCTTAG
		</sequence>
		<sequence>
			<taxon idref="1897_174_WS_ZQ_2014.120"/>
			ATGTTGGGGAAATGCTTGACCGCGGGCTGCTGCTCGCAATTGCCTTTTTTGTGGTGTATCGTGCCGTTCTGTTTTGTTGCGCTCGTCAACGCCAACAACAGCAGCAGCTCCCATTTACAGTCGATTTATAACCTGACGATATGTGAGCTGAATGGCACAGATTGGCTAAATAAAAGTTTTGATTGGGCGGTGGAGACCTTTGTTATTTTTCCTGTGTTGACTCATATTGTCTCCTATGGCGCCCTCACCACCAGCCATTTCCTTGACACAGTCGGCCTGATCACCGTGTCTGCCGCCGGATATTACCACGGGCGGTATGTCTTGAGTAGCATTTATGCCGTCTGCGCCCTGGCTGCGTTAACTTGCTTCGTCATCAGGCTAACAAAAAATTGTATGTCCTGGCGTTACTCATGCACCAGATACACTAACTTTCTTCTGGACACCAAGGGCAAACTCTATCGTTGGCGGTCTCCTGTCATCATAGAGAAAGGGGGTAAAATTGAGGTCGAAGGTCACCTGATCGACCTCAAGAGAGTTGTGCTTGACGGTTCCGCGGCATCCCCTGTAACCAAAGTTTCAGCGGAACAATGGGGTCGTCCTTAG
		</sequence>
		<sequence>
			<taxon idref="1909_174_WS_ZQ_2014.120"/>
			ATGTTGGGGAAATGCTTGACCGCGGGCTGCTGCTCGCAATTGCGTTTTTTGTGGTGTATCGTGCCGTTCTGTTTTGTTGCGCTCGTCAACGCCAACAACAGCAGCAGCTCCCATTTACAGTCGATTTATAACCTGACGATATGTGAGCTGAATGGCACAGATTGGCTAAATAAAAGTTTTGATTGGGCGGTGGAGACCTTTGTTATTTTTCCTGTGTTGACTCATATTGTCTCCTATGGCGCCCTCACCACCAGCCATTTCCTTGACACAGTCGGCCTGATCACCGTGTCTGCCGCCGGATATTACCACGGGCGGTATGTCTTGAGTAGCATTTATGCCGTCTGCGCCCTGGCTGCGTTAACTTGCTTCGTCATCAGGCTAACAAAAAATTGTATGTCCTGGCGTTACTCATGCACCAGATACACTAACTTTCTTCTGGACACCAAGGGCAAACTCTATCGTTGGCGGTCTCCTGTCATCATAGAGAAAGGGGGTAAAATTGAGGTCGAAGGTCACCTGATCGACCTCAAGAGAGTTGTGCTTGACGGTTCCGCGGCAACCCCTGTAACCAAAGTTTCACCGGAACAATGGGGTCGTCCTTAG
		</sequence>
		<sequence>
			<taxon idref="1910_174_WS_ZQ_2014.121"/>
			ATGTTGGGGAAATGCTTGACCGCGGGCTGCTGCTTGCAATTGCGTTTTTTGTGGTGTATCGTGCCGTTCTGTTTTGTTGCGCTCGTCAACGCCAACAACAGCAGCAGCTCCCATTTACAGTTGATTTATAACCTGACGATATGTGAGCTGAATGGCACAGATTGGCTAAATAAAAGTTTTGATTGGGCGGTGGAGACCTTTGTTATTTTTCCTGTGTTGACTCATATTGTCTCCTATGGCGCCCTCACCACCAGCCATTTCCTTGACACAGTCGGCCTGATCACCGTGTCTGTCGCCGGATATTACCACGGGCGGTATGTCTTGAGTAGCATTTATGCCGTCTGCGCCCTGGCTGCGTTAACTTGCTTCGTCATCAGGCTAACAAAAAATTGTATGTCCTGGCGTTACTCATGCACCAGATACACTAACTTTCTTCTGGACACCAAGGGCAAACTCTATCGTTGGCGGTCTCCTGTCATCATAGAGAAAGGGGGTAAAATTGAGGTCGAAGGTCACCTGATCGACCTCAAGAGAGTTGTGCTTGACGGTTCCGCGGCAACCCCTGTAACCAAAGTTTCAGCGGAACAATGGGGTCGTCCTTAG
		</sequence>
		<sequence>
			<taxon idref="1928_174_WS_ZQ_2014.133"/>
			ATGTTGGGGAAATGCTTGACCGCGGGCTGCTGCTCGCAATTGCCTTTTTTGTGGTGTATCGTGCCGTTCTGTTTTGTTGCGCTCGTCAACGCCAACAACAGCAGCAGCTCCCATTTACAGTTGATTTATAACCTGACGATATGTGAGCTGAATGGCACAGATTGGCTAAACAAAAGTTTTGATTGGGCGGTGGAGACCTTTGTTATTTTTCCTGTGTTGACTCATATTGTCTCCTATGGCGCCCTCACCACCAGCCATTTCCTTGACACAGTCGGCCTGATCACCGTGTCTGCCGCCGGATATTACCACGGGCGGTATGTCTTGAGTAGCATTTATGCCGTCTGCGCCCTGGCTGCGTTAACTTGCTTCGTCATCAGGCTAACAAAAAATTGTATGTCCTGGCGTTACTCATGCACCAGATATACTAATTTTCTTCTGGACACCAAGGGCAAACTCTATCGTTGGCGGTCTCCTGTCATCATAGAGAAAGGGGGTAAAATTGAGGTCGAAGGTCACCTGATCGACCTCAAGAGAGTTGTGCTTGACGGTTCCGCGGCAACCCCTGTAACCAAAGTTTCAGCGGAACAATGGGGTCGTCCTTAG
		</sequence>
		<sequence>
			<taxon idref="2797_174_WS_YZ_2014.142"/>
			ATGTTGGGGAAATGCTTGACCGCGGGCTGCTGCTCGCAATTGCCTTTTTTGTGGTGTATCGTGCCGTTCTGTTTTGTTGCGCTCGTCAACGCCAACAACAGCAGCAGCTCCCATTTACAGTTGATTTATAACCTGACGATATGTGAGCTGAATGGCACAGATTGGCTAAATAAAAGTTTTGATTGGGCGGTGGAGACCTTTGTCATTTTTCCTGTGTTGACTCACATTGTCTCCTATGGCGCCCTCACCACCAGCCATTTCCTTGACACAGTCGGCCTGATCACCGTGTCTGCCGCCGGATATTACCACGGGCGGTATGTCTTGAGTAGCATTTATGCCGTCTGCGCCCTGGCTGCGTTAACTTGCTTCGTCATCAGGCTAACAAAAAATTGTATGTCCTGGCGTTACTCATGCACCAGATACACTAACTTTCTTCTGGACACCAAGGGCAAACTCTATCGTTGGCGGTCTCCTGTCATCATAGAGAAAGGGGGTAAAATTGAGGTCGAAGGTCACCTGATCGACCTCAAGAGAGTTGTGCTTGACGGTTCCGCGGCAACCCCTGTAACCAAAGTTTCAGCGGAACAATGGGGTCGTCCTTAG
		</sequence>
		<sequence>
			<taxon idref="1927_174_WS_ZQ_2014.148"/>
			ATGTTGGGGAAATGCTTGACCGCGGGCTGCTGCTCGCAATTGCCTTTTTTGCGGTGTATCGTGCCGTTCTGTTTTGTTGCGCTCGTCAACGCCAACAACAACAGCAGCTCCCATTTACAGTTGATTTATAACCTGACGATATGTGAGCTGAATGGCACAGATTGGCTAAATAAAAGTTTTGATTGGGCGGTGGAGACCTTTGTTATTTTTCCTGTGTTGACTCATATTGTCTCCTATGGCGCCCTCACCACCAGCCATTTCCTTGACACAGTCGGCCTGATCACCGTGTCTGCCGCCGGATATTACCACGGGCGGTATGTCTTGAGTAGCATTTATGCCGTCTGCGCCCTGGCTGCGTTAACTTGCTTCGTCATCAGGCTAACAAAAAATTGTATGTCCTGGCGTTACTCATGCACCAGATACACTAACTTTCTTCTGGACACCAAGGGCAAACTCTATCGTTGGCGGTCTCCTGTCATCATAGAGAAAGGGGGTAAAATTGAGGTCGAAGGTCACCTGATCGACCTCAAGAGAGTTGTGCTTGACGGTTCCGCGGCAACCCCTGTAACCAAAGTTTCAGCGGAACAATGGGGTCGTCCTTAG
		</sequence>
		<sequence>
			<taxon idref="2804_174_NS_YZ_2014.149"/>
			ATGTTGGGGAAATGCTTGACCGCGGGCTGCTGCTCGCAATTGCCTTTTTTGTGGTGTATCGTGCCGTTCTGTTTTGTTGCGCTCGTCAACGCCAACAACAGCAGCAGCTCCCATTTACAGTCGATTTATAACCTGACGATATGTGAGCTGAATGGCACAGATTGGCTAAATAAAAGTTTTGATTGGGCGGTGGAGACCTTTGTTATTTTTCCTGTGTTGACTCATATTGTCTCCTATGGCGCCCTCACCACCAGCCATTTCCTTGACACAGTCGGCCTGATCACCGTGTCTGCCGCCGGATATTACCACGGGCGGTATGTCTTGAGTAGCATTTATGCCGTCTGCGCCCTGGCTGCGTTAACTTGCTTCGTCATTAGGCTAACAAAAAATTGTATGTCCTGGCGTTACTCATGCACCAGATACACTAACTTTCTTCTGGACACCAAGGGCAAACTCTATCGTTGGCGGTCTCCTGTCATCATAGAGAAAGGGGGTAAAATTGAGGTCGAAGGTCACCTGATCGACCTCAAGAGAGTTGTGCTTGACGGTTCCGCGGCAACCCCTGTAACCAAAGTTTCAGCGGAACAATGGGGTCGTCCTTAG
		</sequence>
		<sequence>
			<taxon idref="2806_174_WS_YZ_2014.155"/>
			ATGTTGGGGAAATGCTTGACCGCGGGCTGCTGCTCGCAATTGCCTTTTTTGTGGTGTATCGTGCCGTTCTGTTTTGTTGCGCTCGTCAACGCCAACAACAACAGCAGCTCCCATTTACAGTTGATTTATAACCTGACGATATGTGAGCTGAATGGCACAGATTGGCTAAATAAAAGTTTTGATTGGGCGGTGGAGACCTTTGTTATTTTTCCTGTGTTGACTCATATTGTCTCCTATGGCGCCCTCACCACCAGCCATTTCCTTGACACAGTCGGCCTGATCACCGTGTCTGCCGCCGGATATTACCACGGGCGGTATGTCTTGAGTAGCATTTATGCCGTCTGCGCCCTGGCTGCGTTAACTTGCTTCGTCATCAGGCTAACAAAAAATTGTATGTCCTGGCGTTACTCATGCACCAGATACACTAACTTTCTTCTGGACACCAAGGGCAAACTCTATCGTTGGCGGTCTCCTGTCATCATAGAGAAAGGGGGTAAAATTGAGGTCGAAGGTCACCTGATCGACCTCAAGAGAGTTGTGCTTGACGGTTCCGCGGCAACCCCTGTAACCAAAGTTTCAGCGGAACAATGGGGTCGTCCTTAG
		</sequence>
		<sequence>
			<taxon idref="2655_174_WS_WJ_2014.167"/>
			ATGTTGGGGAAATGCTTGACCGCGGGCTGCTGCTCGCAATTGCCTTTTTTGTGGTGTATCGTGCCGTTCTGTTTTGTTGCGCTCGTCAACGCCAACAACAACAGCAGCTCCCATTTACAGTTGATTTATAACCTGACGATATGTGAGCTGAATGGCACAGATTGGCTAAATAAAAGTTTTGATTGGGCGGTGGAGACCTTTGTTATTTTTCCTGTGTTGACTCATATTGTCTCCTATGGCGCCCTCACCACCAGCCATTTCCTTGACACAGTCGGCCTGATCACCGTGTCTGCCGCCGGATATCACCACGGGCGGTATGTCTTGAGTAGCATTTATGCCGTCTGCGCCCTGGCTGCGTTAACTTGCTTCGTCATCAGGCTAACAAAAAATTGTATGTCCTGGCGTTACTCATGCACCAGATACACTAACTTTCTTCTGGACACCAAGGGCAAACTCTATCGTTGGCGGTCTCCTGTCATCATAGAGAAAGGGGGTAAAATTGAGGTCGAAGGTCACCTGATCGACCTCAAGAGAGTTGTGCTTGACGGTTCCGCGGCAACCCCTGTAACCAAAGTTTCAGCGGAACAATGGGGTCGTCCTTAG
		</sequence>
		<sequence>
			<taxon idref="1969_174_NS_ZQ_2014.179"/>
			ATGTTGGGGAAATGCTTGACCGCGGGCTGCTGCTCGCAATTGCCTTTTTTGTGGTGTATCGTGCCGTTCTGTTTTGTTGCGCTCGTCAACGCCAACAACAGCAGCAGCTCCCATTTACAGTTGATTTATAACCTGACGATATGTGAGCTGAATGGCACAGATTGGTTAAATAAAAGTTTTGATTGGGCGGTGGAGACCTTTGTTATCTTTCCTGTGTTGACTCATATTGTCTCCTATGGCGCCCTCACCACCAGCCATTTCCTTGACACAGTCGGCCTGATCACCGTGTCTGCCGCCGGATATTACCACGGACGGTATGTCTTGAGTAGCATTTACGCTGTCTGCGCCCTGGCTGCGTTAACTTGCTTCGTCATCAGGCTAACAAAAAATTGTATGTCCTGGCGTTACTCATGCACCAGATACACTAACTTTCTTCTGGACACCAAGGGCAAACTCTATCGTTGGCGGTCTCCTGTCATCATAGAGAAAGGGGGTAAAATTGAGGTCGAAGGTCACCTGATCGACCTCAAGAGAGTTGTGCTGGACGGTTCCGCGGCAACCCCTGTAACCAAAGTTTCAGCGGAACAATGGGGTCGTCCTTAG
		</sequence>
		<sequence>
			<taxon idref="1970_174_NS_ZQ_2014.179"/>
			ATGTTGGGGAAATGCTTGACCGCGGGCTGCTGCTCGCAATTGCCTTTTTTGTGGTGTATCGTGCCGTTCTGTTTTGTTGCGCTCGTCAACGCCAACAACAGCAGCAGCTCCCATTTACAGTCGATTTATAACCTAACGATATGTGAGCTGAATGGCACAGATTGGCTAAATAAAAGTTTTGATTGGGCGGTGGAGACCTTTGTTATTTTTCCTGTGTTGACTCATATTGTCTCCTATGGCGCCCTCACCACCAGCCATTTCCTTGACACAGTCGGCCTGATCACCGTGTCTGCCGCCGGATATTACCACGGGCGGTATGTCTTGAGTAGCATTTATGCCGTCTGCGCCCTGGCTGCGTTAACTTGCTTCGTCATCAGGCTAACAAAAAATTGTATGTCCTGGCGTTACTCATGCACCAGATACACTAACTTTCTTCTGGACACCAAGGGCAAACTCTATCGTTGGCGGTCTCCTGTCATCATAGAGAAAGGGGGTAAAATTGAGGTCGAAGGTCACCTGATCGACCTCAAGAGAGTTGTGCTTGACGGTTCCGCGGCAACCCCTGTAACCAAAGTTTCAGCGGAACAATGGGGTCGTCCTTAG
		</sequence>
		<sequence>
			<taxon idref="1972_174_NS_ZQ_2014.179"/>
			ATGTTGGGGAAATGCTTGACCGCGGGCTGCTGCTCGCAATTGCCTTTTTTGTGGTGTATCGTGCCGTTCTGTTTTGTTGCGCTCGTCAACGCCAACAACAGCAGCAGCTCCCATTTACAGTCGATTTATAACCTAACGATATGTGAGCTGAATGGCACAGATTGGCTAAATAAAAGTTTTGATTGGGCGGTGGAGACCTTTGTCATTTTTCCTGTGTTGACTCATATTGTCTCCTATGGCGCCCTCACCACCAGCCATTTCCTTGACACAGTCGGCCTGATCACCGTGTCTGCCGCCGGATATTACCACGGGCGGTATGTCTTGAGTAGCATTTATGCCGTCTGCGCCCTGGCTGCGTTAACTTGCTTCGTCATCAGGCTAACAAAAAATTGTATGTCCTGGCGTTACTCATGCACCAGATACACTAACTTTCTTCTGGACACCAAGGGCAAACTCTATCGTTGGCGGTCTCCTGTCATCATAGAGAAAGGGGGTAAAATTGAGGTCGAAGGTCACCTGATCGACCTCAAGAGAGTTGTGCTTGACGGTTCCGCGGCAACCCCTGTAACCAAAGTTTCAGCGGAACAATGGGGTCGTCCTTAG
		</sequence>
		<sequence>
			<taxon idref="1954_174_WS_ZQ_2014.186"/>
			ATGTTGGGGAAATGCTTGACCGCGGGCTGCTGCTCGCAATTGCCTTTTTTGTGGTGTATCGTGCCGTTCTGTTTTGTTGCGCTCGTCAACGCCAACAACAGCAGCAGCTCCCATTTACAGTTGATTTATAACCTAACGATATGTGAGCTGAATGGCACAGATTGGCTAAATAAAAGTTTTGATTGGGCGGTGGAGACCTTTGTTATTTTTCCTGTGTTGACTCATATTGTCTCCTATGGCGCCCTCACCACCAGCCATTTCCTTGACACAGTCGGCCTGATCACCGTGTCTGCCGCCGGATATTACCACGGGCGGTATGTCTTGAGTAGCATTTATGCCGTCTGCGCCCTGGCTGCGTTAACTTGCTTCGTCATCAGGCTAACAAAAAATTGTATGTCCTGGCGTTACTCATGCACCAGATACACTAACTTTCTTCTGGACACCAAGGGCAAACTCTATCGTTGGCGGTCTCCTGTCATCATAGAGAAAGGGGGTAAAATTGAGGTCGAAGGTCACCTGATCGACCTCAAGAGAGTTGTGCTTGACGGTTCCGCGGCAACCCCTGTAACCAAAGTTTCAGCGGAACAATGGGGTCGTCCTTAG
		</sequence>
		<sequence>
			<taxon idref="2951_174_NS_QC_2014.194"/>
			ATGTTGGGGAAATGCTTGACCGCGGGCTGCTGCTCGCAATTGCTTTTTTTGTGGTGTATCGTGCCGTTCTGTTTTGTTGCGCCCGTCAACGCCAACAACAGCAGCAGCTCCCATTTACAGTTGATTTATAACCTGACGATATGTGAGCTGAATGGCACAGATTGGCTAAATAAAAGTTTTGATTGGGCGGTGGAGACCTTTGTTATTTTTCCTGTGTTGACTCACATTGTCTCCTATGGCGCCCTCACCACCAGCCATTTCCTTGACACAGTCGGCCTGATCACCGTGTCTGCCGCCGGATATTACCACGGGCGGTATGTCTTGAGTAGCATTTATGCCGTCTGCGCCCTGGCTGCGTTAACTTGCTTCGTCATCAGGCTAACAAAAAATTGTATGTCCTGGCGTTACTCATGCACCAGATACACTAACTTTCTTCTGGACACCAAGGGCAAACTCTATCGTTGGCGGTCTCCTGTCATCATAGAGAAAGGGGGTAAAATTGAGGTCGAAGGTCACCTGATCGACCTCAAGAGAGTTGTGCTTGACGGTTCCGCGGCAACCCCTGTAACCAAAGTTTCAGCGGAACAATGGGGTCGTCCTTAG
		</sequence>
		<sequence>
			<taxon idref="2379_174_NS_QC_2014.217"/>
			ATGTTGGGGAAATGCTTGACCGCGGGCTGCTGCTCGCAATTGCCTTTTTTGTGGTGTATCGTGCCGTTCTGTTTTGTTGCGCTCGTCAACGCCAACAACAGCAGCAGCTCCCATTTACAGTTGATTTATAACCTGACGATATGTGAGCTGAATGGCACAGATTGGCTAAATAAAAGTTTTGATTGGGCGGTGGAGACCTTTGTTATTTTTCCTGTGTTGACTCACATTGTCTCCTATGGCGCCCTCACCACCAGCCATTTCCTTGACACAGTCGGCCTGATCACCGTGTCTGCCGCCGGGTATTACCACGGGCGGTATGTCTTGAGTAGCATTTATGCCGTCTGCGCCCTGGCTGCGTTAACTTGCTTCGCCATCAGGCTAACAAAAAATTGTATGTCCTGGCGTTACTCATGCACCAGATACACTAACTTTCTTCTGGACACCAAGGGCAAACTCTATCGTTGGCGGTCTCCTGTCATCATAGAGAAAGGGGGTAAAATTGAGGTCGAAGGTCACCTGATCGACCTCAAGAGAGTTGTGCTTGACGGTTCCGCGGCAACCCCTGTAACCAAAGTTTCAGCGGAACAATGGGGTCGTCCTTAG
		</sequence>
		<sequence>
			<taxon idref="2667_174_NS_WJ_2014.219"/>
			ATGTTGGGGAAATGCTTGACCGCGGGCTGCTGCTCGCAATTGCCTTTTTTGTGGTGTATCGTGCCGTTCTGTTTTGTTGCGCTCGTCAACGCCAACAACAGCAGCAGCTCCCATTTACAGTTGATTTATAACCTGACGATATGTGAGCTGAATGGCACAGATTGGCTAAATAAAAGTTTTGATTGGGCGGTGGAGACCTTTGTTATTTTTCCTGTGTTGACTCACATTGTTTCCTATGGCGCCCTCACCACCAGCCATTTCCTTGACACAGTCGGCCTGATCACCGTGTCTGCCGCCGGGTATTACCACGGGCGGTATGTCTTGAGTAGCATTTATGCCGTCTGCGCCCTGGCTGCGTTAACTTGCTTCGTCATCAGGCTAACAAAAAATTGTATGTCCTGGCGTTACTCATGCACCAGATACACTAACTTTCTTCTGGACACCAAGGGCAAACTCTATCGTTGGCGGTCTCCTGTCATCATAGAGAAAGGGGGTAAAATTGAGGTCGAAGGTCACCTGATCGACCTCAAGAGAGTTGTGCTTGACGGTTCCGCGGCAACCCCTGTAACCAAAGTTTCAGCGGAACAATGGGGTCGTCCTTAG
		</sequence>
		<sequence>
			<taxon idref="2022_174_NS_ZQ_2014.221"/>
			ATGTTGGGGAAATGCTTGACCGCGGGCTGCTGCTCGCAATTGCCTTTTTTGTGGTGTATCGTGCCGTTCTGTTTTGTTGCGCTCGTCAACGCCAACAACAGCAGCAGCTCCCATTTACAGTTGATTTATAACCTGACGATATGTGAGCTGAATGGCACAGATTGGTTAAATAAAAGTTTTGATTGGGCGGTGGAGACCTTTGTTATCTTTCCTGTGTTGACTCATATTGTCTCCTATGGCGCCCTCACCACCAGCCATTTCCTTGACACAGTCGGCCTGATCACCGTGTCTGCCGCCGGATATTACCACGGACGGTATGTCTTGAGTAGCATTTACGCTGTCTGCGCCCTGGCTGCGTTAACTTGCTTCGTCATCAGGCTAACAAAAAATTGTATGTCCTGGCGTTACTCATGCACCAGATACACTAACTTTCTTCTGGACACCAAGGGCAAACTCTATCGTTGGCGGTCTCCTGTCATCATAGAGAAAGGGGGTAAAGTTGAGGTCGAAGGTCACCTGATCGACCTCAAGAGAGTTGTGCTGGACGGTTCCGCGGCAACCCCTGTAACCAAAGTTTCAGCGGAACAATGGGGTCGTCCTTAG
		</sequence>
		<sequence>
			<taxon idref="2814_174_WS_YZ_2014.222"/>
			ATGTTGGGGAAATGCTTGACCGCGGGCTGCTGCTCGCAATTGCCTTTTTTGTGGTGTATCGTGCCGTTCTGTTTTGTTGCGCTCGTCAACGCCAACAACAGCAGCAGCTCCCATTTACAGTTGATTTATAACCTGACGATATGTGAGCTGAATGGCACAGATTGGCTAAATAAAAGTTTTGATTGGGCGGTGGAGACCTTTGTCATTTTTCCTGTGTTGACTCATATTGTCTCCTATGGCGCCCTCACCACCAGCCATTTCCTTGACACAGTCGGCCTGATCACCGTGTCTGCCGCCGGATATTACCACGGGCGGTATGTCTTGAGTAGCATTTATGCCGCCTGCGCCCTGGCTGCGTTAACTTGCTTCGTCATCAGGCTAACAAAAAATTGTATGTCCTGGCGTTACTCATGCACCAGATATACTAACTTTCTTTTGGACACCAAGGGCAAACTCTATCGTTGGCGGTCTCCTGTCATCATAGAGAAAGGGGGTAAAATTGAGGTCGAAGGTCACCTGATCGACCTCAAGAGAGTTGTGCTTGACGGTTCCGCGGCAACCCCTGTAACCAAAGTTTCAGCGGAACAATGGGGTCGTCCTTAG
		</sequence>
		<sequence>
			<taxon idref="2815_174_WS_YZ_2014.222"/>
			ATGTTGGGGAAATGCTTGACCGCGGGCTGCTGCTCGCAATTGCCTTTTTTGTGGTGTATCGTGCCGTTCTGTTTTGTTGCGCTCGTCAACGCCAACAACAGCAGCAGCTCCCATTTACAGTTGATTTATAACCTGACGATATGTGAGCTGAATGGCACAGATTGGCTAAATAAAAGTTTTGATTGGGCGGTGGAGACCTTTGTTATTTTTCCTGTGTTGACTCATATTGTCTCCTATGGCGCCCTCACCACCAGCCATTTCCTTGACACAGTCGGCCTGATCACCGTGTCTGCCGCCGGATATCACCACGGGCGGTATGTCTTGAGTAGCATTTATGCCGTCTGCGCCCTGGCTGCGTTAACTTGCTTCGTCATCAGGCTAACAAAAAATTGTATGTCCTGGCGTTACTCATGCACCAGATACACTAACTTTCTTCTGGACACCAAGGGCAAACTCTATCGTTGGCGGTCTCCTGTCATCATAGAGAAAGGGGGTAAAATTGAGGTCGAAGGTCACCTGATCGACCTCAAGAGAGTTGTGCTTGACGGTTCCGCGGCAACCCCTGTAACCAAAGTTTCAGCGGAACAATGGGGTCGTCCTTAG
		</sequence>
		<sequence>
			<taxon idref="2733_174_WS_WJ_2014.229"/>
			ATGTTGGGGAAATGCTTGACCGCGGGCTGTTGCTCGCAATTGCCTTTTTTGTGGTGTATCGTGCCGTTCTGTTTTGTTGCGCTCGTCAACGCCAACAACAGCAGCAGCTCCCATTTACAGTTGATTTATAACCTGACGATATGTGAGCTGAATGGCACAGATTGGCTAAATAAAAGTTTTGATTGGGCGGTGGAAACCTTTGTTATTTTTCCTGTGTTGACTCATATTGTCTCCTATGGCGCCCTCACCACCAGCCATTTCCTTGACACAGTCGGCCTGATCACCGTGTCTGCCGCCGGATATTGCCACGGGCGGTATGTCTTGAGTAGCATTTATGCCGTCTGCGCCCTGGCTGCGTTAACTTGCTTCGTCATCAGGCTAACAAAAAATTGTATGTCCTGGCGTTACTCATGCACCAGATACACTAACTTTCTTCTGGACACCAAGGGCAAACTCTATCGTTGGCGGTCTCCTGTCATCATAGAGAAAGGGGGTAAAATTGAGGTCGAAGGTCACCTGATCGACCTCAAGAGAGTTGTGCTTGACGGTTCCGCGGCAACCCCTGTAACCAAAGTTTCAGCGGAACAATGGGGTCGTCCTTAG
		</sequence>
		<sequence>
			<taxon idref="2817_174_NS_YZ_2014.235"/>
			ATGTTGGGGAAATGCTTGACCGCGGGCTGCTGCTCGCAATTGCCTTTTTTGTGGTGTATCGTGCCGTTCTGTTTTGTTGCGCTCGTCAACGCCAACAACAGCAGCAGCTCCCATTTACAGTTGATTTATAACCTGACGATATGTGAGCTAAATGGCACAGATTGGCTAAATAAAAGTTTTGATTGGGCGGTGGAGACCTTTGTTATCTTTCCTGTGTTGACTCATATTGTCTCCTATGGCGCCCTCACCACCAGCCATTTCCTTGACACAGTCGGCCTGATCACCGTGTCTGCCGCCGGATATTACCACGGGCGGTATGTCTTGAGTAGCATTTACGCTGTCTGCGCCCTGGCTGCGTTAACTTGCTTCGTCATCAGGCTAACAAAAAATTGCATGTCCTGGCGTTACTCATGCACCAGATACACTAACTTTCTTCTGGACACCAAGGGCAAACTCTATCGTTGGCGGTCTCCTGTCATCATAGAGAAAGGGGGTAAAATTGAGGTCGAAGGTCACCTGATCGACCTCAAGAGAGTTGTGCTTGACGGTTCCGCGGCAACCCCTGTAACCAAAGTTTCAGCGGAACAATGGGGTCGTCCTTAG
		</sequence>
		<sequence>
			<taxon idref="2818_173_WS_YZ_2014.241"/>
			ATGTTGGGGAAATGCTTGACCGCGGGCTGCTGCTCGCAATTGCCTTTTTTGTGGTGTATCGTGCCGTTCTGTTTTGTTGCGCTCGTCAACGCCAACAACAGCAGCAGCTCCCATTTACAGTTGATTTATAACCTGACGATATGTGAGCTGAATGGCACAGATTGGCTAAATAAAAGTTTTGATTGGGCGGTGGAGACCTTTGTTATCTTTCCTGTGTTGACTCATATTGTCTCCTATGGCGCCCTCACCACCAGCCATTTCCTTGACACAGTCGGCCTGATCACCGTATCTGCCGCCGGATATTACCACGGGCGGTATGTCTTGAGTAGCATTTATGCCGTCTGCGCCCTGGCTGCGTTAACTTGCTTCGTCATCAGGCTAACAAAAAATTGTATGTCCTGGCGTTACTCATGCACCAGATACACTAACTTTCTTCTGGACACCAAGGGCAAACTCTATCGTTGGCGGTCTCCTGTCATCATAGAGAAAGGGGGTAAAATTGAGGTCGAAGGTCACCTGATCGACCTCAAGAGAGTTGTGCTTGACGGTTCCGCGGCAACCCCTGTAACCAAAGTTTCAGCGGAACAATGGGGTCGTCCTTAG
		</sequence>
		<sequence>
			<taxon idref="2819_174_WS_YZ_2014.241"/>
			ATGTTGGGGAAATGCTTGACCGCAGGCTGCTGCTCGCAATTGCCTTTTTTGTGGTGTATCGTGCCGTTCTGTTTTGTTGCGCTCGTCAACGCCAACAACAACAGCAGCTCCCATTTACAGTTGATTTATAACCTGACGATATGTGAGCTGAATGGCACAGATTGGCTAAATAAAAGTTTTGATTGGGCGGTGGAGACCTTTGTTATTTTTCCTGTGTTGACTCATATTGTCTCCTATGGCGCCCTCACCACCAGCCATTTCCTTGACACAGTCGGCCTGATCACCGTGTCTGCCGCCGGATATTACCACGGGCGGTATGTCTTGAGTAGCATTTATGCCGTCTGCGCCCTGGCTGCGTTAACTTGCTTCGTCATCAGGCTAACAAAAAATTGTATGTCCTGGCGTTACTCATGCACCAGATACACTAACTTTCTTCTGGACACCAAGGGCAAACTCTATCGTTGGCGGTCTCCTGTCATCATAGAGAAAGGGGGTAAAATTGAGGTCGAAGGTCACCTGATCGACCTCAAGAGAGTTGTGCTTGACGGTTCCGCGGCAACCCCTGTAACCAAAGTTTCAGCGGAACAATGGGGTCGTCCTTAG
		</sequence>
		<sequence>
			<taxon idref="2670_174_WS_WJ_2014.248"/>
			ATGTTGGGGAAATGCTTGACCGCGGGCTGCTGCTCGCAATTGCCTTTTTTGTGGTGTATCGTGCCGTTCTGTTTTGTTGCGCTCGTCAACGCCAACAACAACAGCAGCTCCCATTTACAGTTGATTTATAACCTGACGATATGTGAGCTGAATGGCACAGATTGGCTAAATAAAAGTTTTGATTGGGCGGTGGAGACCTTTGTTATTTTTCCTGTGTTGACTCATATTGTCTCCTATGGCGCCCTCACCACCAGCCATTTCCTTGACACAGTCGGCCTGATCACCGTGTCTGCCGCCGGATATTACCACGGGCGGTATGTCTTGAGTAGCATTTATGCCGTCTGCGCCCTGGCTGCGTTAACTTGCTTCGTCATCAGGCTAACAAAAAATTGTATGTCCTGGCGTTACTCATGCACCAGATACACTAACTTTCTTCTGGACACCAAGGGCAACCTCTATCGTTGGCGGTCTCCTGTCATCATAGAGAAAGGGGGTAAAATTGAGGTCGAAGGTCACCTGATCGACCTCAAGAGAGTTGTGCTTGACGGTTCCGCGGCAACCCCTGTAACCAAAGTTTCAGCGGAACAATGGGGTCGTCCTTAG
		</sequence>
		<sequence>
			<taxon idref="2740_174_WS_WJ_2014.248"/>
			ATGTTGGGGAAATGCTTGACCGCGGGCTGCTGCTCGCAATTGCCTTTTTTGTGGTGTATCGTGCCGTTCTGTTTTGTTGCGCTCGTCAACGCCAACAACAGCAGCAGCTCCCATTTACAGTTGATTTATAACCTGACGATATGTGAGCTGAATGGCACAGATTGGCTAAATAAAAGTTTTGATTGGGCGGTGGAGACCTTTGTTATCTTCCCAGTGTTGACTCATATTGTCTCCTATGGCGCCCTCACCACCAGCCATTTCCTTGACACAGTCGGCCTGATCACCGTGTCTGCCGCCGGATATTACCACGGGCGGTACGTCTTGAGTAGCATTTACGCTGTCTGCGCCCTGGCTGCGTTAACTTGCTTCGTCATCAGGCTAACAAAAAATTGTATGTCCTGGCGTTACTCATGCACCAGATACACTAACTTTCTTCTGGACACCAAGGGCAAACTCTATCGTTGGCGATCTCCTGTCATCATAGAGAAAGGGGGTAAAATTGAGGTCGAAGGTCACCTGATCGACCTCAAGAGAGTTGTGCTTGACGGTTCCGCGGCAACCCCTGTAACCAAAGTTTCAGCGGAACAATGGGGTCGTCCTTAG
		</sequence>
		<sequence>
			<taxon idref="2744_174_WS_WJ_2014.262"/>
			ATGTTGGGGAAATGCTTGACCGCGGGCTGCTGCTCGCAATTGCCTTTTTTGTGGTGTATCGTGCCGTTCTGTTTTGTTGCGCTCGTCAACGCCAACAACAGCAGCAGCTCCCATTTACAGTTGATTTATAACCTGACGATATGTGAGCTGAATGGCACAGATTGGCTAAATAAAAGTTTTGATTGGGCGGTGGAGACCTTTGTTATCTTCCCAGTGTTGACTCATATTGTCTCCTATGGCGCCCTCACCACCAGCCATTTCCTTGACACAGTCGGCCTGATCACCGTGTCTGCCGCCGGATATTACCACGGGCGGTACGTCTTGAGTAGCATTTACGCTGTCTGCGCCCTGGCTGCGTTAACTTGCTTCGTCATCAGGCTAACAAAAAATTGTATGTCCTGGCGTTACTCATGCACCAGATACACTAACTTTCTTCTGGACACCAAGGGCAAACTCTATCGTTGGCGATCTCCTGTCATCATAGAGAAAGGGGGTAAAATTGAGGTCGAAGGTCACCTGATCGACCTCAAGAGAGTTGTGCTTGACGGTTCCGCGGCAACCCCTGTAACCAAAGTTTCAGCGGAACAATGGTGTCGTCCTTAG
		</sequence>
		<sequence>
			<taxon idref="2746_174_WS_WJ_2014.276"/>
			ATGTTGGGGAAATGCTTGACCGCGGGCTGCTGCTCGCAATTGCCTTTTTTGTGGTGTATCGTGCCGTTCTGTTTTGTTGCGCTCGTCAACGCCAACAACAGCAGCAGCTCCCATTTACAGTTGATTTATAACCTGACGATATGTGAGCTGAATGGCACAGATTGGTTAAATAAAAGTTTTGATTGGGCGGTGGAGACCTTTGTTATTTTTCCTGTGTTGACTCATATTGTCTCCTATGGCGCCCTCACTACCAGCCATTTCCTTGACACAGTCGGCCTGATCACCGTGTCTGCCGCCGGATATTACCACGGACGGTATGTCTTGAGTAGCATTTACGCTGTCTGCGCCCTGGCTGCGTTAACTTGCTTCGTCATCAGGCTAACAAAAAATTGTATGTCCTGGCGTTACTCATGCACCAGATACACTAACTTTCTTCTGGACACCAAGGGCAAACTCTATCGTTGGCGGTCTCCTGTCATCATAGAGAAAGGGGGTAAAATTGAGGTCGAAGGTCACCTGATCGACCTCAAGAGAGTTGTGCTGGACGGTTCCGCGGCAACCCCTGTAACCAAAGTTTCAGCGGAACAATGGGGTCGTCCTTAG
		</sequence>
		<sequence>
			<taxon idref="2825_174_WS_YZ_2014.276"/>
			ATGTTGGGGAAATGCTTGACCGCGGGCTGCTGCTCGCAATTGCCTTTTTTGTGGTGTATCGTGCCGTTCTGTTTTGTTGCGCTCGTCAACGCCAACAACAGCAGCAGCTCCCATTTACAGTTGATTTATAACCTGACGATATGTGAGCTGAATGGCACAGATTGGTTAAATAAAAGTTTTGATTGGGCGGTGGAGACCTTTGTCATCTTTCCTGTGTTGACTCATATTGTCTCCTATGGCGCCCTCACCACCAGCCATTTCCTTGACACAGTTGGCCTGATCACCGTGTCTGCCGCCGGATATTACCACGGACGGCATGTCTTGAGTAGCATTTACGCTGTCTGCGCCCTGGCTGCGTTAACTTGCTTCGTCATCAGGCTAACAAAAAATTGTATGTCCTGGCGTTACTCATGCACCAGATACACTAACTTTCTTCTGGACACCAAGGGCAAACTCTATCGTTGGCGGTCTCCTGTCATCATAGAGAAAGGGGGTAAAATTGAGGTCGAAGGTCACCTGATCGACCTCAAGAGAGTTGTGCTGGACGGTTCCGCGGCAACCCCTGTAACCAAAGTTTCAGCGGAACAATGGGGTCGTCCTTAG
		</sequence>
		<sequence>
			<taxon idref="2060_174_NS_ZQ_2014.289"/>
			ATGTTGGGGAAATGCTTGACCGCGGGCTGCTGCTCGCAATTGCCTTTTTTGTGGTGTATCGTGCCGTTCTGTTTTGTTGCGCTCGTCAACGCCAACAGCAACAGCAGCTCCCATTTACAGTTGATTTATAACCTGACGATATGTGAGCTGAATGGCACAGATTGGCTAAATAAAAGTTTTGATTGGGCGGTGGAGACCTTTGTTATTTTTCCTGTGTTGACTCATATTGTCTCCTATGGCGCCCTCACCACCAGCCATTTCCTTGACACAGTCGGCCTGATCACCGTGTCTGCCGCCGGATATCACCACGGGCGGTATGTCTTGAGTAGCATTTATGCCGTCTGCGCCCTGGCTGCGTTAACTTGCTTCGTCATCAGGCTAACAAAAAATTGTATGTCCTGGCGTTACTCATGCACCAGATACACTAACTTTCTTCTGGACACCAAGGGCAAACTCTATCGTTGGCGGTCTCCTGTCCTTATAGAGAAAGGGGGTAAAATTGAGGTCGAAGGTCACCTGATCGACCTCAAGAGAGTTGTGCTTGACGGTTCCGCGGCAACCCCTGTAACCAAAGTTTCAGCGGAACAATGGGGTCGTCCTTAG
		</sequence>
		<sequence>
			<taxon idref="2954_174_WS_QC_2014.290"/>
			ATGTTGGGGAAATGCTTGACCGCGGGCTGCTGCTCGCAATTGCCTTTTTTGTGGTGTATCGTGCCGTTCTGTTTTGTTGCGCTCGTCAACGCCAGCAACAGCAGCAGCTCCCATTTACAGTTGATTTATAACCTGACGATATGTGAGCTGAATGGCACAGATTGGCTAAATAAAAGTTTTGATTGGGCGGTTGAGACCTTTGTTATTTTTCCTGTGTTGACTCATATTGTCTCCTATGGCGCCCTCACCACCAGCCATTTCCTTGACACAGTCGGCCTGATCACCGTGTCTGCCGCCGGATATTACCACGGGCGGTATGTCTTGAGTAGCATTTATGCCGTCTGCGCCCTGGCTGCGTTAACTTGCTTCGTCATCAGGCTAACAAAAAATTGTATGTCCTGGCGTTACTCATGCACCAGATACACTAACTTTCTTCTGGACACCAAGGGCAAACTCTATCGTTGGCGGTCTCCTGTCATCATAGAGAAAGGGGGTAAAATTGAGGTCGAAGGTCACCTGATCGACCTCAAGAGAGTTGTGCTTGACGGTTCCGCGGCAACCCCTGTAACCAAAGTTTCAGCGGAACAATGGGGTCGTCCTTAG
		</sequence>
		<sequence>
			<taxon idref="2063_173_NS_ZQ_2014.291"/>
			ATGTTGGGGAAATGCTTGACCGCGGGCTGCTGCTCGCAATTGCCTTTTTTGTGGTGTATCGTGCCGTTCTGTTTTGTTGCGCTCGTCAACGCCAACAACAGCAGCAGCTCCCATTTACAGTTGATTTATAACCTGACGATATGTGAGCTGAATGGCACAGATTGGCTAAATAAAAGTTTTGATTGGGCGGTGGAGACCTTTGTTATTTTTCCTGTGTTGACTCACATTGTTTCCTATGGCGCCCTCACCACCAGCCATTTCCTTGACACAGTCGGCCTGATCACCGTGTCTGCCGCCGGGTATTACCACAGGCGGTATGTCTTGAGTAGCATTTATGCCGTCTGCGCCCTGGCTGCGTTAACTTGCTTCGTCATCAGGCTAACAAAAAATTGTATGTCCTGGCGTTACTCATGTACCAGATACACTAACTTTCTTCTGGACACCAAGGGCAAACTCTATCGTTGGCGGTCTCCTGTCATCATAGAGAAAGGGGGTAAAATTGAGGTCGAAGGTCACCTGATCGACCTCAAGAGAGTTGTGCTTGACGGTTCCGCGGCAACCCCTGTAACCAAAGTTTCAGCGGAACAATGGGGTCGTCCTTAG
		</sequence>
		<sequence>
			<taxon idref="2955_174_WS_QC_2014.292"/>
			ATGTTGGGGAAATGCTTGACCGTGGGCTGCTGCTCGCAATTGCCTTTTTTGTGGTGTATCGTGCCGTTCTGTTTTGTTGCGCTCGTCAACGCCAACGACAGCAGCAGCTCCCATTTACAGTTGATTTATAACCTGACGATATGTGAGCTGAATGGCACAGATTGGCTAAATAAAAGTTTTGATTGGGCGGTGGAGACCTTTGTTATTTTTCCTGTGTTGACTCATATTGTCTCCTATGGCGCCCTCACCACCAGCCATTTCCTTGACACAGTCGGCCTGATCACCGTGTCTGCCGCCGGATATTACCACGGGCGGTATGTCTTGAGTAGCATTTATGCCGTCTGCGCCCTGGCTGCGTTAACTTGCTTCGTCATCAGGCTAACAAAAAATTGTATGTCCTGGCGTTATTCATGCACCAGATACACTAACTTTCTTCTGGACACCAAGGGCAAACTCTATCGTTGGCGGTCTCCTGTCATCATAGAGAAAGGGGGTAAAATTGAGGTCGAAGGTCACCTGATCGACCTCAAGAGAGTTGTGCTTGACGGTTCCGCGGCAACCCCTGTAACCAAAGTTTCGGCGGAACAATGGGGTCGTCCTTAG
		</sequence>
		<sequence>
			<taxon idref="2041_174_WS_ZQ_2014.296"/>
			ATGTTGGGGAAATGCTTGACCGCGGGCTGCTGCTCGCAATTGCCTTTTTTGTGGTGTATCGTGCCGTTCTGTTTTGTTGCGCTCGTCAACGCCAGCAACAACAGCAGCTCCCATTTACAGTTGATTTATAACCTGACGATATGTGAGCTGAATGGCACAGATTGGCTAAATAAAAGTTTTGATTGGGCGGTGGAGACCTTTGTTATTTTTCCTGTGTTGACTCACATTGTTTCCTATGGCGCCCTCACCACCAGCCATTTCCTTGACACAGTCGGCCTGATCACCGTGTCTGCCGCCGGGTATTACCACAGGCGGTATGTCTTGAGTAGCATTTATGCCGTCTGCGCCCTGGCTGCGTTAACTTGCTTCGTCATCAGGCTAACAAAAAATTGTATGTCCTGGCGTTACTCATGCACCAGATACACTAACTTTCTTCTGGACACCAAGGGCAAACTCTATCGTTGGCGGTCTCCTGTCATCATAGAGAAAGGGGGTAAAATTGAGGTCGAAGGTCACCTGATCGACCTCAAGAGAGTTGTGCTTGACGGTTCCGCGGCAACCCCTGTAACCAAAGTTTCAGCGGAACAATGGGGTCGTCCTTAG
		</sequence>
		<sequence>
			<taxon idref="2836_164_NS_YZ_2014.297"/>
			ATGTTGGGGAAATGCTTGACCGCGGGCTGCTGCTCGCAATTGCCTTTTTTGTGGTGTATCGTGCCGTTCTGTTTTGTTGCGCTCGTCAACGCCAACGACAGCAGCAGCTCCCATTTACAGTTGATTTATAACCTGACGATATGTGAGCTGAATGGCACAGATTGGCTAAATAAAAGTTTTGATTGGGCGGTGGAGACCTTTGTTATTTTTCCTGTGTTGACTCATATTGTCTCCTATGGCGCCCTCACCACCAGCCATTTCCTTGACACAGTCGGCCTGATCACCGTGTCTGCCGCCGGATATTACCACGGGCGGTATGTCTTGAGTAGCATTTATGCCGTCTGCGCCCTGGCTGCGTTAACTTGCTTCGTCATCAGGCTAACAAAAAATTGTATGTCCTGGCGTTACTCATGCACCAGATACACTAACTTTCTTCTGGACACCAAGGGCAAACTCTACCGTTGGCGGTCTCCTGTCATCATAGAGAAAGGGGGTAAAATTGAGGTCGAAGGTCACCTGATCGACCTCAAGAGAGTTGTGCTTGACGGTTCCGCGGCAACCCCTGTAACCAAAGTTTCGGCGGAACAATGGGGTCGTCCTTAG
		</sequence>
		<sequence>
			<taxon idref="2837_164_NS_YZ_2014.297"/>
			ATGTTGGGGAAATGCTTGACCGCGGGCTGCTGCTCGCAATTGCCTTTTTTGTGGTGTATCGTGCCGTTCTGTTTTGTTGCGCTCGTCAACGCCAACAACAGCAGCAGCTCCCATTTACAGTTGATTTATAACCTGACGATATGTGAGCTGAATGGCACAGATTGGCTAAATAAAAGTTTTGATTGGGCGGTGGAGACCTTTGTTATCTTTCCTGTTTTGACTCACATTGTCTCCTATGGCGCCCTCACCACCAGCCATTTCCTTGACACAGTCGGCCTGATCACCGTGTCTGCCGCCGGATATTACCACGGGCGGTATGTCTTGAGTAGCATTTATGCCGTCTGCGCCCTGGCTGCGTTAACTTGCTTCGTCATCAGGCTAACAAAAAATTGTATGTCCTGGCGTTACTCATGCACCAGATACACTAACTTTCTTCTGGACACCAAGGGCAAACTCTATCGTTGGCGGTCTCCTGTCATCATAGAGAAAGGGGGTAAAATTGAGGTCGAAGGTCACCTGATCGACCTCAAGAGAGTTGTGCTTGACGGTTCCGCGGCAACCCCTGTAACCAAAGTTTCAGCGGAACAATGGGGTCGTCCTTAG
		</sequence>
		<sequence>
			<taxon idref="2071_174_NS_ZQ_2014.298"/>
			ATGTTGGGGAAATGCTTGACCGCGGGCTGCTGCTCGCAATTGCCTTTTTTGTGGTGTATCGTGCCGTTCTGTTTTGTTGCGCTCGTCAACGCCAACAACAGCAGCAGCTCCCATTTACAGTTGATTTATAACCTGACGATATGTGAGCTGAATGGCACAGATTGGCTAAATAAAAGTTTTGATTGGGCGGTGGAGACCTTTGTTATTTTTCCTGTGCTGACTCATATTGTCTCCTATGGCGCCCTCACCACCAGCCATTTCCTTGACACAGTCGGCCTGATCACCGTGTCTGCCGCCGGATATTACCACGGGCGGTATGTCTTGAGTAGCATTTATGCCGTCTGCGCCCTGGCTGCGTTAACTTGCTTCGTCATCAGGCTAACAAAAAATTGTATGTCCTGGCGTTACTCATGCACCAGATACACTAACTTTCTTTTGGACACCAAGGGCAAACTCTATCGTTGGCGGTCTCCTGTCATCATAGAGAAAGGGGGTAAAATTGAGGTCGAAGGTCACCTGATCGACCTTAAGAGAGTTGTGCTTGACGGTTCCGCGGCAACCCCTGTAACCAAAGTTTCAGCGGAACAATGGGGTCGTCCTTAG
		</sequence>
		<sequence>
			<taxon idref="2044_174_WS_ZQ_2014.299"/>
			ATGTTGGGGAAATGCTTGACCGCGGGCTGCTGCTCGCAATTGCCTTTTTTGTGGTGTATCGTGCCGTTCTGTTTTGTTGCGCTCGTCAACGCCAACAACAGCAGCAGCTCCCATTTACAGTTGATTTATAACCTGACGATATGTGAGCTGAATGGCACAGATTGGCTAAATAAAAGTTTTGATTGGGCGGTGGAGACCTTTGTTATTTTTCCTGTGTTGACTCATATTGTCTCCTATGGCGCCCTCACCACCAGCCATTTCCTTGACACAGTCGGCCTGATCACCGTGTCTGCCGCCGGATATTACCACGAGCGGTATGTCTTGAGTAGCATTTATGCCGTCTGCGCCTTGGCTGCGTTAACTTGCTTCGTCATCAGGCTAACAAAAAATTGTATGTCCTGGCGTTACTCATGCACCAGATACACTAACTTTCTTCTGGACACCAAGGGCAAACTCTATCGTTGGCGGTCTCCTGTCATCATAGAGAAAGGGGGTAAAATTGAGGTCGAAGGTCACCTGATCGACCTCAAGAGAGTTGTGCTTGACGGTTCCGCGGCAACCCCTGTAACCAAAGTTTCAGCGGAACAATGGGGTCGTCCTTAG
		</sequence>
		<sequence>
			<taxon idref="2043_174_WS_ZQ_2014.303"/>
			ATGTTGGGGAAATGCTTGACCGCGGGCTGCTGCTCGCAATTGCCTTTTTTGTGGTGTATCGTGCCGTTCTGTTTTGTTGCGCTCGTCAACGCCAACAACAGCAGCAGCTCCCATTTACAGTTGATTTATAACCTGACGATATGTGAGCTGAATGGCACAGATTGGCTAAATAAAAGTTTTGATTGGGCGGTGGAGACCTTTGTTATCTTTCCTGTGTTGACTCATATTGTCTCCTATGGCGCCCTCACCACCAGCCATTTCCTCGACACAGTCGGCCTGATCACCGTGTCTGCCGCCGGATATTGCCACGGGCGGTATGTCTTGAGTAGCATTTATGCCGTCTGCGCCCTGGCTGCGTTAACTTGCTTCGTCATCAGGCTAACAAAAAATTGTATGTCCTGGCGTTACTCATGCACCAGATACACTAACTTTCTTCTGGACACCAAGGGCAAACTCTATCGTTGGCGGTCTCCTGTCATCATAGAGAAAGGGGGTAAAATTGAGGTCGAAGGTCACCTGATCGACCTCAAGAGAGTTGTGCTTGATGGTTCCGCGGCAACCCCTGTAACCAAAGTTTCAGCGGAACAATGGGGTCGTCCTTAG
		</sequence>
		<sequence>
			<taxon idref="2042_144_WS_ZQ_2014.304"/>
			ATGTTGGGGAAATGCTTGACCGCGGGCTGCTGCTCGCAATTGCCTTTTTTGTGGTGTATCGTGCCGTTCTGTTTTGTTGCGCTCGTCAACGCCAACGACAGCAGCAGCTCCCATTTACAGTTGATTTATAACCTGACGATATGTGAGCTGAATGGCACAGATTGGCTAAATAAAAGTTTTGATTGGGCGGTGGAGACCTTTGTTATTTTTCCTGCGTTGACTCATATTGTCTCCTATGGCGCCCTCACCACCAGCCATTTCCTTGACACAGTCGGCCTGATCACCGTGTCTGCCGCCGGATATTACCACGGGCGGTATGTCTTGAGTAGCATTTATGCCGTCTGCGCCCTGGCTGCGTTAACTTGCTTCGTCATCAGGCTAACAAAAAATTGCATGTCCTGGCGGTACTCATGCACCAGATACACTAACTTTCTTCTGGACACCAAGGGCAAACTCTATCGTTGGCGGTCTCCTGTCATCATAGAGAAAGGGGGTAAAATTGAGGTCGAAGGTCACCTGATCGACCTCAAGAGAGTTGTGCTTGACGGTTCCGCGGCAACCCCTGTAACCAAAGTTTCAGCGGAACAATGGGGTCGTCCTTAG
		</sequence>
		<sequence>
			<taxon idref="2103_174_NS_ZQ_2014.304"/>
			ATGTTGGGGAAATGCTTGACCGCGGGCTGCTGCTCGCAATTGCCTTTTTTGTGGTGTATCGTGCCGTTCTGTTTTGTTGCGCTCGTCAACGCCAACAACAACAGCAGCTCCCATTTACAGTTGATTTATAACCTGACGATATGTGAGCTGAATGGCACAGATTGGCTAAATAAAAGTTTTGATTGGGCGGTGGAGACTTTTGTTATTTTTCCTGTGTTGACTCATATTGTCTCCTATGGCGCCCTCACCACCAGCCATTTCCTTGACACAGTCGGCCTGATCACCGTGTCTGCCGCCGGATATTACCACGGGCGGTATGTCTTGAGCAGCATTTATGCCGTCTGCGCCCTGGCTGCGCTAACTTGCTTCGTCATCAGGCTAACAAAAAATTGTATGTCCTGGCGTTACTCATGCACCAGATACACTAACTTTCTTCTGGACACCAAGGGCAAACTCTATCGTTGGCGGTCTCCTGTCATCATAGAGAAAGGGGGTAAAATTGAGGTCGAAGGTCACCTGATCGACCTCAAGAGAGTTGTGCTTGACGGTTCCGCGGCAACCCCTGTAACCAAAGTTTCAGCGGAACAATGGGGTCGTCCTTAG
		</sequence>
		<sequence>
			<taxon idref="2136_174_NS_ZQ_2014.310"/>
			ATGTTGGGGAAATGCTTGACCGCGGGCTGCTGCTCGCAATTGCCTTTTTTGTGGTGTATCGTGCCGTTCTGTTTTGTTGCGCTCGTCAACGCCAACAACAGCAGCAGCTCCCATTTACAGTTGATTTATAACCTGACGATATGTGAGCTGAATGGCACAGATTGGCTAAATAAAAGTTTTGATTGGGCGGTGGAGACCTTTGTTGTTTTTCCTGTGTTGACTCACATTGTCTCCTATGGCGCCCTCACCACCAGCCATTTCCTTGACACAGTCGGCCTGATCACCGTGTCTGCCGCCGGATATTACCACGGGCGGTATGTCTTGAGTAGCATTTATGCCGTCTGCGCCCTGGCTGCGTTAACTTGCTTCGTCATCAGGCTAACAAAAAATTGTATGTCCTGGCGTTACTCATGCACCAGATACACTAATTTTCTTCTGGACACCAAGGGCAAACTCTATCGTTGGCGGTCTCCTGTCATCATAGAGAAAGGGGGTAAAATTGAGGTCGAAGGTCACCTGATCGACCTCAAGAGAGTTGTGCTTGACGGTTCCGCGGCAACCCCTGTAACCAAAGTTTCAGCGGAACAATGGGGTCGTCCTTAG
		</sequence>
		<sequence>
			<taxon idref="2384_174_WS_QC_2014.311"/>
			ATGTTGGGGAAATGCTTGACCGCGGGCTGCTGCTCGCAATTGCCTTTTTTGTGGTGTATCGTGCCGTTCTGTTTTGTTGCGCTCGTCAACGCCAACAACAGCAGCAGCTCCCATTTACAGTTGATTTATAACCTGACGATATGTGAGCTGAATGGCACAGATTGGCTAAATAGAAGTTTTGATTGGGCGGTGGAGACCTTTGTTATTTTTCCTGTGTTGACTCATATTGTCTCCTATGGCGCCCTCACCACCAGCCATTTCCTTGACACAGTCGGCCTGATCACCGTGTCTGCCGCCGGATATTGCCACGGGCGGTATGTCTTGAGTAGCATTTATGCCGTCTGCGCCCTGGCTGCGTTAACTTGCTTCGTCATCAGGCTAACAAAAAATTGTATGTCCTGGCGTTACTCATGCACCAGATACACTAACTTTCTTCTGGACACCAAGGGCAAACTCTATCGTTGGCGGTCTCCTGTCATCATAGAGAAAGGGGGTAAAATTGAGGTCGAAGGTCACCTGATCGACCTCAAGAGAGTTGTGCTTGACGGCTCCGCGGCAACCCCTGTAACCAAAGTTTCAGCGGAACAATGGGGTCGTCCTTAG
		</sequence>
		<sequence>
			<taxon idref="2385_174_WS_QC_2014.311"/>
			ATGTTGGGGAAATGCTTGACCGCGGGCTGCTGCTCGCAATTGCTTTTTTTGTGGTGTATCGTGCCGTTCTGTTTTGTTGCGCTCGTCAACGCCAACAACAGCAGCAGCTCCCATTTACAGTTGATTTATAACCTGACGATATGTGAGCTGAATGGCACAGATTGGCTAAATAAAAGTTTTGATTGGGCGGTGGAGACCTTTGTTATTTTTCCTGTGTTGACTCACATTGTCTCCTATGGCGCCCTCACCACCAGCCATTTCCTTGACACAGTCGGCCTGATCACCGTGTCTGCCGCCGGGTATTACCACGGGCGGTATGTCTTGAGTAGCATTTATGCCGTCTGCGCCCTGGCTGCGTTAACTTGCTTCGTCATCAGGCTAACAAAAAATTGTATGTCCTGGCGTTACTCATGCACCAGATACACTAACTTTCTTCTGGACACCAAGGGCAAACTCTATCGTTGGCGGTCTCCTGTCATCATAGAGAAAGGGGGTAAAATTGAGGTCGAAGGTCACCTGATCGACCTCAAGAGAGTTGTGCTTGACGGTTCCGCGGCAACCCCTGTAACCAAAGTTTCAGCGGAACAATGGGGTCGTCCTTAG
		</sequence>
		<sequence>
			<taxon idref="2388_174_NS_QC_2014.312"/>
			ATGTTGGGGAAATGCTTGACCGCGGGCTGCTGCTCGCAATTGCCTTTTTTGTGGTGTATCGTGCCGTTCTGTTTTGTTGCGCTCGTCAACGCCAACAACAGCAGCAGCTCCCATTTACAGTTGATTTATAACCTGACGATATGTGAGCTGAATGGCACAGATTGGCTAAATAAAAGTTTTGATTGGGCGGTGGAGACCTTTGTTATTTTTCCTGTGTTGACTCATATTGTCTCCTATGGCGCCCTCACCACCAGCCATTTCCTTGACACAGTCGGCCTGATCACCGTGTCTGCCGCTGGATATTACCACGAGCGGTATGTCTTGAGTAGCATTTATGCCGTCTGCGCCTTGGCTGCGTTAACTTGCTTCGTCATCAGGCTAACAAAAAATTGTATGTCCTGGCGTTACTCATGCACCAGATACACTAACTTTCTTCTGGACACCAAGGGCAAACTCTATCGTTGGCGGTCTCCTGTCATCATAGAGAAAGGGGGTAAAATTGAGGTCGAAGGTCACCTGATCGACCTCAAGAGAGTTGTGCTTGACGGTTCCGCGGCAACCCCTGTAACCAAAGTTTCAGCGGAACAATGGGGTCGTCCTTAG
		</sequence>
		<sequence>
			<taxon idref="2387_174_NS_QC_2014.313"/>
			ATGTTGGGGAAATGCTTGACCGCGGGCTGCTGCTCGCAATTGCCTTTTTTGTGGTGTATCGTGCCGTTCTGTTTTGTTGCGCTCGTCAACGCCAACAACAGCAGCAGCTCCCATTTACAGTTGATTTATAACCTGACGATATGTGAGCTGAATGGCACAGATTGGCTAAATAAAAGTTTTGATTGGGCGGTGGAGACCTTTGTTATTTTTCCTGTGTTGACTCACATTGTCTCCTATGGCGCCCTCACCACCAGCCATTTCCTTGACACAGTCGGCCTGATCACCGTGTCTGCCGCCGGGTATTACCACGGGCGGCATGTCTTGAGTAGCATTTATGCCGTCTGCGCCCTGGCTGCGTTAACTTGCTTCGCCATCAGGCTAACAAAAAATTGTATGTCCTGGCGTTACTCATGCACCAGATACACTAACTTTCTTCTGGACACCAAGGGCAAACTCTATCGTTGGCGGTCTCCTGTCATCATAGAGAAAGGGGGTAAAATTGAGGTCGAAGGTCACCTGATCGACCTCAAGAGAGTTGTGCTTGACGGTTCCGCGGCAACCCCTGTAACCAAAGTTTCAGCGGAACAATGGGGTCGTCCTTAG
		</sequence>
		<sequence>
			<taxon idref="2756_174_WS_WJ_2014.317"/>
			ATGTTGGGGAAATGCTTGACCGCGGGCTGCTGCTCGCAATTGCCTTTTTTGTGGTGTATCGTGCCGTTCTGTTTTGTTGCGCTCGTCAACGCCGACAACAGCAGCAGCTCCCATTTACAGTTGATTTATAACCTGACGATATGTGAGCTGAATGGCACAGATTGGCTAAATAAAAGTTTTGATTGGGCGGTGGAGACCTTTGTTATTTTTCCTGTGTTGACTCACATTGTCTCCTATGGCGCCCTCACCACCAGCCATTTCCTTGACACAGTCGGCCTGATCACCGTGTCTGCCGCCGGGTATTACCACGGGCGGTATGTCTTGAGTAGCATTTATGCCGTCTGCGCCCTGGCTGCGTTAACTTGCTTCGCCATCAGGCTAACAAAAAATTGTATGTCCTGGCGTTACTCATGCACCAGATACACTAACTTTCTTCTGGACACCAAGGGCAAACTCTATCGTTGGCGGTCTCCTGTCATCATAGAGAAAGGGGGTAAAATTGAGGTCGAAGGTCACCTGATCGACCTCAAGAGAGTTGTGCTTGACGGTTCCGCGGCAACCCCTGTAACCAAAGTTTCAGCGGAACAATGGGGTCGTCCTTAG
		</sequence>
		<sequence>
			<taxon idref="2841_164_WS_YZ_2014.318"/>
			ATGTTGGGGAAATGCTTGACCGCGGGCTGCTGCTCGCAATTGCCTTTTTTGTGGTGTATCGTGCCGTTCTGTTTTGTTGCGCTCGTCAACGCCAACAACAGCAGCAGCTCCCATTTACAGTTGATTTATAACCTGACGATATGTGAGCTGAATGGCACAGATTGGCTAAATAAAAGTTTTGATTGGGCGGTGGAGACCTTTGTTATCTTTCCTGTGTTGACTCATATTGTCTCCTATGGCGCCCTCACCACCAGCCATTTCCTTGATACAGTCGGCCTGATCACCGTGTCTGCCGCCGGATATTACCACAGGCGGTATGTCTTGAGTAGCATTTACGCTGTCTGCGCCCTGGCTGCGTTAACTTGCTTCGTCATCAGGCTAACAAAAAATTGTATGTCCTGGCGTTACTCATGCACCAGATACACTAACTTTCTTCTGGACACCAAGGGCAAACTCTATCGTTGGCGGTCTCCTGTCATCATAGAGAAAGAGGGTAAAATTGAGGTCGAAGGTCACCTGATCGACCTCAAGAGAGTTGTGCTTGACGGTTCCGCGGCAACCCCCGTAACCAAAGTTTCAGCGGAACAATGGGGTCGTCCTTAG
		</sequence>
		<sequence>
			<taxon idref="2688_174_WS_WJ_2014.320"/>
			ATGTTGGGGAAATGCTTGACCGCGGGCTGCTGCTCGCAATTGCCTTTTTTGTGGTGTATCGTGCCGTTCTGTTTTGTTGCGCTCGTCAACGCCAGCAACAGCAGCAGCTCCCATTTACAGTTGATTTATAACCTGACGATATGTGAGCTGAATGGCACAGATTGGCTAAATAAAAGTTTTGATTGGGCGGTGGAGACCTTTGTTATTTTTCCTGTGCTGACTCATATTGTCTCCTATGGCGCCCTCACCACCAGCCATTTCCTTGACACAGTCGGCCTGATCACCGTGTCTGCCGCCGGATATTACCACGGGCGGTATGTCTTGAGTAGCATTTATGCCGTCTGCGCCCTGGCTGCGTTAACTTGCTTCGTCATCAGGCTAACAAAAAATTGTATGTCCTGGCGTTACTCATGCACCAGATACACTAACTTTCTTTTGGACACCAAGGGCAAACTCTATCGTTGGCGATCTCCTGTCATCATAGAGAAAGGGGGTAAAATTGAGGTCGAAGGTCACCTGATCGACCTTAAGAGAGTTGTGCTTGACGGTTCCGCGGCAACCCCTGTAACCAAAGTTTCAGCGGAACAATGGGGTCGTCCTTAG
		</sequence>
		<sequence>
			<taxon idref="2392_174_WS_QC_2014.323"/>
			ATGTTGGGGAAATGCTTGACCGCGGGCTGCTGCTCGCAATTGCTTTTTTTGTGGTGTATCGTGCCGTTCTGTCTTGTTGCGCTCGTCAACGCCAACAACAGCAACAGCTCCCATTTACAGTTGATTTATAACTTGACGATATGTGAGCTGAATGGCACAGATTGGCTAAATAAAAATTTTGATTGGGCGGTGGAGACCTTTGTTATTTTTCCTGTGTTGACTCATATTGTCTCCTATGGCGCCCTCACCACCAGCCATTTCCTCGACACAGTCAGCCTGATCGCCGTGTCTGCCGCCGGATATTACCACGGGCGGTATGTCTTGAGTAGCATTTTCGCCGTCTGCGCCCTGGCTGCGTTAACTTGCTTCGTCATCAGGCTAACAAAAAATTGTATGTCCTGGCGTTACTCATGCACCAGATACACTAACTTTCTTCTGGACACCAAGGGCAAACTCTATCGTTGGCGGTCTCCTGTCATCATAGAGAAAGGGGGTAAAGTTGAGGTCGAAGGTCACCTGATCGACCTCAAGAGAGTTGTGCTTGACGGTTCCGCGGCAACCCCTGTAACCAAAGTTTCAGCGGAACAATGGGGTCGTCCTTAG
		</sequence>
		<sequence>
			<taxon idref="2111_174_NS_ZQ_2014.324"/>
			ATGTTGGGGAAATGCTTGACCGCGGGCTGCTGCTCGCAATTGCCTTTTTTGTGGTGTATCGTGCCGTTCTGTTTTGTTGCGCTCGTCAACGCCAACAACAGCAGCAGCTCCCATTTACAGTTGATTTATAACCTGACGATATGTGAGCTGAATGGCACAGATTGGCTAAATAAAAGTTTTGATTGGGCGGTGGAGACCTTTGTTATTTTTCCTGTGTTGACTCACATTGTTTCCTATGGCGCCCTCACCACCAGCCATTTCCTTGACACAGTCGGCCTGATCACCGTGTCTGCCGCCGGGTATTACCACAGGCGGTATGTCTTGAGTAGCATTTATGCCGTCTGCGCCCTGGCTGCGTTAACTTGCTTCGTCATCAGGCTAACAAAAAATTGTATGTCCTGGCGTTACTCATGCACCAGATACACTAACTTTCTTCTGGACACCAAGGGCAAACTCTATCGTTGGCGGTCTCCTGTCATCATAGAGAAAGGGGGTAAAATTGAGGTCGAAGGTCACCTGATCGACCTCAAGAGAGTTGTGCTTGACGGTTCCGCGGCAACCCCTGTAACCAAAGTTTCAGCGGAACAATGGGGTCGTCCTTAG
		</sequence>
		<sequence>
			<taxon idref="2397_174_NS_QC_2014.324"/>
			ATGTTGGGGAAATGCTTGACCGCGGGCTGCTGCTCGCAATTGCCTTTTTTGTGGTGTATCGTGCCGTTCTGTTTTGTTGCGCTCGTCAACGCCAACAACAGCAGCAGCTCCCATTTACAGTTGATTTATAACCTGACGATATGTGAGCTGAATGGCACAGATTGGCTAAATAAAAGATTTGATTGGGCGGTGGAGACCTTTGTTATTTTTCCTGTGTTGACTCATATTGTCTCCTATGGCGCCCTCACCACCAGCCATTTCCTTGACACAGTCGGCCTGATCACCGTGTCTGCCGCCGGATATTACCACGGGCGGTATGTCTTGAGTAGCATCTATGCCGTCTGCGCCTTGGCTGCGTTAACTTGCTTCGTCATCAGGCTAACAAAAAATTGTATGTCCTGGCGTTACTCATGCACCAGATACACTAACTTTCTTCTGGACACCAAGGGCAAACTCTATCGTTGGCGGTCTCCTGTCATCATAGAGAAAGGGGGTAAAATTGAGGTCGAAGGTCACCTGATCGACCTCAAGAGAGTTGTGCTTGACGGTTCCGCGGCAACCCCTGTAACCAAAGTTTCAGCGGAACAATGGGGTCGTCCTTAG
		</sequence>
		<sequence>
			<taxon idref="2719_174_WS_WJ_2014.324"/>
			ATGTTGGGGAAATGCTTGACCGCGGGCTGCTGCTCGCAATTGCCTTTTTTGTGGTGTATCGTGCCGTTCTGTTTTGTTGCGCTCGTCAACGCCAACAACAGCAGCAGCTCCCATTTACAGTTGATTTATAACCTGACGATATGTGAGCTGAATGGCACAGATTGGCTAAATAAAAGTTTTGATTGGGCGGTGGAGACCTTTGTTATTTTTCCTGTGTTGACTCATATTGTCTCCTATGGCGCCCTCACCACCAGCCATTTCCTTGACACAGTCGGCCTGATCACCGTGTCTGCCGCCGGGTATTACCACGGGCGGTATGTCTTGAGTAGCATTTATGCCGTCTGCGCCCTGGCTGCGTTAACTTGCTTCGTCATCAGGCTAACAAAAAATTGTATGTCCTGGCGTTACTCATGCACCAGATACACTAACTTTCTTCTGGACACCAAGGGCAAACTCTATCGTTGGCGGTCTCCTGTCATCATAGAGAAAGGGGGTAAAATTGAGGTCGAAGGTCACCTGATCGACCTCAAGAGAGTTGTGCTTGACGGTTCCGCGGCAACCCCTGTAACCAAAGTTTCAGCGGAACAATGGGGTCGTCCTTAG
		</sequence>
		<sequence>
			<taxon idref="2391_174_WS_QC_2014.325"/>
			ATGTTGGGGAAATGCTTGACCGCGGGCTGCTGCTCGCAATTGCCTTTTTTGTGGTGTATCGTGCCGTTCTGTTTTGTTGCGCTCGTCAACGCCAACAACAGCAGCAGCTCCCATTTACAGTTGATTTATAACCTGACGATATGTGAGCTGAATGGCACAGAATGGCTAAATAAAAGTTTTGATTGGGCGGTGGAGACCTTTGTTATCTTTCCTGTGTTGACTCATATTGTCTCCTATGGCGCCCTCACCACCAGTCATTTCCTTGACACAGTCGGCCTGATCACCGTGTCTGCCGCCGGATATTACCACGAGCGGTATGTCTTGAGTAGCATTTACGCTGTCTGCGCCCTGGCTGCGTTAACTTGCTTCGTCATCAGGCTAACAAAAAATTGTATGTCCTGGCGTTACTCATGCACCAGATACACTAACTTTCTTCTGGACACCAAGGGCAAACTCTATCGTTGGCGGTCTCCTGTCATCATAGAGAAAGGGGGTAAAATTGAGGTCGAAGGTCACCTGATCGACCTCAAGAGAGTTGTGCTTGACGGTTCCGCGGCAACCCCTGTAACCAAAGTTTCAGCGGAACAATGGGGTCGTCCTTAG
		</sequence>
		<sequence>
			<taxon idref="2396_174_NS_QC_2014.325"/>
			ATGTTGGGGAAATGCTTGACCGCGGGCTGCTGCTCGCAATTGCCTTTTTTGTGGTGTATCGTGCCGTTCTGTTTTGTTGCGCTCGTCAACGCCAACAACAGCAGCAGCTCCCATTTACAGTTGATTTATAACCTGACGATATGTGAGCTGAATGGCACAGATTGGCTAAATAAAAGTTTTGATTGGGCGGTGGAGACCTTTGTTATTTTTCCTGTGTTGACTCATATTGTCTCCTATGGCGCCCTCACCACCAGCCATTTCCTTGACACAGTCGGCCTGATCACCGTGTCTGCCGCCGGATATTACCACGGGCGGTATGTCTTGAGTAGCATCTATGCCGTCTGCGCCTTGGCTGCGTTAACTTGCTTCGTCATCAGGCTAACAAAAAATTGTATGTCCTGGCGTTACTCATGCACCAGATACACTAACTTTCTTCTGGACACCAAGGGCAAACTCTATCGTTGGCGGTCTCCTGTCATCATAGAGAAAGGGGGTAAAATTGAGGTCGAAGGTCACCTGATCGACCTCAAGAGAGTTGTGCTTGACGGTTCCGCGGCAACCCCTGTAACCAAAGTTTCAGCGGAACAATGGGGTCGTCCTTAG
		</sequence>
		<sequence>
			<taxon idref="2760_174_WS_WJ_2014.325"/>
			ATGTTGGGGAAATGCTTGACCGCGGGCTGCTGCTCGCAATTGCCTTTTTTGTGGTGTATCGTGCCGTTCTGTTTTGTTGCGCTCGTCAACGCCAACAACAGCAGCAGCTCCCATTTACAGTTGATTTATAACCTGACGATATGTGAGCTGAATGGCACAGATTGGCTAAATAAAAATTTTGATTGGGCGGTGGAGACCTTTGTTATCTTCCCAGTGTTGACTCATATTGTCTCCTATGGCGCCCTCACCACCAGCCATTTCCTTGACACAGTCGGCCTGATCACCGTGTCTGCCGCCGGATATTACCACGGGCGGTACGTCTTGAGTAGCATTTACGCTGTCTGCGCCCTGGCTGCGTTAACTTGCTTCGTCATCAGGCTAACAAAAAATTGTATGTCCTGGCGTTACTCATGCACCAGATACACTAACTTTCTTCTGGACACCAAGGGCAAACTCTATCGTTGGCGATCTCCTGTCATCATAGAGAAAGGGGGTAAAATTGAGGTCGAAGGTCACCTGATCGACCTCAAGAGAGTTGTGCTTGACGGTTCCGCGGCAACCCCTGTAACCAAAGTTTCAGCGGAACAATGGTGTCGTCCTTAG
		</sequence>
		<sequence>
			<taxon idref="2092_174_WS_ZQ_2014.330"/>
			ATGTTGGGGAAATGCTTGACCGCGGGCTGCTGCTCGCAATTGCCTTTTTTGTGGTGTATCGTGCCGTTCTGTTTTGTTGCGCTCGTCAACGCCAACAACAGCAGCAGCTCCCATTTACAGTTGATTTATAACCTGACGATATGTGAGCTGAATGGCACAGATTGGCTAAATAAAAGTTTTGATTGGGCGGTGGAGACCTTTGTTATTTTTCCTGTGTTGACTCACATTGTCTCCTATGGCGCCCTCACCACCAGCCATTTCCTTGACACAGTCGGCCTGATCACCGTGTCTGCCGCCGGATATTACCACGGGCGGTATGTCTTGAGTAGCATTTATGCCGTCTGCGCCCTGGCTGCGTTAACTTGCTTCGTCATCAGGCTAACAAAAAATTGTATGTCCTGGCGTTACTCATGCACCAGATACACTAACTTTCTTCTGGACACCAAGGGCAAGCTCTATCGTTGGCGGTCTCCTGTCATCATAGAGAAAGGGGGTAAAATTGAGGTTGAAGGTCACCTGATCGACCTCAAGAGAGTTGTGCTTGACGGTTCCGCGGCAACCCCTGTAACCAAAGTTTCAGCGGAACAATGGGGTCGTCCTTAG
		</sequence>
		<sequence>
			<taxon idref="2108_174_NS_ZQ_2014.330"/>
			ATGTTGGGGAAATGCTTGACCGCGGGCTGCTGCTCGCAATTGCCTTTTTTGTGGTGTATCGTGCCGTTCTGTTTTGTTGCGCTCGTCAACGCCAACAACAGCAGCAGCTCCCATTTACAGTTGATTTATAACCTGACGATATGTGAGCTGAATGGCACAGATTGGCTAAATAAAAATTTTGATTGGGCGGTGGAGACCTTTGTTATTTTTCCTGTGTTGACTCATATTGTCTCCTATGGCGCCCTCACCACCAGCCATTTCCTTGACACAGTCGGCCTGATCACCGTGTCTGCCGCCGGATATTACCACGGGCGGTATGTCTTGAGTAGCATCTATGCCGTCTGCGCCTTGGCTGCGTTAACTTGCTTCGTCATCAGGCTAACAAAAAATTGTATGTCCTGGCGTTACTCATGCACCAGATACACTAACTTTCTTCTGGACACCAAGGGCAAACTCTATCGTTGGCGGTCTCCTGTCATCATAGAGAAAGGGGGTAAAATTGAGGTCGAAGGTCACCTGATCGACCTCAAGAGAGTTGTGCTTGACGGTTCCGCGGCAACCCCTGTAACCAAAGTTTCAGCGGAACAATGGGGTCGTCCTTAG
		</sequence>
		<sequence>
			<taxon idref="2844_164_WS_YZ_2014.331"/>
			ATGTTGGGGAAATGCTTGACCGCGGGCTGCTGCTCGCAATTGCCTTTTTTGTGGTGTATCGTGCCGTTCTGTTTTGTTGCGCTCGTCAACGCCAACAGCAACAGCAGCTCCCATTTACAGTTGATTTATAACCTGACGATATGTGAGCTGAATGGCACAGATTGGCTAAATAAAAGTTTTAATTGGGCGGTGGAGACCTTTGTTATTTTTCCTGTGTTGACTCATATTGTCTCCTATGGCGCCCTCACCACCAGCCATTTCCTTGACACAGTCGGCCTGATCACCGTGTCTGCCGCCGGATATCACCACGGGCGGTATGTCTTGAGTAGCATTTATGCCGTCTGCGCCCTGGCTGCGTTAATTTGCTTCGTCATCAGGCTAACAAAAAATTGTATGTCCTGGCGTTACTCATGCACCAGATACACTAACTTTCTTCTGGACACCAAGGGCAAACTCTATCGTTGGCGGTCCCCTGTCCTTATAGAGAAAGGGGGTAAAATTGAGGTCGAAGGTCACCTGATCGACCTCAAGAGAGTTGTGCTTGACGGTTCCGCGGCAACCCCTGTAACCAAAGTTTCAGCGGAACAATGGGGTCGTCCTTAG
		</sequence>
		<sequence>
			<taxon idref="2094_164_WS_ZQ_2014.332"/>
			ATGTTGGGGAAATGCTTGACCGCGGGCTGCTGCTCGCAATTGCCTTTTTTGTGGTGTATCGTGCCGTTCTGTTTTGTTGCGCTCGTCAACGCCAACAACAGCAGCAGCTCCCATTTACAGTTGATTTATAACCTGACGATATGTGAGCTGAATGGCACAGATTGGCTAAATAAAAGTTTTGATTGGGCGGTGGAGACCTTTGTTATTTTTCCTGTGCTGACTCATATTGTCTCCTATGGCGCCCTCACCACCAGCCATTTCCTTGACACAGTCGGCCTGATCACCGTGTCTGCCGCCGGATATTACCACGGACGGTATGTCTTGAGCAGCATTTACGCCGTCTGCGCCCTGGCTGCGTTAACTTGCTTCGTCATCAGGCTAACAAAAAATTGTATGTCCTGGCGTTACTCATGCACCAGATACACTAACTTTCTTCTGGACACCAAGGGCAAACTCTATCGTTGGCGGTCTCCTGTCATCATAGAGAAAGGGGGTAAAATTGAGGTCGAAGGTCACCTGATCGACCTCAAGAGAGTTGTGCTTGACGGTTCCGCGGCAACCCCTGTAACCAAAGTTTCAGCGGAACAATGGGGTCGTCCTTAG
		</sequence>
		<sequence>
			<taxon idref="2127_174_WS_ZQ_2014.337"/>
			ATGTTGGGGAAATGCTTGACCGCGGGCTGCTGCTCGCAATTGCTTTTTTTGTGGTGTATCGTGCCGTTCTGTTTTGTTGCGCTCGTCAACGCCAACAACAGCAGCAGCTCCCATTTACAGTTGATTTATAACCTGACGATATGTGAGCTGAATGGCACAGATTGGCTAAATAAAAGATTTGATTGGGCGGTGGAGACCTTTGTTATTTTTCCTGTGTTGACTCATATTGTCTCCTATGGCGCCCTCACCACCAGCCATTTCCTTGACACAGTCGGCCTGATCACCGTGTCTGCCGCCGGATATTACCACGGGCGGTACGTCTTGAGTAGCATTTATGCCGTCTGCGCCCTGGCTGCGTTAACTTGCTTCGTCATCAGGCTAACAAAAAATTGTATGTCCTGGCGTTACTCATGCACCAGATACACTAACTTTCTTCTGGACACCAAGGGCAAACTCTATCGTTGGCGGTCTCCTGTCATCATAGAGAAAGGGGGTAAAATTGAGGTCGAAGGTCACCTGATCGACCTCAAGAGAGTTGTGCTTGACGGTTCCGCGGCAACCCCTGTAACCAAAGTTTCAGCGGAACAATGGGGTCGTCCTTAG
		</sequence>
		<sequence>
			<taxon idref="2131_174_WS_ZQ_2014.337"/>
			ATGTTGGGGAAATGCTTGACCGCGGGCTGCTGCTCGCAATTGCCTTTTTTGTGGTGTATCGTGCCGTTCTGTTTTGTTGCGCTCGTCAACGCCAACAACAGCAGCAGCTCCCATTTACAGTCGATTTATAACCTGACGATATGTGAGCTGAATGGCACAGATTGGCTAAATAAAAGTTTTGATTGGGCGGTGGAGACCTTTGTTATTTTTCCTGTGTTGACTCACATTGTCTCCTATGGCGCCCTCACCACCAGCCATTTCCTTGACACAGTCGGCCTGATCACCGTGTCTGCCGCCGGGTATTACCACGGGCGGTATGTCTTGAGTAGCATTTATGCCGTCTGCGCCCTGGCTGCGTTAACTTGCTTCGTCATCAGGCTAACAAAAAATTGTATGTCCTGGCGTTACTCATGCACCAGATACACTAACTTTCTTCTGGACACCAAGGGCAAACTCTATCGTTGGCGGTCTCCTGTCATCATAGAGAAAGGGGGTAAAATTGAGGTCGAAGGTCACCTGATCGACCTCAAGAGAGTTGTGCTTGACGGTTCCGCGGCAACCCCTGTAACCAAAGTTTCAGCGGAACAATGGGGTCGTCCTTAG
		</sequence>
		<sequence>
			<taxon idref="2130_174_WS_ZQ_2014.338"/>
			ATGTTGGGGAAATGCTTGACCGCGGGCTGCTGCTCGCAATTGCCTTTTTTGTGGTGTATCGTGCCGTTCTGTTTTGTTGCGCTCGTCAACGCCAACAACAGCAGCAGCTCCCATTTACAGTTGATTTATAACCTGACGATATGTGAGCTGAATGGCACAGATTGGCTAAATAAAAGTTTTGATTGGGCGGTAGAGACCTTTGTTATTTTTCCTGTGTTGACTCACATTGTCTCCTATGGCGCCCTCACCACCAGCCATTTCCTTGACACAGTCGGCCTGATCACCGTGTCTGCCGCCGGATATTACCACAGGCGGTATGTCTTGAGTAGCATTTATGCCGTCTGCGCCCTGGCTGCGTTAACTTGCTTCGTCATCAGGCTAACAAAAAATTGTATGTCCTGGCGTTACTCATGCACCAGATACACTAACTTTCTTCTGGACACCAAGGGCAAACTCTATCGTTGGCGGTCTCCTGTCATCATAGAGAAAGGGGGTAAAATTGAGGTCGAAGGTCACCTGATCGACCTCAAGAGAGTTGTGCTTGACGGTTCCGCGGCAACCCCTGTAACCAAAGTTTCAGCGGAACAATGGGGTCGTCCTTAG
		</sequence>
		<sequence>
			<taxon idref="2767_174_WS_WJ_2014.339"/>
			ATGTTGGGGAAATGCTTGACCGCGGGCTGCTGCTCGCAATTGCCTTTTTTGTGGTGTATCGTGCCGTTCTGTTTTGTTGCGCTCGTCAACGCCAACAGCAGCAACAGCTCCCATTTACAGTTGATTTATAACCTGACGATATGTGAGCTGAATGGCACAGATTGGTTAAATAAAAGTTTTGATTGGGCGGTGGAGACCTTTGTTATCTTTCCTGTGTTGACTCATATTGTCTCCTATGGCGCCCTCACCACCAGCCATTTCCTTGACACAGTTGGCCTGATTACCGTGTCTGCCGCCGGATATTACCACGGACGGTATGTCTTGAGTAGCATTTACGCTGTCTGCGCCCTGGCTGCGTTAACTTGCTTCGTCATCAGGCTAACAAAAAATTGTATGTCCTGGCGTTACTCATGCACCAGATACACTAACTTTCTTCTGGACACCAAGGGCAAACTCTATCGTTGGCGGTCTCCTGTTATCATAGAGAAAGGGGGTAAAATTGAGGTCGAAGGTCACCTGATCGACCTCAAGAGAGTTGTGCTGGACGGTTCCGCGGCAACCCCTGTAACCAAAGTTTCAGCGGAACAATGGGGTCGTCCTTAG
		</sequence>
		<sequence>
			<taxon idref="2124_174_WS_ZQ_2014.341"/>
			ATGTTGGGGAAATGCTTGACCGCGGGCTGCTGCTCGCAATTGCCTTTTTTGTGGTGTATCGTGCCGTTCTGTTTTGTTGCGCTCGTCAACGCCAACAACAGCAGCAGCTCCCATTTACAGTTGATTTATAACCTGACGATATGTGAGCTGAATGGCACAGATTGGCTAAATAAAAGTTTTGATTGGGCGGTGGAGACCTTTGTTATTTTTCCTGTGTTGACTCATATTGTCTCCTATGGCGCCCTCACCACCAGCCATTTCCTTGACACAGTCGGCCTGATCACCGTGTCTGCCGCCGGATATTACCACGGGCGGTATGTCTTGAGTAGCATTTATGCCGTCTGCGCCCTGGCTGCGTTAACTTGCTTCGTCATCAGGCTAACAAAAAATTGTATGTCCTGGCGTTACTCATGCACCAGATACACTAACTTTCTTCTGGACACCAAGGGCAAACTCTACCGTTGGCGGTCTCCTGTCATCATAGAGAAAGGGGGTAAAATTGAGGTCGAAGGTCACCTGATCGACCTCAAGAGAGTTGTGCTTGACGGTTCCGCGGCAACCCCTGTAACCAAAGTTTCAGCGGAACAATGGGGTCGTCCTTAG
		</sequence>
		<sequence>
			<taxon idref="2123_174_WS_ZQ_2014.344"/>
			ATGTTGGGGAAATGCTTGACCGCGGGCTGCTGCTCGCAATTGCCTTTTTTGTGGTGTATCGTGCCGTTCTGTTTTGTTGCGCTCGTCAACGCCAACAACAGCAGCAGCTCCCATTTACAGTTGATTTATAACCTGACGATATGTGAGCTGAATGGCACAGATTGGCTAAATAAAAGTTTTGATTGGGCGGTGGAGACCTTTGTTATTTTTCCTGTGTTGACTCATATTGTCTCCTATGGCGCCCTCACCACCAGCCATTTCCTTGACACAGTCGGCCTGATCACCGTGTCTGCCGCCGGATATCACCACGGGCGGTATGTCTTGAGTAGCATTTATGCCGTCTGCGCCTTGGCTGCGTTAACTTGCTTCGTCATCAGGCTAACAAAAAATTGTATGTCCTGGCGTTACTCATGCACCAGATACACTAACTTTCTTCTGGACACCAAGGGCAAACTCTATCGTTGGCGGTCTCCTGTCATCATAGAGAAAGGGGGTAAAATTGAGGTCGAAGGTCACCTGATCGACCTCAAGAGAGTTGTGCTTGACGGTTCCGCGGCAACCCCTGTAACCAAAGTTTCAGCGGAACAATGGGGTCGTCCTTAG
		</sequence>
		<sequence>
			<taxon idref="2134_174_WS_ZQ_2014.344"/>
			ATGTTGGGGAAATGCTTGACCGCGGGCTGCTGCTCGCAATTGCCTTTTTTGTGGTGTATCGTGCCGTTCTGTTTTGTTGCGCTCGTCAACGCCAACAACAGCAGCAGCTCCCATTTACAGTTGATTTATAAACTGACGATATGTGAGCTGAATGGCACAGATTGGCTAAATAAAAGTTTTGATTGGGCGGTGGAGACCTTTGTTATTTTTCCTGTGTTGACTCATATTGTCTCCTATGGCGCCCTCACCACCAGCCATTTCCTTGACACAGTCGGCCTGATCACCGTGTCTGCCGCCGGATATTACCACGGGCGGTATGTCTTGAGTAGCATTTATGCCGTCTGCGCCCTGGCTGCGTTAACTTGCTTCGTCATCAGGCTAACAAAAAATTGTATGTCCTGGCGTTACTCATGCACCAGACACACTAACTTTCTTCTGGACACCAAGGGCAAACTCTATCGTTGGCGGTCTCCTGTCATCATAGAGAAAGGGGGTAAAATTGAGGTCGAGGGTCACCTGATCGACCTCAAGAGAGTTGTGCTTGACGGCTCCGCGGCAACCCCTGTAACCAAAGTTTCAGCGGAACAATGGGGTCGTCCTTAG
		</sequence>
		<sequence>
			<taxon idref="2143_174_NS_ZQ_2014.345"/>
			ATGTTGGGGAAATGCTTGACCGCGGGCTGCTGCTCGCAATTGCCTTTTTTGTGGTGTATCGTGCCGTTCTGTTTTGTTGCGCTCGTCAACGCCAACAACAGCAGCAGCTCCCATTTACAGTTGATTTATAACCTGACGATATGTGAGCTGAATGGCACAGATTGGCTAAATAAAAGTTTTGATTGGGCGGTGGAGACCTTTGTTATTTTTCCTGTGTTGACTCATATTGTCTCCTATGGCGCCCTCACCACCAGCCATTTCCTTGACACAGTCGGCCTGATCACCGTGTCTGCCGCCGGGTATTACCACGGGCGGTATGTCTTGAGTAGCATTTATGCCGTCTGCGCCCTGGCTGCGTTGACTTGCTTCGTCATCAGGCTAACAAAAAACTGTATGTCCTGGCGTTACTCATGCACCAGATATACTAACTTTCTTCTGGACACCAAGGGCAAACTCTATCGTTGGCGGTCTCCTGTCATCATAGAGAAAGGGGGTAAAATTGAGGTCGAAGGTCACCTGATCGACCTCAAGAGAGTTGTGCTTGACGGTTCCGCGGCAACCCCTGTAACCAAAGTTTCAGCGGAACAATGGGGTCGTCCTTAG
		</sequence>
		<sequence>
			<taxon idref="2849_174_NS_YZ_2014.345"/>
			ATGTTGGGGAAATGCTTGACCGCGGGCTGCTGCTCGCAATTGCCTTTTTTGTGGTGTATCGTGCCGTTCTGTTTTGTTGCGCTCGTCAACGCCAACAACAGCAGCAGCTCCCATTTACAGTTGATTTATAACCTGACGATATGTGAGCTGAATGGCACAGATTGGCTAAATAAAAGATTTGATTGGGCGGTGGAGACCTTTGTTATTTTTCCTGTGTTGACTCATATTGTTTCCTATGGCGCCCTCACCACCAGCCATTTCCTTGACACAGTCGGCCTGATCACCGTGTCTGCCGCCGGATATTACCACGGGCGGTATGTCTTGAGTAGCATTTATGCCGTCTGCGCCCTGGCTGCGTTAACTTGCTTCGTCATTAGGCTAACAAAAAATTGTATGTCCTGGCGTTACTCATGCACCAGATACACTAACTTTCTTCTGGACACCAAGGGCAAACTCTATCGTTGGCGGTCTCCTGTCATCATAGAGAAAGGGGGTAAAATTGAGGTCGAAGGTCACCTGATCGACCTCAAGAGAGTTGTGCTTGACGGTTCCGCGGCAACCCCTGTAACCAAAGTTTCAGCGGAACAATGGGGTCGTCCTTAG
		</sequence>
		<sequence>
			<taxon idref="2850_174_NS_YZ_2014.345"/>
			ATGTTGGGGAAATGCTTGACCGCGGGCTGCTGCTCGCAATTGCCTTTTTTGTGGTGTATCGTGCCGTTCTGTTTTGTTGCGCTCGTCAACGCCAACAACAGCAGCAGCTCCCATTTACAGTTGATTTATAACCTGACGATATGTGAGCTGAATGGCACAGATTGGCTAAATAAAAATTTTGATTGGGCGGTGGAGACCTTTGTTATTTTTCCTGTGTTGACTCATATTGTCTCCTATGGCGCCCTCACCACCAGCCATTTCCTTGACACAGTCGGCCTGATCACCGTGTCTTCCGCCGGATATTACCACGGGCGGTATGTCTTGAGTAGCATTTATGCCGTCTGCGCCCTGGCTGCGTTAACTTGCTTCGTCATCAGGCTAACAAAAAATTGTATGTCCTGGCGTTACTCATGCACCAGATACACTAACTTTCTTCTGGACACCAAGGGCAAACTCTATCGTTGGCGGTCTCCTGTCATCATAGAGAAAGGGGGTAAAATTGAGGTCGAAGGTCACCTGATCGACCTCAAGAGAGTTGTGCTTGACGGTTCCGCGGCAACCCCTGTAACCAAAGTTTCAGCGGAACAATGGGGTCGTCCTTAG
		</sequence>
		<sequence>
			<taxon idref="2853_1214_NS_YZ_2014.345"/>
			ATGTTGGGGAAATGCTTGACCGCGGGCTGCTGCTCGCAATTGCCTTTTTTGTGGTGTATCGTGCCGTTCTGTTTTGTTGCGCTCGTCAACGCCAACAACAACAGCAGCTCCCATTTACAGTTGATTTATAACCTGACGATATGTGAGCTGAATGGCACAGATTGGCTAAATAAAAGTTTTGATTGGGCGGTGGAGACCTTTGTTATTTTTCCTGTGTTGACTCATATTGTCTCCTATGGCGCCCTCACCACCAGCCATTTCCTTGACACAGTCGGCCTGATCACCGTGTCTGCCGCCGGATATTACCACGGGCGGTATGTCTTGAGTAGCATTTATGCCGTCTGCGCCCTGGCTGCGTTAACTTGCTTCGTCATCAGGTTAACAAAAAATTGTATGTCCTGGCGTTACTCATGCACCAGATACACTAATTTTCTTCTGGACACCAAGGGCAAACTCTATCGTTGGCGGTCTCCTGTCATCATAGAGAAAGGGGGTAAAATTGAGGTCGAAGGTCACCTGATCGACCTCAAGAGAGTTGTGCTTGACGGTTCCGCGGCAACCCCTGTAACCAAAGTTTCAGCGGAACAATGGGGTCGTCCTTAG
		</sequence>
		<sequence>
			<taxon idref="2403_164_WS_QC_2014.346"/>
			ATGTTGGGGAAATGCTTGACCGCGGGCTGCTGCTCGCAATTGCCTTTTTTGTGGTGTATCGTGCCGTTCTGTTTTGTTGCGCTCGTCAACGCCAACAACAGCAGCAGCTCCCATTTACAGTTGATTTATAACCTGACGATATGTGAGCTGAATGGCACAGATTGGCTAAATAAAAGTTTTGATTGGGCGGTGGAGACCTTTGTTATTTTTCCTGTGCTGACTCATATTGTCTCCTATGGCGCCCTCACCACCAGCCATTTCCTTGACACAGTCGGCCTGATCACCGTGTCTGCCGCCGGATATTGCCACGGGCGGTATGTCTTGAGTAGCATTTATGCCGTCTGCGCCCTGGCTGCGTTAACTTGCTTCGTCATCAGGCTAACAAAAAATTGTATGTCCTGGCGTTACTCATGCACCAGATACACTAACTTTCTTTTGGACACCAAGGGCAAACTCTATCGTTGGCGGTCTCCTGTCATCATAGAGAAAGGGGGTAAAATTGAGGTCGAAGGTCGCCTGATCGACCTTAAGAGAGTTGTGCTTGACGGTTCCGCGGCAACCCCTGTAACCAAAGTTTCAGCGGAACAATGGGGTCGTCCTTAG
		</sequence>
		<sequence>
			<taxon idref="2700_174_WS_WJ_2014.346"/>
			ATGTTGGGGAAATGCTTGACCGCGGGCTGCTGCTCGCAATTGCCTTTTTTGTGGTGTATCGTGCCGTTCTGTTTTGTTGCGCTCGTCAACGCCAACAACAGCAGCAGCTCCCATTTACAGTTGATTTATAACCTGACGATATGTGAGCTGAATGGCACAGATTGGTTAAATAAAAGTTTTGATTGGGCGGTGGAGACCTTTGTTATCTTTCCTGTGTTGACTCATATTGTCTCCTATGGCGCCCTCACCACCAGCCATTTCCTTGACACAGTCGGCCTGATCACCGTGTCTGCCGCCGGATATTACCATGGACGGTATGTCTTGAGTAGCATTTACGCTGTCTGCGCCCTGGCTGCGTTAACTTGCTTCGTCATCAGGCTAACAAAAAATTGTATGTCCTGGCGTTACTCATGCACCAGATACACTAACTTTCTTCTGGACACCAAGGGCAAACTCTATCGTTGGCGGTCTCCTGTCATCATAGAGAAAGGGGGTAAAGTTGAGGTCGAAGGTCACCTGATCGACCTCAAGAGAGTTGTGCTGGACGGTTCCGCGGCAACCCCTGTAACCAAAGTTTCAGCGGAACAATGGGGTCGTCCTTAG
		</sequence>
		<sequence>
			<taxon idref="2854_174_WS_YZ_2014.346"/>
			ATGTTGGGGAAATGCTTGACCGCGGGCTGCTGCTCGCAATTGCCTTTTTTGTGGTGTATCGTGCCGTTCTGTTTTGTTGCGCTCGTCAACGCCAACAACAGCAGCAGCTCCCATTTACAGTTGATTTATAACCTGACGATATGTGAGCTGAATGGCACAGATTGGCTAAATAAAAGTTTTGATTGGGCGGTGGAGACCTTTGTTATTTTTCCTGTGTTGACTCATATTGTCTCCTATGGCGCCCTCACCACCAGCCATTTCCTTGACACAGTCGGCCTGATCACCGTGTCTTCCGCCGGATATTACCACGGGCGGTATGTCTTGAGTAGCATTTATGCCGTCTGCGCCCTGGCTGCGTTAACTTGCTTCGTCATCAGGCTAACAAAAAATTGTATGTCCTGGCGTTACTCATGCACCAGATACACTAACTTTCTTCTGGACACCAAGGGCAAACTCTATCGTTGGCGGTCTCCTGTCATCATAGAGAAAGGGGGTAAAATTGAGGTCGAAGGTCACCTGATCGACCTCAAGAGAGTTGTGCTTGACGGTTCCGCGGCAACCCCTGTAACCAAAGTTTCAGCGGAACAATGGGGTCGTCCTTAG
		</sequence>
		<sequence>
			<taxon idref="2164_174_WS_ZQ_2014.347"/>
			ATGTTGGGGAAATGCTTGACCGCGGGCTGCTGCTCGCAATTGCCTTTTTTGTGGTGTATCGTGCCGTTCTGTTTTGTTGCGCTCGTCAACGCCAACAACAGCAGCAGCTCCCATTTACAGTTGATTTATAACCTGACGATATGTGAGCTGAATGGCACAGATTGGCTAAATAAAAGTTTTGATTGGGCGGTGGAGACCTTTGTTATTTTTCCTGTGTTGACTCATATTGTCTCCTATGGCGCCCTCACCACCAGCCATTTCCTTGACACAGTCGGCCTGATCACCGTGTCTGCCGCCGGATATTACCACGGGCGGTATGTCTTGAGTAGCATTTATGCCGTCTGCGCCTTGGCTGCGTTAACTTGCTTCGTCATCAGGCTAACAAAAAATTGTATGTCCTGGCGTTACTCATGCACCAGATACACTAACTTTCTTCTGGACACCAAGGGCAAACTCTATCGTTGGCGGTCTCCTGTCATCATAGAGAAAGGGGGTAAAATTGAGGTCGAAGGTCACCTGATCGACCTCAAGAGAGTTGTGCTTGACGGTTCCGCGGCAACCCCTGTAACCAAAGTTTCAGCGGAACAATGGGGTCGTCCTTAG
		</sequence>
		<sequence>
			<taxon idref="5108_174_?_XW_2014.348"/>
			ATGTTGGGGAAATGCTTGACCGCGGGCTACTGCTCGCAATTGCCTTTTTTGTGGTGTATCGTGCCGTTCTGTTTTGTTGCGCTCGTCAACGCCAACAACAGCAGCAGCTCCCATTTACAGTTGATTTATAACCTGACGATATGTGAGCTGAATGGCACAGATTGGCTAAACAAAAGTTTTGATTGGGCGGTGGAGACCTTTGTTATCTTTCCTGTGTTGACCCATATTGTCTCCTATGGCGCCCTCACCACCAGCCATTTCCTTGACACAGTCGGCCTGACCACCGTGTCTGCCGCCGGATATTACCACGGGCGGTACGTCTTGAGTAGCATTTACGCCGTCTGCGCCCTGGCTGCGTTAACTTGCTTCGTCATCAGGCTAACAAAAAATTGTATGTCCTGGCGTTACTCATGCACCAGATACACTAACTTTCTTCTGGACACCAAGGGCAAACTCTATCGTTGGCGGTCTCCTGTCATCATAGAGAAAGGGGGTAAAATTGAGGTCGAAGGTCACCTGATCGACCTCAAGAGAGTTGTGCTTGACGGTTCCGCGGCAACCCCTGTAACCAAAGTTTCAGCGGAACAATGGGGTCGTCCTTAG
		</sequence>
		<sequence>
			<taxon idref="2145_174_WS_ZQ_2014.351"/>
			ATGTTGGGGAAATGCTTGACCGCGGGCTGCTGCTCGCAGTTGCCTTTTTTGTGGTGTATCGTGCCGTTCTGTTTTGTTGCGCTCGTCAACGCCAACAACAGCAGCAGCTCCCATTTACAGTTGATTTATAACCTGACGATATGTGAGCTGAATGGCACAGATTGGCTAAATAAAAGTTTTGATTGGGCGGTGGAGACCTTTGTTATTTTTCCTGTGTTGACTCATATTGTCTCCTATGGCGCCCTCACCACCAGCCATTTCCTTGACACAGTCGGCCTGATCACCGTGTCTGCCGCCGGATATTACCACGGGCGGTATGTCTTGAGTAGCATCTATGCCGTCTGCGCCTTGGCTGCGTTAACTTGCTTCGTCATCAGGCTAACAAAAAATTGTATGTCCTGGCGTTACTCATGCACCAGATACACTAACTTTCTTCTGGACACCAAGGGCAAACTCTATCGTTGGCGGTCTCCTGTCATCATAGAGAAAGGGGGTAAAATTGAGGTCGAAGGTCACCTGATCGACCTCAAGAGAGTTGTGCTTGACGGTTCCGCGGCAACCCCTGTAACCAAAGTTTCAGCGGAACAATGGGGTCGTCCTTAG
		</sequence>
		<sequence>
			<taxon idref="2859_174_WS_YZ_2014.351"/>
			ATGTTGGGGAAATGCTTGACCGCGGGCTGCTGCTCGCAATTGCCTTTTTTGTGGTGTATCGTGCCGTTCTGTTTTGTTGCGCTCGTCAACGCCAACAACAGCAGCAGCTCCCATTTACAGTTGATTTATAACCTGACGATATGTGAGCTGAATGGCACAGATTGGCTAAATAAAAGTTTTGATTGGGCGGTGGAGACCTTTGTTATTTTTCCTGTGTTGACTCACATTGTCTCCTATGGCGCCCTCACCACCAGCCATTTCCTTGACACAGTCGGCCTGATCACCGTGTCTGCCGCCGGATATTACCACGGGCGGTATGTCTTGAGTAGCATTTATGCCGTCTGCGCCCTGGCTGCGTTAACTTGCTTCGTCATCAGGCTAACAAAAAATTGTATGTCCTGGCGTTACTCATGCACCAGATACACTAACTTTCTTCTGGACACCAAGGGCAAACTCTATCGTTGGCGGTCTCCTGTCATCATAGAGAAAGGGGGTAAAATTGAGGTCGAAGGTCACCTGATCGACCTCAAGAAAGTTGTGCTTGACGGTTCCGCGGCAACCCCTGTAACCAAAGTTTCAGCGGAACAATGGGGTCGTCCTTAG
		</sequence>
		<sequence>
			<taxon idref="2146_174_WS_ZQ_2014.352"/>
			ATGTTGGGGAAATGCTTGACCGCGGGCTGCTGCTCGCAATTGCCTTTTTTGTGGTGTATCGTGCCGTTCTGTTTTGTTGTGCTCGTCAACGCCAACAACAGCAGCAGCTCCCATTTACAATTGATTTATAACCTGACGATATGTGAGCTGAATGGCACAGATTGGCTAAATAAAAGTTTTGATTGGGCGGTGGAGACCTTTGTTATTTTTCCTGTGTTGACTCACATTGTCTCCTATGGCGCCCTCACCACCAGCCATTTCCTTGACACAGTCGGCCTGATCACCGTGTCTGCCGCCGGATATTACCACGGGCGGTATGTCTTGAGTAGCATTTATGCCGTCTGCGCCCTGGCTGCGTTAACTTGCTTCGTCATCAGGCTAACAAAAAATTGTATGTCCTGGCGTTACTCATGCACCAGATACACTAACTTTCTTCTGGACACCAAGGGCAAACTCTATCGTTGGCGGTCTCCTGTCATCATAGAGAAAGGGGGTAAAATTGAGGTCGAAGGTCACCTGATCGACCTCAAGAGAGTTGTGCTTGACGGTTCCGCGGCAACCCCTGTAACCAAAGTTTCAGCGGAACAATGGGGTCGTCCTTAG
		</sequence>
		<sequence>
			<taxon idref="2153_174_WS_ZQ_2014.358"/>
			ATGTTGGGGAAATGCTTGACCGCGGGCTGCTGCTCGCAATTGCCTTTTTTGTGGTGTATCGTGCCGTTTTGTTTTGTTGCGCTCGTCAACGCCAACAACAGCAGCAGCTCCCATTTACAGTTGATTTATAACCTGACGATATGTGAGCTGAATGGCACAGATTGGCTAAATAAAAGTTTTGATTGGGCGGTGGAGACCTTTGTTATTTTTCCTGTGTTGACTCACATTGTCTCCTATGGCGCCCTCACCACCAGCCATTTCCTTGACACAGTCGGCCTGATCACTGTGTCTGCCGCCGGATATTACCACGGGCGGTATGTCTTGAGTAGCATTTATGCCGTCTGCGCCCTGGCTGCGTTAACTTGCTTCGTCATCAGGCTAACAAAAAATTGTATGTCCTGGCGTTACTCATGCACCAGATACACTAACTTTCTTCTGGACACCAAGGGCAAACTCTATCGTTGGCGGTCTCCTGTCATCATAGAGAAAGGGGGTAAAATTGAGGTCGAAGGTCACCTGATCGACCTCAAGAGAGTTGTGCTTGACGGTTCCGCGGCAACCCCTGTAACCAAAGTTTCAGCGGAACAATGGGGTCGTCCTTAG
		</sequence>
		<sequence>
			<taxon idref="2154_174_WS_ZQ_2014.358"/>
			ATGTTGGGGAAATGCTTGACCGCGGGCTGCTGCTCGCAATTGCCTTTTTTGTGGTGTATCGTGCCGTTCTGTTTTGTTGCGCTCGTCAACGCCAACAACAGCAGCAGCTCCCATTTACAGTTGATTTATAACCTGACGATATGTGAGCTGAATGGCACAGATTGGCTAAATAAAAGTTTTGATTGGGCGGTGGAGACCTTTGTTATTTTTCCTGTGTTGACTCACATTGTCTCCTATGGCGCCCTCACCACCAGCCATTTCCTTGACACAGTCGGCCTGATCACCGTGTCTGCCGCCGGGTATTACCACGGGCGGTATGTCTTGAGTAGCATTTATGCCGTCTGCGCCCTGGCTGCGTTAACTTGCTTCGTCATCAGGCTAACAAAAAATTGTATGTCCTGGCGTTACTCATGCACCAGATACACTAACTTTCTTCTGGACACCAAGGGCAAACTCTATCGTTGGCGGTCTCCTGTCATCATAGAGAAAGGGGGTAAAATTGAGGTCGAAGGTCACCTGATCGACCTCAAGAGAGTTGTGCTTGACGGTTCCGCGGCAACCCCTGTAACCAAAATTTCAGCGGAACAATGGGGTCGTCCTTAG
		</sequence>
		<sequence>
			<taxon idref="2149_174_WS_ZQ_2014.359"/>
			ATGTTGGGGAAATGCTTGACCGCGGGCTGCTGCTCGCAATTGCCTTTTTTGTGGTGTATCGTGCCGTTTTGTTTTGTTGCGCTCGTCAACGCCAACAACAGCAGCAGCTCCCATTTACAGTTGATTTATAACCTGACGATATGTGAGCTGAATGGCACAGATTGGCTAAATAAAAGTTTTGATTGGGCGGTGGAGACCTTTGTTATTTTTCCTGTGTTGACTCACATTGTCTCCTATGGCGCCCTCACCACCAGCCATTTCCTTGACACAGTCGGCCTGATCACTGTGTCTGCCGCCGGATATTACCACGGGCGGTATGTCTTGAGTAGCATTTATGCCGTCTGCGCCCTGGCTGCGTTAACTTGCTTCGTCATCAGGCTAACAAAAAATTGTATGTCCTGGCGTTACTCATGCACCAGATACACTAACTTTCTTCTGGACACCAAGGGCAAACTCTATCGTTGGCGGTCTCCTGTCATCATAGAGAAAGGGGGTAAAATTGAGGTCGAAGGTCACCTGATTGACCTCAAGAGAGTTGTGCTTGACGGTTCCGCGGCAACCCCTGTAACCAAAGTTTCAGCGGAACAATGGGGTCGTCCTTAG
		</sequence>
		<sequence>
			<taxon idref="2193_174_NS_ZQ_2014.359"/>
			ATGTTGGGGAAATGCTTGACCGCGGGCTGCTGCTCGCAATTGCCTTTTTTGTGGTGTATCGTGCCGTTCTGTTTTGTTGCGCTCGTCAACGCCAACAACAGCAGCAGCTCCCATTTACAGTTGATTTATAACCTGACGATATGTGAGCTGAATGGCACAGATTGGCTAAATAAAAGTTTTGATTGGGCGGTGGAGACCTTTGTTATTTTTCCTGTGTTGACTCACATTGTCTCCTATGGCGCCCTCACCACCAGCCATTTCCTTGACACAGTCGGCCTGATCGCCGTGTCTGCCGCCGGATATTGCCACGGGCGGTATGTCTTGAGTAGCATTTATGCCGTCTGCGCCCTGGCTGCGTTAACTTGCTTCGTCATCAGGCTAACAAAAAATTGTATGTCCTGGCGTTACTCATGCACCAGATACACTAACTTTCTTCTGGACACCAAGGGCAAACTCTATCGTTGGCGGTCTCCTGTCATCATAGAGAAAGGGGGTAAAATTGAGGTCGAAGGTCACCTGATCGACCTCAAGAGAGTTGTGCTTGACGGTTCCGCGGCAACCCCTGTAACCAAAGTTTCAGCGGAACAATGGGGTCGTCCTTAG
		</sequence>
		<sequence>
			<taxon idref="2204_174_NS_ZQ_2014.359"/>
			ATGTTGGGGAAATGCTTGACCGCGGGCTGCTGCTCGCAATTGCCTTTTTTGTGGTGTATCGTGCCGTTCTGTTTTGTTGCGCTCGTCAACGCCAACAACAGCAGCAGCTCCCATTTACAGTTGATTTATAACCTGACGATATGTGAGCTGAATGGCACAGATTGGCTAAATAAAAGTTTTGATTGGGCGGTGGAGACCTTTGTTATTTTTCCTGTGTTGACTCATATTGTCTCCTATGGCGCCCTCACCACCAGCCATTTCCTTGACACAGTCGGCCTGATCACCGTGTCTGCCGCCGGATATTACCACGGACGGTATGTCTTGAGTAGCATTTATGCCGTCTGCGCCCTGGCTGCGTTAACTTGCTTCGTCATCAGGCTAACAAAAAATTGTATGTCCTGGCGTTACTCATGCACCAGATACACTAACTTTCTTCTGGACACCAAGGGCAAACTCTATCGTTGGCGGTCTCCTGTCATCATAGAGAAAGGGGGTAAAATTGAGGTCGAAGGTCACCTGATCGACCTCAAGAGAGTTGTGCTTGACGGTTCCGCGGCAACCCCTGTAACCAAAGTTTCAGCGGAGCAATGGGGTCGTCCTTAG
		</sequence>
		<sequence>
			<taxon idref="2176_174_NS_ZQ_2015.3"/>
			ATGTTGGGGAAATGCTTGACCGCGGGCTACTGCTCGCAATTGCCTTTTTTGTGGTGTATCGTGCCGTTCTGTTTTGTTGTGCTCGTCAACGCCAACAACAGCAGCAGCTCCCATTTACAGTTGATTTATAACCTGACGATATGTGAGCTGAATGGCACAGATTGGCTAAATAAAAGTTTTGATTGGGCGGTGGAGACCTTTGTTATTTTTCCTGTGTTGACTCATATTGTCTCCTATGGCGCCCTCACCACCAGCCATTTCCTTGACACAGTCGGCCTGATCACCGTGTCTGCCGCCGGATATTACCACGGGCGGTATGTCTTGAGTAGCATTTATGCCGTCTGCGCCCTGGCTGCGTTAACTTGCTTTGTCATCAGGCTAACAAAAAATTGTATGTCCTGGCGTTACTCATGCACCAGATATACTAACTTTCTTCTGGACACCAAGGGCAAACTCTATCGTTGGCGGTCTCCTGTCATCATAGAGAAAGGGGGTAAAATTGAGGTCGAAGGTCACCTGATCGACCTCAAGAGAGTTGTGCTTGACGGTTCCGCGGCAACCCCTGTAACCAAAGTTTCAGCGGAACAATGGGGTCGTCCTTAG
		</sequence>
		<sequence>
			<taxon idref="2159_144_WS_ZQ_2015.5"/>
			ATGTTGGGGAAATGCTTGACCGCGGGCTGCTGCTCGCAATTGCCTTTTTTGTGGTGTATCGTGCCGTTCTGTTTTGTTGCGCTCGTCAACGCCAACAACAACAGCAGCTCCCATTTACAGTTGATTTATAACCTGACGATATGTGAGCTGAATGGCACAGATTGGCTAAATAAAAGTTTTGATTGGGCGGTGGAGACCTTTGTTATTTTTCCTGTGTTGACTCACATTGTCTCCTATGGCGCCCTCACCACCAGCCATTTCCTTGACACGGTCGGCCTGATCACCGTGTCTGCCGCCGGATATTGCCACGGGCGGTATGTCTTGAGTAGCATTTATGCCGTCTGCGCCCTGGCTGCGCTAACTTGCTTCGTCATCAGGCTAACAAAAAATTGTATGTCCTGGCGTTACTCATGCACCAGATACACTAACTTTCTTCTGGATACCAAGGGCAAACTCTATCGTTGGCGGTCTCCTGTCATCATAGAGAAAGGGGGTAAAGTTGAGGTCGAAGGTCGCCTGATCGACCTCAAGAGAGTTGTGCTTGACGGTTCCGCGGCAACCCCTGTAACCAAAGTTTCAGCGGAACAATGGGGTCGTCCTTAG
		</sequence>
		<sequence>
			<taxon idref="2160_144_WS_ZQ_2015.5"/>
			ATGTTGGGGAAATGCTTGACCGCGGGCTGCTGCTCGCAATTGCCTTTTTTGTGGTGTATCGTGCCGTTCTGTTTTGTTGCGCTCGTCAACGCCAACAACAACAGCAGCTCCCATTTACAGTTGATTTATAACCTGACGATATGTGAGCTGAATGGCACAGATTGGCTAAATAAAAGTTTTGATTGGGCGGTGGAGACCTTTGTTATTTTTCCTGTGTTGACTCACATTGTCTCCTATGGCGCCCTCACCACCAGCCATTTCCTTGACACGGTCGGCCTGATCACCGTGTCTGCCGCCGGATATTACCATGGGCGGTATGTCTTGAGTAGCATTTATGCCGTCTGCGCCCTGGCTGCGCTAACTTGCTTCGTCATCAGGCTAACAAAAAATTGTATGTCCTGGCGTTACTCATGCACCAGATACACTAACTTTCTTCTGGATACCAAGGGCAAACTCTATCGTTGGCGGTCTCCTGTCATCATAGAGAAAGGGGGTAAAGTTGAGGTCGAAGGTCGCCTGATCGACCTCAAGAGAGTTGTGCTTGACGGTTCCGCGGCAACCCCTGTAACCAAAGTTTCAGCGGAACAATGGGGTCGTCCTTAG
		</sequence>
		<sequence>
			<taxon idref="2170_174_WS_ZQ_2015.11"/>
			ATGTTGGGGAAATGCTTGACCGCGGGCTGCTGCTCGCAATTGCCTTTTTTGTGGTGTATCGTGCCGTTCTGTTTTGTTGCGCTCGTCAACGCCAACAACAGCAGCAGCTCCCATTTACAGTTGATTTATAACCTGACGATATGTGAGCTGAATGGCACAGATTGGCTAAATAAAAGTTTTGATTGGGCGGTGGAGACCTTTGTTATTTTTCCTGTGTTGACTCATATTGTCTCCTATGGCGCCCTCACCACCAGCCATTTCCTTGACACAGTCGGCCTGATCACCGTGTCTGCCGCCGGATATTACCACAAGCGGTATGTCTTGAGTAGCATTTATGCCGTCTGCGCCTTGGCTGCGTTAACTTGCTTCGTCATCAGGCTAACAAAAAATTGTATGTCCTGGCGTTACTCATGCACCAGATACACTAACTTTCTTCTGGACACCAAGGGCAAACTCTATCGTTGGCGGTCTCCTGTCATCATAGAGAAAGGGGGTAAAATTGAGGTCGAAGGTCACCTGATCGACCTCAAGAGAGTTGTGCTTGACGGTTCCGCGGCAACCCCTGTAACCAAAGTTTCAGCGGAACAATGGGGTCGTCCTTAG
		</sequence>
		<sequence>
			<taxon idref="2222_174_NS_ZQ_2015.11"/>
			ATGTTGGGGAAATGCTTGACCGCGGGCTGCTGCTCGCAATTGCCTTTTTTGTGGTGTATCGTGCCGTTCTGTTTTGTTGCGCTCGTCAACGCCAGCAGCAGCAGCAGCTCCCATTTACAGTTGATTTATAACCTGACGATATGTGAGCTGAATGGCACAGATTGGCTAAATAAAAGTTTTGATTGGGCGGTGGAGACCTTTGTTATTTTTCCTGTGTTGACTCATATTGTCTCCTATGGCGCCCTCACCACCAGCCATTTCCTTGACACAGTCGGCCTGATCACCGTGTCTGCCGCCGGATATTACCACGGGCGGTACGTCTTGAGTAGCATTTATGCCGTCTGCGCCCTGGCTGCGTTAACTTGCTTCGTCATCAGGCTAACAAAAAATTGTATGTCCTGGCGTTACTCATGCACCAGATACACTAACTTTCTTCTGGACACCAAGGGCAAACTCTATCGTTGGCGGTCTCCTGTCATCATAGAGAAAGGGGGTAAAATTGAGGTCGAAGGTCACCTGATCGACCTCAAGAGAGTTGTGCTTGACGGCTCCGCGGCAACCCCTGTAACCAAAGTTTCAGCGGAACAATGGGGTCGTCCTTAG
		</sequence>
		<sequence>
			<taxon idref="2417_174_WS_QC_2015.11"/>
			ATGTTGGGGAAATGCTTGACCGCGGGCTGCTGCTCGCAATTGCCTTTTTTGTGGTGTATCGTGCCGTTCTGTTTTGTTGCGCTCGTCAACGCCAACAACAGCAGCAGCTCCCATTTTCAGTTGATTTATGACCTGACGATATGTGAGCTGAATGGCACAGATTGGCTAAATAGAAGTTTTGATTGGGCGGTGGAGACCTTTGTTATTTTTCCTGTGTTGACTCATATTGTCTCCTATGGCGCCCTCACCACCAGCCATTTCCTTGACACAGTCGGCCTGATCACCGTGTCTGCCGCCGGATATTACCACGGGCGGTATGTCTTGAGTAGCATTTATGCCGTCTGCGCCCTGGCTGCGTTAACTTGCTTCGTCATCAGGCTAACAAAAAATTGTATGTCCTGGCGTTACTCATGCACCAGATACACTAACTTTCTTCTGGACACCAAGGGCAAACTCTATCGTTGGCGGTCTCCTGTCATCATAGAGAAAGGGGGTAAAATTGAGGTCGAAGGTCACCTGATCGACCTCAAGAGAGTTGTGCTTGACGGTTCCGCGGCAACCCCTGTAACCAAAGTTTCAGCGGAACAATGGGGTCGTCCTTAG
		</sequence>
		<sequence>
			<taxon idref="4759_174_?_XW_2015.11"/>
			ATGTTGGGGAAATGCTTGACCGCGGGCTGCTGCTCGCAATTGCCTTTTTTGTGGTGTATCGTGCCGTTCTGTTTTGTTGCGCTCGTCAACGCCAACAACAGCAGCAGCTCCCATTTACAGTTGATTTATAACCTGACGATATGTGAGCTGAATGGCACAGATTGGCTAAATAAAAGTTTTGATTGGGCGGTGGAGACCTTTGTTATCTTTCCTGTGTTGACTCATATTGTCTCCTATGGCGCCCTCACCACCAGCCATTTCCTTGATACAGTCGGCCTGATCACCGTGTCTGCCGCCGGATATTACCACGGGCGGTATGTCTTGAGTAGCATTTACGCTGTCTGCGCCCTGGCTGCGTTAACTTGCTTCGTCATCAGGCTAACAAAAAATTGTATGTCCTGGCGTTACTCATGCACCAGATACACTAACTTCCTTCTGGACACCAAGGGCAAACTCTATCGTTGGCGGTCTCCTGTCATCATAGAGAAAGGGGGTAAAATTGAGGTCGAAGGTCACCTGATCGACCTCAAGAGAGTTGTGCTTGACGGTTCCGCGGCAACCCCTGTAACCAAAGTTTCAGCGGAACAATGGGGTCGTCCTTAG
		</sequence>
		<sequence>
			<taxon idref="2418_174_WS_QC_2015.13"/>
			ATGTTGGGGAAATGCTTGACCGCGGGCTGCTGCTCGCAATTGCCTTTTTTGTGGTGTATCGTGCCGTTCTGTTTTGTTGCGCTCGTCAACGCCGGCAACAGCAGCAGCTCCCATTTACAGTTGATTTATAACCTGACGATATGTGAGCTGAATGGCACAGATTGGCTAAATAAAAGTTTTGATTGGGCGGTGGAGACCTTTGTTATTTTTCCTGTGTTGACTCACATTGTCTCCTATGGCGCCCTCACCACCAGCCATTTCCTTGACACAGTCGGCCTGATCACCGTGTCTGCCGCCGGGTATTACCACGGGCGGTATGTCTTGAGTAGCATTTATGCCGTCTGCGCCCTGGCTGCGTTAACTTGCTTCGCCATCAGGCTAACAAAAAATTGTATGTCCTGGCGTTACTCATGCACCAGATACACTAACTTTCTTCTGGACACCAAGGGCAAACTCTATCGTTGGCGGTCTCCTGTCATCATAGAGAAAGGGGGTAAAATTGAGGTCGAAGGTCACCTGATCGACCTCAAGAGAGTTGTGCTTGACGGTTCCGCGGCAACCCCTGTAACCAAAGTTTCAGCGGAACAATGGGGTCGTCCTTAG
		</sequence>
		<sequence>
			<taxon idref="2419_174_WS_QC_2015.13"/>
			ATGTTGGGGAAATGCTTGACCGCGGGCTGCTGCTCGCAATTGCCTTTTTTGTGGTGTATCGTGCCGTTCTGTTTTGTTGCGCTCGTCAACGCCAACAACAGCAGCAGCTCCCATTTACAGTTGATTTATAACCTGACGATATGTGAGCTGAATGGCACAGATTGGCTAAATAAAAGTTTTGATTGGGCGGTGGAGACCTTTGTTATTTTTCCTGTGTTGACTCACATTGTCTCCTATGGCGCCCTCACCACCAGCCATTTCCTTGACACAGTCGGCCTGATCACCGTGTCTGCCGCCGGGTATTACCACGGGCGGTATGTCTTGAGTAGCATTTATGCCGTCTGCGCCCTGGCTGCGTTAACTTGCTTCGTCATCAGGCTAACAAAAAATTGTATGTCCTGGCGTTACTCATGCACCAGATACACTAACTTTCTTCTGGACACCAAGGGCAAACTCTATCGTTGGCGGTCTCCTGTCATCATAGAGAAAGGGGGTAAAATTGAGGTCGAAGGTCACCTGATCGACCTCAAGAGAGTTGTGCTTGACGGTTCCGCGGCAACCCCTGTAACCAAAGTTTCAGCGGAACAATGGGGTCGTCCTTAG
		</sequence>
		<sequence>
			<taxon idref="2181_174_WS_ZQ_2015.15"/>
			ATGTTGGGGAAATGCTTGACCGCGGGCTGCTGCTCGCAATTGCTTTTTTTGTGGTGTATCGTGCCGTTCTGTTTTGTTGCGCTCGTCAACGCCAACAACAGCAGCAGCTCCCATTTGCAGTTGATTTATAACCTGACGATATGTGAGCTGAATGGCACAAATTGGCTAAGTAAAAGATTTGATTGGGCGGTGGAGACCTTTGTTATTTTTCCTGTGTTGACTCATATTGTCTCCTATGGCGCCCTCACCACCAGCCATTTCCTTGACACAGTCGGCCTGATCACCGTGTCTGCCGCCGGATATTACCACGGGCGGTACGTCTTGAGTAGCATTTATGCCGTCTGCGCCCTGGCTGCGTTAACTTGCTTCGTCATCAGGCTAACAAAAAATTGTATGTCCTGGCGTTACTCATGCACCAGATACACTAACTTTCTTCTGGACACCAAGGGCAAACTCTATCGTTGGCGGTCTCCTGTCATCATAGAGAAAGGGGGTAAAATTGAGGTCGAAGGTCACCTGATCGACCTCAAGAGAGTTGTGCTTGACGGTTCCGCGGCAACCCCTGTAACCAAAGTTTCAGCGGAACAATGGGGTCGTCCTTAG
		</sequence>
		<sequence>
			<taxon idref="2864_174_WS_YZ_2015.19"/>
			ATGTTGGGGAAATGCTTGACCGCGGGCTGCTGCTCGCAATTGCCTTTTTTGTGGTGTATCGTGCCGTTCTGTTTTGTTGCGCTCGTCAACGCCAACAACAGCAGCAGCTCCCATTTACAGTTGATTTATAAACTGACGATATGTGAGCTGAATGGCACAGATTGGCTAAATAAAACTTTTGATTGGGCGGTGGAGACCTTTGTTATTTTTCCTGTGTTGACTCATATTGTCTCCTATGGCGCCCTCACCACCAGCCATTTCCTTGACACAGTCGGCCTGATCACCGTGTCTTCCGCCGGATATTACCACGGGCGGTATGTCTTGAGTAGCATTTATGCCGTCTGCGCCCTGGCTGCGTTAACTTGCTTCGTCATCAGGCTAACAAAAAATTGTATGTCCTGGCGTTACTCATGCACCAGATACACTAACTTTCTTCTGGACACCAAGGGCAAACTCTATCGTTGGCGGTCTCCTGTCATCATAGAGAAAGGGGGTAAAATTGAGGTCGAAGGTCACCTGATCGACCTCAAGAGAGTTGTGCTTGACGGTTCCGCGGCAACCCCTGTAACCAAAGTTTCAGCGGAACAATGGGGTCGTCCTTAG
		</sequence>
		<sequence>
			<taxon idref="2866_164_WS_YZ_2015.19"/>
			ATGTTGGGGAAATGCTTGACCGCGGGCTGCTGCTCGCAATTGCTTTTTTTGTGGTGTATCGTGCCGTTCTGTTTTGTTGCGCTCGTCAACGCCAGCAACAGCAGCAGCTCCCATTTACAGTTGATTTATAACCTGACGATATGTGAGCTGAATGGCACAGATTGGCTAAATAAAAGTTTTGATTGGGCGGTGGAGACCTTTGTTATTTTTCCTGTGCTGACTCATATTGTCTCCTATGGCGCCCTCACCACCAGCCATTTCCTTGACACAGTCGGCCTGATCACCGTGTCTGCCGCCGGATATTACCACGGGCGGTATGTCTTGAGTAGCATTTATGCCGTCTGCGCCCTGGCTGCGTTAACTTGCTTCGTCATCAGGCTAACAAAAAATTGTATGTCCTGGCGTTACTCATGCACCAGATACACTAACTTTCTTTTGGACACCAAGGGCAAACTCTATCGTTGGCGATCTCCTGTCATCATAGAGAAAGGGGGTAAAATTGAGGTCGAAGGTCACCTGATCGACCTTAAGAGAGTTGTGCTTGACGGTTCCGCGGCAACCCCTGTAACCAAAGTTTCAGCGGAACAATGGGGTCGTCCTTAG
		</sequence>
		<sequence>
			<taxon idref="2182_172_WS_ZQ_2015.20"/>
			ATGTTGGGGAAATGCTTGACCGCGGGCTGCTGCTCGCAATTGCCTTTTTTGTGGTGTATCGTGCCGTTCTGTTTTGTTGCGCTCGTCAACGCCAACAACGGCAGCAGCTCCCATTTACAGTTGATTTATAACCTGACGATATGTGAGCTGAATGGCACAGATTGGCTAAATAAAAGTTTTGATTGGGCGGTGGAGACCTTTGTTATTTTTCCTGTGTTGACTCACATTGTCTCCTATGGCGCCCTCACCACCAGCCATTTCCTTGACACAGTCGGCCTGATCACCGTGTCTGCCGCCGGATATTACCACGGGCGGTATGTCTTAAGTAGCATTTATGCCGTCTGCGCCCTGGCTGCGTTAACTTGCTTCGTCATCAGGCTAACAAAAAATTGTATGTCCTGGCGTTACTCATGCACCAGATACACTAACTTTCTTCTGGACACCAAGGGCAAACTCTATCGTTGGCGGTCTCCTGTCATCATAGAGAAAGGGGGTAAAATTGAGGTCGAAGGTCACCTGATCGACCTCAAGAGAGTTGTGCTTGACGGTTCTGCGGCAACCCCTGTAACCAAAGTTTCAGCGGAACAATGGGGTCGTCCTTAG
		</sequence>
		<sequence>
			<taxon idref="2197_164_WS_ZQ_2015.25"/>
			ATGTTGGGGAAATGCTTGACCGCGGGCTGCTGCTCGCAATTGCCTTTTTTGTGGTGTATCGTGCCGTTCTGTTTTGTTGCGCTCGTCAACGCCAACAACAGCAGCAGCTCCCATTTACAGTTGATTTATAACCTGACGATATGTGAGCTGAATGGCACAGATTGGCTAAATAAAAGTTTTGATTGGGCGGTGGAGACCTTTGTTATTTTTCCTGTGCTGACTCATATTGTCTCCTATGGCGCCCTCACCACCAGCCATTTCCTTGACACAGTCGGCCTGATCACCGTGTCTGCCGCCGGATATTACCACGGGCGGTATGTCTTGAGTAGCATTTATGCCGTCTGCGCCCTGGCTGCGTTAACTTGCTTCGTCATCAGGCTAACAAAAAATTGTATGTCCTGGCGTTACTCATGCACCAGATACACTAACTTTCTTTTGGACACCAAGGGCAAACTCTATCGTTGGCGGTCTCCTGTCATCATAGAGAAAGGGGGTAAAATTGAGGTCGAAGGTCACCTGATCGACCTCAAGAGAGTTGTGCTTGACGGTTCCGCGGCAACCCCTGTAACCAAAGTTTCAGCGGAACAATGGGGTCGTCCTTAG
		</sequence>
		<sequence>
			<taxon idref="2235_174_WS_ZQ_2015.25"/>
			ATGTTGGGGAAATGCTTGACCGCGGGCTGCTGCTCGCAATTGCCTTTTTTGTGGTGTATCGTGCCGTTTTGTTTTGTTGCGCTCGTCAACGCCAACAACAGCAGCAGCTCCCATTTACAGTTGATTTATAACCTGACGATATGTGAGCTGAATGGCACAGATTGGCTAAATAAAAGTTTTGATTGGGCGGTGGAGACCTTTGTTATTTTTCCTGTGTTGACTCACATTGTCTCCTATGGCGCCCTCACCACCAGCCATTTCCTTGACACAGTCGGCCTGATCACCGTGTCTGCCGCCGGATATTACCACGGGCGGTATGTCTTGAGTAGCATTTATGCCGTCTGCGCCCTGGCTGCGTTAACTTGCTTCGTCATCAGGCTAACAAAAAATTGTATGTCCTGGCGTTACTCATGCACCAGATACACTAACTTTCTTCTGGACACCAAGGGCAAACTCTATCGTTGGCGGTCTCCTGTCATCATAGAGAAAGGGGGTAAAATTGAGGTCGAAGGTCACCTGATCGACCTCAAGAGAGTTGTGCTTGACGGTTCCGCGGCAACCCCTGTAACCAAAGTTTCAGCGGAACAATGGGGTCGTCCTTAG
		</sequence>
		<sequence>
			<taxon idref="2875_174_WS_YZ_2015.26"/>
			ATGTTGGGGAAATGCTTGACCGCGGGCTGCTGCTCGCAATTGCCTTTTTTGTGGTGTATCGTGCCGTTCTGTTTTGTTGCGCTCGTCAACGCCAGCAACAGCAGCAGCTCCCATTTGCAGTTGATTTATAACCTGACGATATGTGAGCTGAATGGCACAGATTGGCTAAATAAAAGTTTTGATTGGGCGGTGGAGACCTTTGTCATTTTTCCTGTGTTGACTCACATTGTCTCCTATGGCGCCCTCACCACCAGCCATTTCCTTGACACAGTCGGCCTGATCACCGTGTCTGCCGCCGGATATTACCACGGGCGGTATGTCTTGAGTAGCATTTATGCCGTCTGCGCCCTGGCTGCGTTAACTTGCTTCGTCATCAGGCTAACAAAAAATTGTATGTCCTGGCGTTACTCATGCACCAGATACACTAACTTTCTTCTGGACACCAAGGGCAAACTCTATCGTTGGCGGTCTCCTGTCATCATAGAGAAAGGGGGTAAAATTGAGGTCGAAGGTCACCTGATCGACCTCAAGAGAGTTGTGCTTGACGGTTCCGCGGCAACCCCTGTAACCAAAGTTTCAGCGGAACAATGGGGTCGTCCTTAG
		</sequence>
		<sequence>
			<taxon idref="2431_174_NS_QC_2015.27"/>
			ATGTTGGGGAAATGCTTGACCGCGGGCTGCTACTCGCAATTGCCTTTTTTGTGGTGTATCGTGCCGTTCTGTTTTGTTGCGCTCGTCAACGCCAACAACAGCAGCAGCTCCCATTTACAGTTGATTTATAACCTGACGATATGTGAGCTGAATGGCACAGATTGGCTAAATAAAAATTTTGATTGGGCGGTGGAGACCTTTGTTATTTTTCCTGTGTTGACTCATATTGTCTCCTATGGCGCCCTCACCACCAGCCATTTCCTTGACACAGTCGGCCTGATCACCGTGTCTGCCGCCGGATATTGCCACGGGCGGTATGTCTTGAGTAGCATTTATGCCGTCTGCGCCCTGGCTGCGTTAACTTGCTTCGTCATCAGGCTAACAAAAAATTGTATGTCCTGGCGTTACTCATGCACCAGATACACTAACTTTCTTCTGGACACCAAGGGCAAACTCTATCGTTGGCGGTCTCCTGTCATCATAGAGAAAGGGGGTAAAATTGAGGTCGAAGGTCACCTGATCGACCTCAAGAGAGTTGTGCTTGACGGTTCCGCGGCAACCCCTGTAACCAAAGTTTCGGCGGAACAATGGGGTCGTCCTTAG
		</sequence>
		<sequence>
			<taxon idref="2227_144_NS_ZQ_2015.29"/>
			ATGTTGGGGAAATGCTTGACCGCGGGCTGCTGCTCGCAATTGCCTTTTTTGTGGTGTATCGTGCCGTTCTGTTTTGTTGCGCTCGTCAACGCCAACAACAGCAGCAGCTCCCATTTACAGTTGATTTATAACCTGACGATATGTGAGCTGAATGGCACAGATTGGCTAAATAAAAGTTTTGATTGGGCGGTGGAGACCTTTGTTATTTTTCCTGTGTTGACTCATATTGTCTCCTATGGCGCCCTCACCACCAGCCATTTCCTTGACACAGTCGGCCTGATCACCGTGTCTGCTGCCGGATATTACCACGGGCGGTATGTCTTGAGTAGCATTTATGCCGTCTGCGCCCTGGCTGCGCTAACTTGCTTCGTCATCAGGCTAACAAAAAATTGTATGTCCTGGCGTTACTCATGCACCAGATACACCAACTTTCTTCTGGACACCAAGGGCAAACTCTATCGTTGGCGGTCTCCTGTCATCATAGAGAAAGGGGGTAAAATTGAGGTCGAAGGTCACCTGATCGACCTCAAGAGAGTTGTGCTTGACGGTTCCGCGGCAACCCCTGTAACCAAAGTTTCAGCGGAACAATGGGGTCGTCCTTAG
		</sequence>
		<sequence>
			<taxon idref="2430_173_NS_QC_2015.31"/>
			ATGTTGGGGAAATGCTTGACCGTGGGCTGCTGCTCGCAATTGCCTTTTTTGTGGTGTATCGTGCCGTTCTGTTTTGTTGCGCTCGTCAACGCCAACAACAGCAGCAGCTCCCATTTACAGTTGATTTATAACCTGACGATATGTGAGCTGAATGGCACAGATTGGCTAAATAAAAGTTTTGATTGGGCGGTGGAGACCTTTGTTATTTTTCCTGTGTTGACTCATATTGTCTCCTATGGCGCCCTCACCACCAGCCATTTCCTTGACACAGTCGGCCTGATCACCGTGTCTGCCGCCGGATATTACCACGGGCGGTATGTCTTGAGTAGCATTTATGCCGTCTGCGCCCTGGCTGCGTTAACTTGCTTCGTCATCAGGCTAACAAAAAATTGTATGTCCTGGCGTTACTCATGCACCAGGCACACTAACTTTCTTCTGGACACCAAGGGCAAACTCTATCGTTGGCGGTCTCCTGTCATCATAGAGAAAGGGGGTAAAATTGAGGTCGAAGGTCACCTGATCGACCTCAAGAGAGTTGTGCTTGATGGTTCCGCGGCAACCCCTGTAACCAAAATTTCAGCGGAACAATGGGGTCGTCCTTAG
		</sequence>
		<sequence>
			<taxon idref="2215_174_WS_ZQ_2015.32"/>
			ATGTTGGGGAAATGCTTGACCGCGGGCTGCTGCTCGCAATTGCCTTTTTTGTGGTGTATCGTGCCGTTCTGTTTTGTTGCGCTCGTCAACGCCAACAACAGCAGCAGCTCCCATTTACAGTTGATTTATAACCTGACGATATGTGAGCTGAATGGCACAGATTGGCTAAATAAAAGTTTTGATTGGGCGGTGGAGACCTTTGTTATTTTTCCTGTGTTGACTCACATTGTCTCCTATGGCGCCCTCACCACTAGCCATTTCCTTGACACAGTCGGCCTGATCACTGTGTCTGCCGCCGGATATTACCACGGGCGGTATGTCTTGAGTAGCATTTATGCCGTCTGCGCCCTGGCTGCGTTAACTTGCTTCGTCATCAGGCTAACAAAAAATTGTATGTCCTGGCGTTACTCATGCACCAGATACACTAACTTTCTTCTGGACACCAAGGGCAAACTCTATCGTTGGCGGTCTCCTGTCATCATAGAGAAAGGGGGTAAAATTGAGGTCGAAGGTCACCTGATCGACCTCAAGAGAGTTGTGCTTGACGGTTCCGCGGCAACCCCTGTAACCAAAGTTTCAGCGGAACAATGGGGTCGTCCTTAG
		</sequence>
		<sequence>
			<taxon idref="2225_174_NS_ZQ_2015.32"/>
			ATGTTGGGGAAATGCTTGACCGCGGGCTGCTGCTCGCAATTGCCTTTTTTGTGGTGTATCGTGCCGTTCTGTTTTGTTGCGCTCGTCAACGCCAACAACAGCAGCAGCTCCCATTTACAGTTGATTTATAACCTGACGATATGTGAGCTGAATGGCACAGATTGGCTAAATAAAAGTTTTGATTGGGCGGTGGAGACCTTTGTTATTTTTCCTGTGTTGACTCATATTGTCTCCTATGGCGCCCTCACCACCAGCCATTTCCTTGACACAGTCGGCCTGATCACCGTGTCTGCTGCCGGATATTACCACGGGCGGTATGTCTTGAGTAGCATTTATGCCGTCTGCGCCCTGGCTGCGTTAACTTGCTTCGTCATCAGGCTAACAAAAAATTGTATGTCCTGGCGTTACTCATGCACCAGATACACCAACTTTCTTCTGGACACCAAGGGCAAACTCTATCGTTGGCGGTCTCCTGTCATCATAGAGAAAGGGGGTAAAATTGAGGTCGAAGGTCACCTGATCGACCTCAAGAGAGTTGTGCTTGACGGTTCCGCGGCAACCCCTGTAACCAAAGTTTCAGCGGAACAATGGGGTCGTCCTTAG
		</sequence>
		<sequence>
			<taxon idref="2268_174_WS_ZQ_2015.32"/>
			ATGTTGGGGAAATGCTTGACCGCGGGCTGCTGCTCGCAATTGCCTTTTTTGTGGTGTATCGTGCCGTTCTGTTTTGTTGCGCTCGTCAACGCCAACAACAGCAGCAGCTCCCATTTACAGTTGATTTATAACCTGACGATATGTGAGCTGAATGGCACAGATTGGCTAAATAAAAGTTTTGATTGGGCGGTGGAGACCTTTGTTATTTTTCCTGTGTTGACTCATATTGTCTCCTATGGCGCCCTCACCACCAGCCATTTCCTTGACACAGTCGGCCTGATCACCGTGTCTGCCGCCGGATATTACCACGGGCGGTATGTCTTGAGTAGCATTTATGCCGTCTGCGCCCTGGCTGCGTTAACTTGCTTCGTCATTAGGCTAACAAAAAATTGTATGTCCTGGCGTTACTCATGCACCAGATACACTAACTTTCTTCTGGACACCAAGGGCAAACTCTATCGTTGGCGGTCTCCTGTCATCATAGAGAAAGGGGGTAAAATTGAGGTCGAAGGTCACCTGATCGACCTCAAGAGAGTTGTGCTTGACGGTTCCGCGGCAACCCCTGTAACCAAAGTTTCAGCGGAACAATGGGGTCGTCCTTAG
		</sequence>
		<sequence>
			<taxon idref="2256_174_NS_ZQ_2015.34"/>
			ATGTTGGGGAAATGCTTGACCGCGGGCTGCTGCTCGCAATTGCCTTTTTTGTGGTGTATCGTGCCGTTCTGTTTTGTTGCGCTCGTCAACGCCAACAACAGCAGCAGCTCCCATTTACAGTTGATTTATAACCTGACGATATGTGAGCTGAATGGCACAGATTGGCTAAATAAAAGTTTTGATTGGGCGGTGGAGACCTTTGTTATTTTTCCTGTGTTGACTCATATTGTCTCCTATGGCGCCCTCACCACCAGCCATTTCCTCGACACAGTCGGCCTGATCACCGTGTCTGCCGCCGGATATTACCACGGGCGGTATGTCTTGAGTAGCATTTATGCCGTCTGCGCCCTGGCTGCGTTAACTTGCTTCGTCATCAGGCTAACGAAAAATTGTATGTCCTGGCGTTACTCATGCACCAGATACACTAACTTTCTTCTGGACACCAAGGGCAAACTCTATCGTTGGCGGTCTCCTGTCATCATAGAGAAAGGGGGTAAAATTGAGGTCGAAGGTCACCTGATCGACCTCAAGAGAGTTGTGCTTGACGGTTCCGCGGCAACCCCTGTAACCAAAGTTTCAGCGGAACAATGGGGTCGTCCTTAG
		</sequence>
		<sequence>
			<taxon idref="2882_164_WS_YZ_2015.34"/>
			ATGTTGGGGAAATGCTTGACCGCGGGCTGCTGCTCGCAATTGCTTTTTTTGTGGTGTATCGTGCCGTCCTGTTTTGTTGCGCTCGTCAACGCCAACAACAGCAGCAGCTCCCATTTACAGTTGATTTATAACCTGACGATATGTGAGCTGAATGGCACAGATTGGCTAAATAAAAGTTTTGATTGGGCGGTGGAGACCTTTGTTATCTTTCCTGTGCTGACTCATATTGTCTCCTATGGCGCCCTCACCACCAGCCATTTCCTTGACACAGTCGGCCTGATCACCGTGTCTGCCGCCGGATATTACCACGGGCGGTATGTCTTGAGTAGCATTTATGCCGTCTGCGCCCTGGCTGCGTTAACTTGCTTCGTCATCAGGCTAACAAAAAATTGTATGTCCTGGCGTTACTCATGCACCAGATACACTAACTTTCTTTTGGACACCAAGGGCAAACTCTATCGTTGGCGGTCTCCTGTCATCATAGAGAAAGGGGGTAAAATTGAGGTCGAAGGTCACCTGATCGACCTTAAGAGAGTTGTGCTTGACGGTTCCGCGGCAACCCCTGTAACCAAAGTTTCAGCGGAACAATGGGGTCGTCCTTAG
		</sequence>
		<sequence>
			<taxon idref="2237_174_WS_ZQ_2015.35"/>
			ATGTTGGGGAAATGCTTGACCGCGGGCTGCTGCTCGCAATTGCCTTTTTTGTGGTGTATCGTGCCGTTCTGTTTTGTTGCGCTCGTCAACGCCAACAACAGCAGCAGCTCCCATTTACAGTTGATTTATAACCTGACGATATGTGAGCTGAATGGCACAGATTGGCTAAATAAAAGTTTTGATTGGGCGGTGGAGACCTTTGTTATTTTTCCTGTGTTGACTCATATTGTCTCCTATGGCGCCCTCACCACCAGCCATTTCCTTGACACAGTCGGCCTGATCACCGTGTCTGCCGCCGGATATTACCACGGGCGGTATGTCTTGAGTAGCATTTATGCCGTCTGCGCCCTGGCTGCGTTAACTTGCTTCGTCATCAGGCTAACAAAAAATTGTATGTCCTGGCGTTACTCATGCACCAGACACACTAACTTTCTTCTGGACACCAAGGGCAAACTCTATCGTTGGCGGTCTCCTGTCATCATAGAGAAAGGGGGTAAAATTGAGGTCGAGGGTCACCTGATCGACCTCAAGAGAGTTGTGCTTGACGGCTCCGCGGCAACCCCTGTAACCAAAGTTTCAGCGGAACAATGGGGTCGTCCTTAG
		</sequence>
		<sequence>
			<taxon idref="2290_174_NS_ZQ_2015.38"/>
			ATGTTGGGGAAATGCTTGACCGCGGGCTGCTGCTCGCAATTGCCTTTTTTGTGGTGTATCGTGCCGTTCTGTTTTGTTGCGCTCGTCAACGCCAACAACAGCAGCAGCTCCCATTTACAGTTGATTTATAACCTAACGATATGTGAGCTGAATGGCACAGATTGGCTAAATAAAAGTTTTGATTGGGCGGTGGAGACCTTTGTTATTTTTCCTGTGTTGACTCATATTGTCTCCTATGGCGCCCTCACCACCAGCCATTTCCTTGACACAGTCGGCCTGATCACCGTGTCTGCCGCCGGATATTACCACGGGCGGTATGTCTTGAGTAGCATTTATGCCGTCTGCGCCCTGGCTGCGTTAACTTGCTTCGTCATCAGGCTAACAAAAAATTGTATGTCCTGGCGTTACTCATGCACCAGACACACTAACTTTCTTCTGGACACCAAGGGCAAACTCTATCGTTGGCGGTCTCCTGTCATCATAGAGAAAGGGGGTAAAATTGAGGTCGAGGGTCACCTGATCGACCTCAAGAGAGTTGTGCTTGACGGCTCCGCGGCAACCCCTGTAACCAAAGTTTCAGCGGAACAATGGGGTCGTCCTTAG
		</sequence>
		<sequence>
			<taxon idref="2449_174_WS_QC_2015.38"/>
			ATGTTGGGGAAATGCTTGACCGCGGGCTGCTGCTCGCAATTGCCTTTTTTGTGGTGTATCGTGCCGTTCTGTTTTGTTGCGCTCGTCAACGCCAACAACAGCAGCAGCTCCCATTTACAGTTGATTTATAACCTGACGATATGTGAGCTGAGTGGCACAGATTGGCTAAATAAAAGTTTTGATTGGGCGGTGGAGACCTTTGTTATTTTTCCTGTGTTGACTCACATTGTCTCCTATGGCGCCCTCACCACCAGCCATTTCCTTGACACAGTCGGCCTGATCACCGTGTCTGCCGCCGGGTATTGCCACGGGCGGTATGTCTTGAGTAGCATTTATGCCGTCTGCGCCCTGGCTGCGTTAACTTGCTTCGTCATCAGGCTAACAAAAAATTGTATGTCCTGGCGTTACTCATGCACCAGATACACTAACTTTCTTCTGGACACCAAGGGCAAACTCTATCGTTGGCGGTCTCCTGTCATCATAGAGAAAGGGGGTAAAATTGAGGTCGAAGGTCACCTGATCGACCTCAAGAGAGTTGTGCTTGACGGTTCCGCGGCAACCCCTGTAACCAAAGTTTCAGCGGAACAATGGGGTCGTCCTTAG
		</sequence>
		<sequence>
			<taxon idref="2263_174_WS_ZQ_2015.39"/>
			ATGTTGGGGAAATGCTTGACCGCGGGCTGCTGCTCGCAATTGCCTTTTTTGTGGTGTATCGTGCCGTTTTGTTTTGTTGCGCTCGTCAACGCCGACAACAGCAGCAGCTCCCATTTACAGTTGATTTATAACCTGACGATATGTGAGCTGAATGGCACAGATTGGCTAAATAAAAGTTTTGATTGGGCGGTGGAGACCTTTGTTATTTTTCCTGTGTTGACTCACATTGTCTCCTATGGCGCCCTCACCACCAGCCATTTCCTTGACACAGTCGGCCTGATCACTGTGTCTGCCGCCGGATATTACCACGGGCGGTATGTCTTGAGTAGCATTTATGCCGTCTGCGCCCTGGCTGCGTTAACTTGCTTCGTCATCAGGCTAACAAAAAATTGTATGTCCTGGCGTTACTCGTGCACCAGATACACTAACTTTCTTCTGGACACCAAGGGCAAACTCTATCGTTGGCGGTCTCCTGTCATCATAGAGAAAGGGGGTAAAATTGAGGTCGAAGGTCACCTGATCGACCTCAAGAGAGTTGTGCTTGACGGTTCCGCGGCAACCCCTGTAACCAAAGTTTCAGCGGAACAATGGGGTCGTCCTTAG
		</sequence>
		<sequence>
			<taxon idref="2288_172_WS_ZQ_2015.39"/>
			ATGTTGGGGGAATGCTTGACCGCGGGCTGCTGCTCGCAATTGCCTTTTTTGTGGTGTATCGTGCCATTCTGTTTTGTTGCGCTCGTCAACGCCAACAACAGCAGCAGCTCCCATTTACAGTTGATTTATAACCTGACGATATGTGAGCTGAATGGCACAGATTGGCTAAATAAAAGTTTTGATTGGGCGGTGGAGACCTTTGTTATCTTTCCTGTGTTGACTCATATTGTCTCCTATGGCGCCCTCACCACCAGCCATTTCCTTGACACAGTCGGCCTGATCACCGTGTCTACCGCCGGATATTACCACAGGCGGTATGTCTTGAGTAGCATTTATGCCGTCTGCGCCCTGGCTGCGTTAACTTGCTTCGTCATCAGGCTAACAAAAAATTGTATGTCCTGGCGTTACTCATGCACCAGATACACTAATTTTCTTCTGGACACCAAGGGCAAACTCTATCGTTGGCGGTCTCCTGTCATCATAGAGAAAGGGGGTAAAATTGAGGTCGAAGGTCACCTGATCGACCTCAAGAGAGTTGTGCTTGACGGTGTCGCGGCAACCCCTGTAACCAAAGTTTCAGCGGAACAATGGGGTCGTCCTTAG
		</sequence>
		<sequence>
			<taxon idref="2347_174_WS_ZQ_2015.40"/>
			ATGTTGGGGAAATGCTTGACCGCGGGCTGCTGCTCGCAATTGCCTTTTTTGTGGTGTATCGTGCCGTTCTGTTTTGTTGCGCTCGTCAACGCCAACAACAGCAGCAGCTCCCATTTACAGTTGATTTATAACCTGACGATATGTGAGCTGAATGGCACAGATTGGCTAAATAAAAGTTTTGATTGGGCGGTGGAGACCTTTGTTATTTTTCCTGTGTTGACTCATATTGTCTCCTATGGCGCCCTCACCACCAGCCATTTCCTTGACACAGTCGGCCTGATCACCGTGTCTGCCGCCGGATATCACCACGGGCGGTATGTCTTGAGTAGCATTTATGCCGTCTGCGCCCTGGCTGCGTTAACTTGCTTTGTCATCAGGCTAACAAAAAATTGTATGTCCTGGCGTTACTCATGCACCAGATACACTAACTTTCTTCTGGACACCAAGGGCAAACTCTATCGTTGGCGGTCTCCTGTCATCATAGAGAAAGGGGGTAAAATTGAGGTCGAAGGTCACCTGATCGACCTCAAGAGAGTTGTGCTTGACGGTTCCGCGGCAACCCCTGTAACCAAAGTTTCAGCGGAACAATGGGGTCGTCCTTAG
		</sequence>
		<sequence>
			<taxon idref="2437_174_WS_QC_2015.40"/>
			ATGTTGGGGAAATGCTTGACCGCGGGCTGCTGCTCGCAATTGCTTTTTTTGTGGTGTATCGTGCCGTTCTGTTTTGTTGCGCTCGTCAACGCCAACAACAGCAGCAGCTCCCATTTACAGTTGATTTATAACCTGACGATATGTGAGCTGAATGGCACAGATTGGCTAAATAAAAGTTTTGATTGGGCGGTGGAGACCTTTGTTATTTTTCCTGTGTTGACTCACATTGTCTCCTATGGCGCCCTCACCACCAGCCATTTCCTTGACACAGTCGGCCTGATCACCGTGTCTGCCGCCGGGTATTACCACGGGCGGTATGTCTTGAGTAGCATTTATGCCGTCTGCGCCCTGGCTGCGTTAACTTGCTTCGCCATCAGGCTAACAAAAAATTGTATGTCCTGGCGTTACTCATGCACCAGATACACTAACTTTCTTCTGGACACCAAGGGCAAACTCTATCGTTGGCGGTCTCCTGTCATCATAGAGAAAGGGGGTAAAATTGAGGTCGAAGGTCACCTGATCGACCTCAAGAGAGTTGTGCTTGACGGTTCCGCGGCAACCCCTGTAACCAAAGTTTCAGCGGAACAATGGGGTCGTCCTTAG
		</sequence>
		<sequence>
			<taxon idref="2447_174_WS_QC_2015.40"/>
			ATGTTGGGGAAATGCTTGACCGCGGGCTGCTGCTCGCAATTGCCTTTTTTGTGGTGTATCGTGCCGTTTTGTTTTGTTGCGCTCGTCAACGCCAACAACAGCAGCAGCTCCCATTTACAGTTGATTTATAACCTGACGATATGTGAGCTGAATGGCACAGATTGGCTAAATAAAAGTTTTGATTGGGCGGTGGAGACCTTTGTTATTTTTCCTGTGTTGACTCACATTGTCTCCTATGGCGCCCTCACCACCAGCCATTTCCTTGACACAGTTGGCCTGATCACTGTGTCTGCCGCCGGATATTACCACGGGCGGTATGTCTTGAGTAGCATTTATGCCGTCTGCGCCCTGGCTGCGTTAACTTGCTTCGTCATCAGGCTAACAAAAAATTGTATGTCCTGGCGTTACTCATGCACCAGATACACTAACTTTCTTCTGGACACCAAGGGCAAACTCTATCGTTGGCGGTCTCCTGTCATCATAGAGAAAGGGGGTAAAATTGAGGTCGAAGGTCACCTGATCGACCTCAAGAGAGTTGTACTTGACGGTTCCGCGGCAACCCCTGTAACCAAAGTTTCAGCGGAACAATGGGGTCGTCCTTAG
		</sequence>
		<sequence>
			<taxon idref="2247_174_WS_ZQ_2015.41"/>
			ATGTTGGGGAAATGCTTGACCGCGGGCTGCTGCTCGCAATTGCCTTTTTTGTGGTGTATCGTGCCGTTCTGTTTTGTTGCGCTCGTCAACGCCAACAACAACAGCAGCTCCCATTTACAGTTGATTTATAACCTGACGATATGTGAGCTGAATGGCACAGATTGGCTAAATAAAAGTTTTGATTGGGCGGTGGAGACCTTTGTTATTTTTCCTGTGTTGACTCATATTGTCTCCTATGGCGCCCTCACCACTAGCCATTTCCTTGACACAGTCGGTCTGATCACCGTGTCTGCCGCCGGATATTACCACGGGCGGTATGTCTTGAGTAGCATTTATGCCGTCTGCGCCCTGGCTGCGTTAACTTGCTTCGTCATCAGGCTAACAAAAAATTGTATGTCCTGGCGTTACTCATGCACCAGATACACTAACTTTCTTCTGGACACCAAGGGCAAACTCTATCGTTGGCGGTCTCCTGTCATCATAGAGAAAGGGGGTAAAATTGAGGTCGAAGGTCACCTAATCGACCTCAAGAGAGTTGTGCTTGACGGTTCCGCGGCAACCCCTGTAACCAAAGTTTCGGCGGAACAATGGGGTCGTCCTTAG
		</sequence>
		<sequence>
			<taxon idref="2244_174_WS_ZQ_2015.42"/>
			ATGTTGGGGAAATGCTTGACCGCGGGCTGCTGCTCGCAATTGCCTTTTTTGTGGTGTATCGTGCCGTTCTGTTTTGTTGCACTCGTCAACGCCAACAACAGCAGCAGCTCCCATTTACAGTTGATTTATAACCTGACGATATGTGAGCTGAATGGCACAGATTGGCTAAATAAAAGTTTTGATTGGGCGGTGGAGACCTTTGTTATTTTTCCTGTGTTGACTCATATTGTCTCCTATGGCGCCCTCACCACCAGCCATTTCCTTGACACAGTCGGCCTGATCACCGTGTCTGCCGCCGGATATTACCACGGGCGGTATGTCTTGAGTAGCATTTATGCCGTCTGCGCCCTGGCTGCGTTAACTTGCTTCGTCATCAGGCTAACAAAAAATTGCATGTCCTGGCGTTACTCATGCACCAGATACACTAACTTTCTTCTGGACACCAAGGGCAAACTCTATCGTTGGCGGTCTCCTGTCATCATAGAGAAAGGGGGTAAAATTGAGGTCGAAGGTCACCTGATCGACCTCAAGAGAGTTGTGCTTGACGGCTCCGCGGCAACCCCTGTAACCAAAGTTTCAGCGGAACAATGGGGTCGTCCTTAG
		</sequence>
		<sequence>
			<taxon idref="2254_174_WS_ZQ_2015.42"/>
			ATGTTGGGGAAATGCTTGACCGCGGGCTGCTGCTCGCAATTGCCTTTTTTGTGGTGTATCGTGCCGTTTTGTTTTGTTGCGCTCGTCAACGCCAACAACAGCAGCAGCTCCCATTTACAGTTGATTTATAACCTGACGATATGTGAGCTGAATGGCACAGATTGGCTAAATAAAAGTTTTGATTGGGCGGTGGAGACCTTTGTTATTTTTCCTGTGTTGACTCACATTGTCTCCTATGGCGCCCTCACCACCAGCCATTTCCTTGACACAGTCGGCCTGATCACTGTGTCTGCCGCCGGATATTACCACGGGCGGTATGTCTTGAGTAGCATTTATGCCGTCTGCGCCCTGGCTGCGTTAACTTGCTTCGTCATCAGGCTAACAAAAAATTGTATGTCCTGGCGTTACTCATGCACCAGATACACTAATTTTCTTCTGGACACCAAGGGCAAACTCTATCGTTGGCGGTCTCCTGTCATCATAGAGAAAGGGGGTAAAATTGAGGTCGAAGGTCACCTGATCGACCTCAAGAGAGTTGTGCTTGACGGTTCCGCGGCAACCCCTGTAACCAAAGTTTCAGCGGAACAATGGGGTCGTCCTTAG
		</sequence>
		<sequence>
			<taxon idref="2891_173_NS_YZ_2015.45"/>
			ATGTTGGGGAAATGCTTGACCGTGGGCTGCTGCTCGCAATTGCCTTTTTTGTGGTGTATCGTGCCGTTCTGTTTTGTTGCGCTCGTCAACGCCAACAACAGCAGCAGCTCCCATTTACAGTTGATTTACAACCTGACGATATGTGAGCTGAATGGCACAGATTGGCTAAATAAAAGTTTTGATTGGGCGGTGGAGACCTTTGTTATTTTTCCTGTGTTGACTCATATTGTCTCCTATGGCGCCCTCACCACCAGCCATTTCCTTGACACAGTCGGCCTGATCACCGTGTCTGCCGCCGGATATTACCACGGGCGGTATGTCTTGAGTAGCATTTATGCCGTCTGCGCCCTGGCTGCGTTAACTTGCTTCGTCATCAGGCTAACAAAAAATTGTATGTCCTGGCGTTACTCATGCACCAGGTACACTAACTTTCTTCTGGACACCAAGGGCAAACTCTATCGTTGGCGGTCTCCTGTCATCATAGAGAAAGGGGGTAAAATTGAGGTCGAAGGTCACCTGATCGACCTCAAGAGAGTTGTGCTTGACGGTTCCGCGGCAACCCCTGTAACCAAAATTTCAGCGGAACAATGGGGTCGTCCTTAG
		</sequence>
		<sequence>
			<taxon idref="2438_174_WS_QC_2015.46"/>
			ATGTTGGGGAAATGCTTGACCGCGGGCTGCTGCTCGCAATTGCCTTTTTTGTGGTGTATCGTGCCGTTCTGTTTTGTTGCGCTCGTCAACGCCAGCAACAGCAGCAGCTCCCATTTACAGTTGATTTATAACCTGACGATATGTGAGCTGAATGGCACTGATTGGCTAAATAAAAGTTTTGATTGGGCGGTGGAGACCTTTGTTATATTTCCTGTGTTGACTCATATTGTCTCCTATGGCGCCCTCACCACCAGCCATTTCCTTGACACAGTCGGCCTGATCACCGTGTCTGCCGCCGGATATTACCATGGGCGGTATGTCTTGAGTAGCATTTATGCCGTCTGCGCCCTGGCTGCGTTAACTTGCTTCGTCATCAGGCTAACAAAAAATTGTATGTCCTGGCGTTACTCATGCACCAGATACACTAACTTTCTTCTGGACACCAAGGGCAAACTCTATCGTTGGCGGTCTCCTGTCATCATAGAGAAAGGGGGTAAAATTGAGGTCGAAGGTCACCTGATCGACCTCAAGAGAGTTGTGCTTGACGGTTCCGCGGCAACCCCTGTAACCAAAGTTTCAGCGGAACAATGGGGTCGTCCTTAG
		</sequence>
		<sequence>
			<taxon idref="2893_163_WS_YZ_2015.47"/>
			ATGTTGGGGAAATGCTTGACCGTGGGCTGCTGCTCGCAATTGCCTTTTTTGTGGTGTATCGTGCCGTTCTGTTTTGTTGCGCTCGTCAACGCCAACAACAGCAGCAGCTCCCATTTACAGTTGATTTATAACCTGACGATATGTGAGCTGAATGGCACAGATTGGCTAAATAAAAGTTTTGATTGGGCGGTGGAGACCTTTGTTATTTTTCCTGTGCTGACTCATATTGTCTCCTATGGCGCCCTCACCACCAGCCATTTCCTTGACACAGTCGGCCTGATCACCGTGTCTGCCGCCGGATATTACCACGGGCGGTATGTCTTGAGTAGCATTTATGCCGTCTGCGCCCTGGCTGCGTTAACTTGCTTCGTCATCAGGCTAACAAAAAATTGTATGTCCTGGCGTTACTCATGCACCAGATACACTAACTTTCTTTTGGACACCAAGGGCAAACTCTATCGTTGGCGGTCTCCTGTCATCATAGAGAAAGGGGGTAAAATTGAGGTCGAAGGTCACCTGATCGACCTTAAGAGAGTTGTGCTTGACGGTTCCGCGGCAACCCCTGTAACCAAAGTTTCAGCGGAACAATGGGGTCGTCCTTAG
		</sequence>
		<sequence>
			<taxon idref="2894_174_WS_YZ_2015.47"/>
			ATGTTGGGGAAATGCTTGACCGCGGGCTGCTGCTCGCAATTGCCTTTTTTGTGGTGTATCGTGCCGTTCTGTTTTGTTGCGCTCGTCAACGCCAACAACAGCAGCAGCTCCCATTTACAGTTGATTTATAACCTGACGATATGTGAGCTGAATGGCACAGATTGGCTAAATAAAAATTTTGAATGGGCGGTGGAGACCTTTGTTATTTTTCCTGTGTTGACTCATATTGTCTCCTATGGCGCCCTCACCACCAGCCATTTCCTTGACACAGTCGGCCTGATCACCGTGTCTTCCGCCGGATATTACCACGGGCGGTATGTCTTGAGTAGCATTTATGCCGTCTGCGCCCTGGCTGCGTTAACTTGCTTCGTCATCAGGCTAACAAAAAATTGTATGTCCTGGCGTTACTCATGCACCAGATACACTAACTTTCTTCTGGACACCAAGGGCAAACTCTATCGTTGGCGGTCTCCTGTCATCATAGAGAAAGGGGGTAAAATTGAGGTCGAAGGTCACCTGATCGACCTCAAGAGAGTTGTGCTTGACGGTTCCGCGGCAACCCCTGTAACCAAAGTTTCAGCGGAACAATGGGGTCGTCCTTAG
		</sequence>
		<sequence>
			<taxon idref="2323_174_WS_ZQ_2015.48"/>
			ATGTTGGGGAAATGCTTGACCGCGGGCTGCTGCTCGCAATTGCCTTTTTTGTGGTGTATCGTGCCGTTTTGTTTTGTTGCGCTCGTCAACGCCAACAACAGCAGCAGCTCCCATTTACAGTTGATTTATAACCTGACGATATGTGAGCTGAATGGCACAGATTGGCTAAATAAAAGTTTTGATTGGGCGGTGGAGACCTTTGTTATTTTTCCTGTGTTGACTCACATTGTCTCCTATGGCGCCCTCACCACCAGCCATTTCCTTGACACAGTTGGCCTGATCACTGTGTCTGCCGCCGGATATTACCACGGGCGGTATGTCTTGAGTAGCATTTATGCCGTCTGCGCCCTGGCTGCGTTAACTTGCTTCGTCATCAGGCTAACAAAAAATTGTATGTCCTGGCGTTACTCATGCACCAGATACACTAACTTTCTTCTGGACACCAAGGGCAAACTCTATCGTTGGCGGTCTCCTGTCATCATAGAGAAAGGGGGTAAAATTGAGGTCGAAGGTCACCTGATCGACCTCAAGAGAGTTGTGCTTGACGGTTCCGCGGCAACCCCTGTAACCAAAGTTTCAGCGGAACAATGGGGTCGTCCTTAG
		</sequence>
		<sequence>
			<taxon idref="2712_174_NS_WJ_2015.48"/>
			ATGTTGGGGAAATGCTTGACCGCGGGCTGCTGCTCGCAATTGCCTTTTTTGTGGTGTATCGTGCCGTTCTGTTTTGTTGCGCTCGTCAACGCCAGCAACAGCAGCAGCTCCCATTTACAGTTGATTTATAACCTGACGATATGTGAGCTGAATGGCACAGATTGGCTAAATAAAAGTTTTGATTGGGCGGTGGAGACCTTTGTTATTTTTCCTGTGTTGACTCATATTGTCTCCTATGGCGCCCTCACCACCAGCCATTTCCTTGACACAGTCGGTCTGACCACCGTGTCTGCCGCCGGATATTACCACGGGCGGTATGTCTTGAGTAGCATTTACGCCGTCTGCGCCCTGGCTGCGTTAACTTGCTTCGTCATCAGGCTAACAAAAAATTGTATGTCCTGGCGTTACTCATGCACCAGATACACTAACTTTCTTCTGGACACCAAGGGCAAACTCTATCGTTGGCGGTCTCCTGTCATCATAGAGAAAGGGGGTAAAATTGAGGTCGAAGGTCACCTGATCGACCTCAAGAGAGTTGTGCTTGACGGTTCCGCGGCAACCCCTGTAACCAAAGTTTCAGCAGAACAATGGGGTCGTCCTTAG
		</sequence>
		<sequence>
			<taxon idref="2332_174_NS_ZQ_2015.49"/>
			ATGTTGGGGAAATGCTTGACCGCGGGCTGCTGCTCGCAATTGCCTTTTTTGTGGTGTATCGTGCCGTTCTGTTTTGTTGCGCTCGTCAACGCCGACAACAGCAGCAGCTCCCATTTACAGTTGATTTATAACCTGACGATATGTGAGCTGAATGGCACAGATTGGCTAAATAAAAGTTTTGATTGGGCGGTGGAGACCTTTGTTATTTTTCCTGTGTTGACTCACATTGTCTCCTATGGCGCCCTCACCACCAGCCATTTCCTTGACACAGTCGGCCTGATCACCGTGTCTGCCGCCGGGTATTACCACGGGCGGTATGTCTTAAGTAGCATTTATGCCGTCTGCGCCCTGGCTGCGTTAACTTGCTTCGCCATCAGGCTAACAAAAAATTGTATGTCCTGGCGTTACTCATGCACCAGATACACTAACTTTCTTCTGGACACCAAGGGCAAACTCTATCGTTGGCGGTCTCCTGTCATCATAGAGAAAGGGGGTAAAATTGAGGTCGAAGGTCACCTGATCGACCTCAAGAGAGTTGTGCTTGACGGTTCCGCGGCAACCCCTGTAACCAAAGTTTCAGCGGAACAATGGGGTCGTCCTTAG
		</sequence>
		<sequence>
			<taxon idref="2316_174_WS_ZQ_2015.52"/>
			ATGTTGGGGAAATGCTTGACCGCGGGCTGCTGCTCGCAATTGCCTTTTTTGTGGTGTATCGTGCCGTTCTGTTTTGTTGCGCTCGTCAACGCCAACAACAGCAGCAGCTCCCATTTACAGTTGATTTATAACCTGACGATATGTGAGCTGAATGGCACAGATTGGCTAAATAAAAGTTTTGATTGGGCGGTGGAGACCTTTGTTATTTTTCCTGTGTTGACTCATATTGTCTCCTATGGCGCCCTCACCACCAGCCATTTCCTTGACACAGTCGGCCTGATCACCGTGTCTGCCGCCGGATATTACCACGGGCGGTATGTCTTGAGTAGCATTTATGCCGTCTGCGCCCTGGCTGCGTTAACTTGCTTTGTCATCAGGCTAACAAAAAATTGTATGTCCTGGCGTTACTCATGCACCAGATACACTAACTTTCTTCTGGACACCAAGGGCAAACTCTATCGTTGGCGGTCTCCTGTCATCATAGAGAAAGGGGGTAAAATTGAGGTCGAAGGTCACCTGATCGACCTCAAGAGAGTTGTGCTTGACGGCTCCGCGGCAACCCCTTTAACCAAAGTTTCAGCGGAACAATGGGGTCGTCCTTAG
		</sequence>
		<sequence>
			<taxon idref="2346_174_WS_ZQ_2015.61"/>
			ATGTTGGGGAAATGCTTGACCGCGGGCTGCTGCTCGCAATTGCCTTTTTTGTGGTGTATCGTGCCGTTCTGTTTTGTTGCGCTCGTCAACGCCAACAACAGCAGCAGCTCCCATTTACAGTTGATTTATAACCTGACGATATGTGAGCTGAATGGCACAGATTGGCTAAATAAAAGATTTGATTGGGCGGTGGAGACCTTTGTTATTTTTCCTGTGTTGACTCATATTGTCTCCTATGGCGCCCTCACCACCAGCCATTTCCTTGACACAATCGGCCTGATCACCGTGTCTGCCGCCGGATATTACCACGGGCGGTACGTCTTGAGTAGCATTTATGCCGTCTGCGCCCTGGCTGCGTTAACTTGCTTCGTCATTAGGCTAACAAAAAATTGTATGTCCTGGCGTTACTCATGCACCAGATACACTAACTTTCTTCTGGACACCAAGGGCAAACTCTATCGTTGGCGGTCTCCTGTCATCATAGAGAAAGGGGGTAAAATTGAGGTCGAAGGTCACCTGATCGACCTCAAGAGAGTTGTGCTTGACGGTTCCGCGGCAACCCCTGTAACCAAAGTTTCAGCGGAACAATGGGGTCGTCCTTAG
		</sequence>
		<sequence>
			<taxon idref="2453_174_WS_QC_2015.61"/>
			ATGTTGGGGAAATGCTTGACCGCGGGCTGCTGCTCGCAATTGCCTTTTTTGTGGTGTATCGTGCCGTTCTGTTTTGTTGCGCTCGTCAACGCCAACAACAGCAGCAGCTCCCATTTACAGTTGATTTATAACCTGACGATATGTGAGCTGAATGGCACAGATTGGCTAAATAAAAGTTTTGATTGGGCGGTGGAGACCTTTGTTATTTTTCCTGTGTTGACTCACATTGTCTCCTATGGCGCCCTCACCACCAGCCATTTCCTTGACACAGTCGGCCTGATCACCGTGTCTGCCGCCGGGTATTACCACGGGCGGTATGTCTTGAGTAGCATTTATGCCGTCTGCGCCCTGGCTGCGTTAACTTGCTTCGCCATTAGGCTAACAAAAAATTGTATGTCCTGGCGTTACTCATGCACCAGATACACTAACTTTCTTCTGGACACCAAGGGCAAACTCTATCGTTGGCGGTCTCCTGTCATCATAGAGAAAGGGGGTAAAATTGAGGTCGAAGGTCACCTGATCGACCTCAAGAGAGTTGTGCTTGACGGTTCCGCGGCAACCCCTGTAACCAAAGTTTCAGCGGAACAATGGGGTCGTCCTTAG
		</sequence>
		<sequence>
			<taxon idref="2900_174_WS_YZ_2015.62"/>
			ATGTTGGGGAAATGCTTGACCGCGGGCTGCTGCTCGCAATTGCCTTTTTTGTGGTGTATCGTGCCGTTCTGTTTTGTTGCGCTCGTCAACGCCAACGACAGCAACAGCTCCCATTTACAGTTGATTTATAACCTGACGATATGTGAGCTGAATGGCACAGATTGGCTAAATAAAAGTTTTGATTGGGCGGTGGAGACCTTTGTTATTTTTCCTGTGTTGACTCATATCGTCTCCTATGGCGCCCTCACCACCAGCCATTTCCTTGACACAGTCGGCCTGGTCACCGTGTCTGCCGCCGGATATTACCACGGGCGGTATGTCTTGAGTAGCATTTATGCCGTCTGCGCCCTGGCTGCGTTAACTTGCTTCGTCATCAGGCTAACAAAAAATTGTATGTCCTGGCGTTACTCATGCACCAGATACACTAACTTTCTTCTGGACACCAAGGGCAAACTCTATCGTTGGCGGTCTCCTGTCATCATAGAGAAAGGGGGTAAAATTGAGGTCGAAGGTCACCTGATCGACCTCAAGAGAGTTGTGCTTGACGGTTCCGCGGCAACCCCTGTAACCAAAGTTTCAGCGGAACAATGGGGTCGTCCTTAG
		</sequence>
		<sequence>
			<taxon idref="2317_174_WS_ZQ_2015.63"/>
			ATGTTGGGGAAATGCTTGACCGCGGGCTGCTGCTCGCAATTGCCTTTTTTGTGGTGTATCGTGCCGTTCTGTTTTGTTGCGCTCGTCAACGCCAACAACAGCAGCAGCTCCCATTTACAGTTGATTTATAACCTGACGATATGTGAGCTGAATGGCACAGATTGGCTAAATAAAAGTTTTGATTGGGCGGTGGAGACCTTTGTTATTTTTCCTGTGTTGACTCATATTGTCTCCTATGGCGCCCTCACCACCAGCCATTTCCTTGATACAGTCGGCCTGATCACCGTGTCTGCCGCCGGATATTACCACGGGCGGTATGTCTTGAGTAGCATTTATGCCGTCTGCGCCCTGGCTGCGTTAACTTGCTTCGTCATCAGGCTAACAAAAAATTGTATGTCCTGGCGTTACTCATGCACCAGGTACACTAACTTTCTTCTGGACACCAAGGGCAAACTCTATCGTTGGCGGTCTCCTGTCATCATAGAGAAAGGGGGTAAAATTGAGGTCGAAGGTCACCTGATCGACCTCAAGAGAGTTGTGCTTGACGGTTCCGCGGCAACCCCTGTAACCAAAATTTCAGCGGAACAATGGGGTCGTCCTTAG
		</sequence>
		<sequence>
			<taxon idref="2322_164_WS_ZQ_2015.63"/>
			ATGTTGGGGAAATGCTTGACCGCGGGCTGCTGCTCGCAATTGCCTTTTTTGTGGTGTATCGTGCCGTTCTGTTTTGTTGCGCTCGTCAACGCCAACAACAGCAGCAGCTCCCATTTACAGTTGATTTATAACCTGACGATATGTGAGCTGAATGGCACAGATTGGCTAAATAAAAGTTTTGATTGGGCGGTGGAGACCTTTGTTATTTTTCCTGTGCTGACTCATATTGTCTCCTATGGCGCCCTCACCACCAGCCATTTCCTTGACACAGTCGGCCTGATCACCGTGTCTGCCGCCGGATACTACCACGGACGGTATGTCTTGAGCAGCATTTACGCCGTCTGCGCCCTGGCTGCGTTGACTTGCTTCGTCATCAGGCTAACAAAAAATTGTATGTCCTGGCGTTACTCATGCACCAGATACACTAACTTTCTTTTGGACACCAAGGGCAAACTCTATCGTTGGCGGTCTCCTGTCATCATAGAGAAAGGGGGTAAAATTGAGGTCGAAGGTCACCTGATTGACCTCAAGAGAGTTGTGCTTGACGGTTCCGCGGCAACCCCTGTAACCAAAGTTTCAGCGGAACAATGGGGTCGTCCTTAG
		</sequence>
		<sequence>
			<taxon idref="2366_174_NS_ZQ_2015.63"/>
			ATGTTGGGGAAGTGCTTGACCGCGGGCTGCTGCTCGCAATTGCCTTTTTTGTGGTGTATCGTGCCGTTCTGTTTTGTTGCGCTCGTCAACGCCAACAACAGCAGCAGCTCCCATTTACAGTTGATTTATAACCTGACGATATGTGAGCTGAATGGCACAGATTGGCTAAATAAAAGTTTTGATTGGGCGGTGGAGACCTTTGTTATTTTTCCTGTGTTGACTCATATTGTCTCCTATGGCGCCCTCACCACCAGCCATTTCCTTGACACAGTCGGCCTGATCACCGTATCTGCCGCCGGATATTACCACGAGCGGTATGTCTTGAGTAGCATTTATGCCGTCTGCGCCCTGGCTGCGTTAACTTGCTTCGTCATCAGGCTAACAAAAAATTGTATGTCCTGGCGTTACTCATGCACCAGATACACTAACTTTCTTCTGGACACCAAGGGCAAACTCTACCGTTGGCGGTCTCCTGTCATCATAGAGAAAGGGGGTAAAATTGAGGTCGAAGGTCACCTGATCGACCTCAAGAGAGTTGTGCTTGACGGTTCCGCGGCAACCCCTGTAACCAAAGTTTCGGCGGAACAATGGGGTCGTCCTTAG
		</sequence>
		<sequence>
			<taxon idref="2296_173_WS_ZQ_2015.64"/>
			ATGTTGGGGAAATGCTTGACCGTGGGCTGCTGCTCGCAATTGCCTTTTTTGTGGTGTATCGTGCCGTTCTGTTTTGTTGCGCTCGTCAACGCCAACAACAGCAGCAGCTCCCATTTGCAGTTGATTTATAACCTGACGATATGTGAGCTGAATGGCACAGATTGGCTAAATAAAAGTTTTGATTGGGCGGTGGAGACCTTTGTTATTTTTCCTGTGTTGACTCATATTGTCTCCTATGGCGCCCTCACCACCAGCCATTTCCTTGACACAGTCGGCCTGATCACCGTGTCTGCCGCCGGATATTACCACGGGCGGTATGTCTTGAGTAGCATTTATGCCGTCTGCGCCCTGGCTGCGTTAACTTGCTTCGTCATCAGGCTAACAAAAAATTGTATGTCCTGGCGTTACTCATGCACCAGGCACACTAACTTTCTTCTGGACACCAAGGGCAAACTCTATCGTTGGCGGTCTCCTGTCATCATAGAGAAAGGGGGTAAAATTGAGGTCGAAGGTCACCTGATCGACCTCAAGAGAGTTGTGCTTGACGGTTCCGCGGCAACCCCTGTAACCAAAATTTCAGCGGAACAATGGGGTCGTCCTTAG
		</sequence>
		<sequence>
			<taxon idref="2349_174_WS_ZQ_2015.64"/>
			ATGTTGGGGAAATGCTTGACCGCGGGCTGCTGCTCGCAATTGCCTTTTTTTTGGTGTATCGTGCCGTTCTGTTTTGTTGCGCTCGTCAACGCCAACAACAACAGCAGCTCCCATTTACAGTTGATTTACAACCTGACGATATGTGAGCTAAATGGCACAGATTGGCTAAATAAAAGTTTTGATTGGGCGGTGGAGACCTTTGTTATCTTTCCTGTGTTGACTCATATTGTCTCCTATGGCGCCCTCACCACCAGCCATTTCCTTGACACAGTCGGCCTGATCACCGTGTCTGCCGCCGGATATTACCACAGGCGGTATGTCTTGAGTAGCATTTACGCCGTCTGCGCCCTGGCCGCGTTAACTTGCTTCGTCATCAGGCTAACAAAAAATTGTATGTCCTGGCGTTACTCATGCACCAGATACACTAATTTTCTTCTGGACACCAAGGGCAGACTCTATCGTTGGCGGTCTCCTGTCATCATAGAGAAAGGGGGTAAAATTGAGGTCGAAGGTCACCTGATCGACCTCAAGAGAGTTGTGCTTGACGGTGCCGCGGCAACCCCTGTAACCAAAGTTTCAGCGGAACAATGGGGTCGTCCTTAG
		</sequence>
		<sequence>
			<taxon idref="2905_174_WS_YZ_2015.64"/>
			ATGTTGGGGAAATGCTTGACCGCGGGCTGTTGCTCGCAATTGCCTTTTTTGTGGTGTATCGTGCCGTTCTGTTTTGTTGCGCTCGTCAACGCCAACAACAACAGCAGCTCCCATTTACAGTTGATTTATAACCTGACGATATGTGAGCTGAATGGCACAGATTGGCTAAATAAAAGTTTTGATTGGGCGGTGGAGACCTTTGTTATTTTTCCTGTGTTGACTCATATCGTCTCCTATGGCGCCCTCACCACCAGCCATTTCCTTGACACAGTCGGCCTGATCACCGTGTCTGCCGCCGGATATTACCACGGGCGGTATGTTTTGAGTAGCATTTATGCCGTCTGCGCCCTGGCTGCGTTAACTTGCTTCGTCATCAGGCTAACAAAAAATTGTATGTCCTGGCGTTACTCATGCACCAGATACACTAACTTTCTTCTGGACACCAAGGGCAAACTCTATCGTTGGCGGTCTCCTGTCATCATAGAGAAAGGGGGTAAAATTGAGGTCGAAGGTCACCTGATCGACCTCAAGAGAGTTGTGCTTGACGGTTCCGCGGCAACCCCTGTAACCAAAATTTCAGCGGAACAATGGGGTCGTCCTTAG
		</sequence>
		<sequence>
			<taxon idref="2341_174_WS_ZQ_2015.68"/>
			ATGTTGGGGAAATGCTTGACCGCGGGCTGCTGCTCGCAATTGCCTTTTTTGTGGTGTATCGTGCCGTTCTGTTTTGTTGTGCTCGTCAACGCCAACAACAGCAGCAGCTCCCATTTACAATTGATTTATAACCTGACGATATGTGAGCTGAATGGCACAGATTGGCTAAATAAAAGTTTTGATTGGGCGGTGGAGACCTTTGTTATTTTTCCTGTGTTGACTCACATTGTCTCCTATGGCGCCCTCACCACCAGCCATTTCCTTGACACAGTCGGCCTGATCACCGTGTCTGCCGCCGGATATTACCACGGGCGGTATGTCTTGAGTAGCATTTATGCCGTCTGCACCCTGGCTGCGTTAACTTGCTTCGTCATCAGGCTAACAAAAAATTGTATGTCCTGGCGTTACTCATGCACCAGATACACTAACTTTCTTCTGGACACCAAGGGCAAACTCTATCGTTGGCGGTCTCCTGTCATCATAGAGAAAGGGGGTAAAATTGAGGTCGAAGGTCACCTGATCGACCTCAAAAGAGTTGTGCTTGACGGTTCCGCGGCAACCCCTGTAACCAAAGTTTCAGCGGAACAATGGGGTCGTCCTTAG
		</sequence>
		<sequence>
			<taxon idref="2299_144_WS_ZQ_2015.69"/>
			ATGTTGGGGAAATGCTTGACCGCGGGCTGCTGCTCGCAATTGCCTTTTTTGTGGTGTATCGTGCCGTTCTGTTTTGTTGCGCTCGTCAACGCCAGCAACAGCAGCAGCTCCCATTTACAGTTGATTTATAACCTGACGATATGTGAGCTGAATGGCACAGATTGGCTAAATAAAAGTTTTGATTGGGCGGTGGAGACCTTTGTTATTTTTCCTGTGTTGACTCATATTGTCTCCTATGGCGCCCTCACCACCAGCCATTTCCTTGACACAGTCGGCCTGATCACCGTGTCTGCCGCCGGATATTACCACGGGCGGTATGTCTTGAGTAGCATTTATGCCGTCTGCGCCCTGGCTGCATTAACTTGCTTCGTCATCAGGCTAACAAAAAATTGTATGTCCTGGCGTTACTCATGCACCAGATACACTAACTTTCTTCTGGACACCAAGGGCAAACTCTATCGTTGGCGGTCTCCTGTCATCATAGAGAAAGGGGGTAAAATTGAGGTCGAAGGTCACCTGATCGACCTCAAGAGAGTTGTGCTTGACGGCTCCGCGGCAACCCCTGTAACCAAAGTTTCAGCGGAACAATGGGGTCGTCCTTAG
		</sequence>
		<sequence>
			<taxon idref="2311_164_NS_ZQ_2015.69"/>
			ATGTTGGGGAAATGCTTGACCGCGGGCTGCTGCTCGCAATTGCCTTTTTTGTGGTGTATCGTGCCGTTCTGTTTTGTTGCGCTCGTCAACGCCAACAACAACAGCAGCTCCCATTTACAGTTGATTTATAACCTGACGATATGTGAGCTGAATGGCACAGATTGGCTAAATAAAAGTTTTGATTGGGCGGTGGAGACCTTTGTTATTTTTCCTGTGCTGACTCATATTGTCTCCTATGGCGCCCTCACCACCAGCCATTTTCTTGACACAGTCGGCCTGATCACCGTGTCTGCCGCCGGATATTACCACGGGCGGTATGTCTTAAGTAGCATTTATGCCGTCTGCGCCCTGGCTGCGTTGACTTGCTTCGTCATCAGGCTGACAAAAAATTGTATGTCCTGGCGTTACTCATGCACCAGATACACTAACTTTCTTCTGGACACCAAGGGCAAACTCTATCGTTGGCGGTCTCCTGTCATCATAGAGAAAGGGGGTAAAATTGAGGTCGAAGGTCACCTGATCGACCTCAAGAGAGTTGTGCTTGACGGTTCCGCGGCAACCCCTGTAACCAAAGTTTCAGCGGAACAATGGGGTCGTCCTTAG
		</sequence>
		<sequence>
			<taxon idref="2343_174_NS_ZQ_2015.69"/>
			ATGTTGGGGAAATGCTTGACCGCGGGCTGCTGCTCGCAATTGCCTTTTTTGTGGTGTATCGTGCCGTTCTGTTTTGTTGCGCTCGTCAACGCCAACAACAGCAGCAGCTCCCATTTACAGCTGATTTATAACCTGACGATATGTGAGCTGAATGGCACAGATTGGCTAAATAAAAGTTTTGATTGGGCGGTGGAGACCTTTGTTATTTTTCCTGTGTTGACTCACATTGTCTCCTATGGCGCCCTCACCACTAGCCATTTCCTTGACACAGTCGGCCTGATCACTGTGTCTGCCGCCGGATATTACCACGGGCGGTATGTCTTGAGTAGCATTTATGCCGTCTGCGCCCTGGCTGCGTTAACTTGCTTCGTCATCAGGCTAACAAAAAATTGTATGTCCTGGCGTTACTCATGCACCAGATACACTAACTTTCTTCTGGACACCAAGGGCAAACTCTATCGTTGGCGGTCTCCTGTCATCATAGAGAAAGGGGGTAAAATTGAGGTCGAAGGTCACCTGATCGACCTCAAGAGAGTTGTGCTTGACGGTTCCGCGGCAACCCCTGTAACCAAAGTTTCAGCGGAACAATGGGGTCGTCCTTAG
		</sequence>
		<sequence>
			<taxon idref="2298_174_NS_ZQ_2015.71"/>
			ATGTTGGGGAAATGCTTGACCGCGGGCTGCTGCTCGCAATTGCCTTTTTTGTGGTGTATCGTGCCGTTCTGTTTTGTTGCGCTCGTCAACGCCAACAACAGCAGCAGCTCCCATTTACAGTTGATTTATAACCTGACGATATGTGAGCTGAATGGCACAGATTGGCTAAATAAAAGTTTTGATTGGGCGGTGGAGGCCTTTGTTATTTTTCCTGTGTTGACTCACATTGTCTCCTATGGCGCCCTCACCACTAGCCATTTCCTTGACACAGTCGGCCTGATCACTGTGTCTGCCGCCGGATATTACCACGGGCGGTATGTCTTGAGTAGCATTTATGCCGTCTGCGCCCTGGCTGCGTTAACTTGCTTCGTCATCAGGCTAACAAAAAATTGTATGTCCTGGCGTTATTCATGCACCAGATACACTAACTTTCTTCTGGACACCAAGGGCAAACTCTATCGTTGGCGGTCTCCTGTCATCATAGAGAAAGGGGGTAAAATTGAGGTCGAAGGTCACCTGATCGACCTCAAGAGAGTTGTGCTTGACGGTTCCGCGGCAACCCCTGTAACCAAAGTTTCAGCGGAACAATGGGGTCGTCCTTAG
		</sequence>
		<sequence>
			<taxon idref="2913_174_NS_YZ_2015.71"/>
			ATGTTGGGGAAATGCTTGACCGCGGGCTGCTGCTCGCAATTGCCTTTTTTGTGGTGTATCGTGCCGTTCTGTTTTGTTGCGCTCGTCAACGCCAACAACAGCAGCAGCTCCCATTTACAGTTGATTTATAACCTGACGATATGTGAGCTGAATGGCACGGATTGGCTAAATAAAAGTTTTGATTGGGCGGTGGAGACCTTTGTTATTTTTCCTGTGTTGACTCATATTGTCTCCTATGGCGCCCTCACCACCAGCCATTTCCTTGACACAGTCGGCCTGATCACCGTGTCTGCCGCCGGATATTACCACGGGCGGTATGTCTTGAGTAGCATTTATGCCGTCTGCGCCCTGGCTGCGTTAACTTGCTTCGTCATCAGGCTAACAAAAAATTGTATGTCCTGGCGTTACTCATGCACCAGATACACTAACTTTCTTCTGGACACCAAGGGCAAACTCTATCGTTGGCGGTCTCCTGTCATCATAGAGAAAGGGGGTAAAATTGAGGTCGAAGGTCACCTGATCGACCTCAAGAGAGTTGTGCTTGACGGTTCCGCGGCAACCCCTGTAACCAAAGTTTCAGCGGAACAATGGGGTCGTCCTTAG
		</sequence>
		<sequence>
			<taxon idref="3507_174_WS_XW_2015.71"/>
			ATGTTGGGGAAATGCTTGACCGCGGGCTGCTGCTCGCAATTGCCTTTTTTGTGGTGTATCGTGCCGTTCTGTTTTGTTGCGCTCGTCAACGCCAACAACAGCAGCAGCTCCCATTTACAGTTGATTTATAACCTGACGATATGTGAGCTGAATGGCACAGATTGGCTAAATAAAAGGTTTGATTGGGCGGTGGAGACCTTTGTTATCTTTCCTGTGTTGACTCATATTGTCTCCTATGGTGCCCTCACTACCAGCCATTTCCTTGACACAGTCGGCCTGATCACCGTGTCTGCCGCCGGATATTACCACGGACGGTATGTCTTGAGTAGCATTTACGCTGTCTGCGCCCTGGCTGCGTTAACTTGCTTCGTCATCAGGCTAACAAAAAATTGTATGTCCTGGCGTTACTCATGCACCAGATACACTAACTTTCTTCTGGACACCAAGGGCAAACTCTATCGTTGGCGGTCTCCTGTCATCATAGAGAAAGGGGGTAAAATTGAGGTCGAAGGTCACCTGATCGACCTCAAGAGAGTTGTGCTTGACGGTTCCGCGGCAACCCCTGTAACCAAAGTTTCAGCGGAACAATGGGGTCGTCCTTAG
		</sequence>
		<sequence>
			<taxon idref="2372_174_NS_ZQ_2015.76"/>
			ATGTTGGGGAAATGCTTGACCGCGGGCTGCTGCTCGCAATTGCCTTTTTTGTGGTGTATCGTGCCGTTCTGTTTTGTTGCGCTCGTCAACGCCAACAACAGCAGCAGCTCCCATTTACAGTTGATTTATAACCTGACGATATGTGAGCTGAATGGCACAGATTGGCTAAATAAAAGTTTTGATTGGGCGGTGGAGACCTTTGTCATTTTTCCTGTGTTGACTCATATTGTCTCCTATGGCGCCCTCACCACCAGCCATTTCCTTGACACAGTCGGCCTGATCACCGTGTCTGCTGCCGGATATTACCACGGGCGGTATGTCTTGAGTAGCATTTATGCCGTCTGCGCCCTGGCTGCGTTAACTTGCTTCGTCATCAGGCTAACAAAAAATTGTATGTCCTGGCGTTACTCATGCACCAGATACACCAACTTTCTTCTGGACACCAAGGGCAAACTCTATCGTTGGCGGTCTCCTGTCATCATAGAGAAAGGGGGTAAAATTGAGGTCGAAGGTCACCTGATCGACCTCAAGAGAGTTGTGCTTGACGGTTCCGCGGCAACCCCTGTAACCAAAGTTTCAGCGGAACAATGGGGTCGTCCTTAG
		</sequence>
		<sequence>
			<taxon idref="2916_164_WS_YZ_2015.76"/>
			ATGTTGGGGAAATGCTTGACCGCGGGCTGCTGCTCGCAATTGCCTTTTTTGTGGTGTATCGTGCCGTTCTGTTTTGTTGCGCTCGTCAACGCCAACAACAGCAACAGCTCCCATTTACAGTTGATTTATAACCTGACGATATGTGAGCTGAATGGCACAGATTGGCTAAATAAAAGTTTTGATTGGGCGGTGGAGACCTTTGTTATCTTTCCTGTTTTGACTCACATTGTCTCCTATGGCGCCCTCACCACCAGCCATTTCCTTGACACAGTCGGCCTGATCACCGTGTCTGCCGCCGGATATTACCACGGGCGGTATGTCTTGAGTAGCATTTATGCCGTCTGCGCCCTGGCTGCGTTAACTTGCTTCGTCATCAGGCTAACAAAAAATTGTATGTCCTGGCGTTACTCATGCACCAGATACACTAACTTTCTTCTGGACACCAAGGGCAAACTCTATCGTTGGCGGTCTCCTGTCATCATAGAGAAAGGGGGTAAAATTGAGGTCGAAGGTCACCTGATCGACCTCAAGAGAGTTGTGCTTGACGGTTCCGCGGCAACCCCTGTAACCAAAGTTTCAGCGGAACAATGGGGTCGTCCTTAG
		</sequence>
		<sequence>
			<taxon idref="2917_174_WS_YZ_2015.76"/>
			ATGTTGGGGAAATGCTTGACCGCGGGCTGCTGCTCGCAATTGCCTTTTTTGTGGTGTATCGTGCCGTTCTGTTTTGTTGCGCTCGTCAACGCCAACAACAGCAGCAGCTCCCATTTACAGTTGATTTATAACCTGACGATATGTGAGCTGAATGGCACAGATTGGCTAAATAAAAGTTTTGATTGGGCGGTGGAGACCTTTGTTATTTTTCCTGTGTTGACTCACATTGTCTCCTATGGCGCCCTCACCACCAGCCATTTCCTTGACACAGTCGGCCTGATCACCGTGTCTGTCGCCGGATATTACCACGGGCGGTATGTCTTGAGTAGCATTTATGCCGTCTGCGCCCTGGCTGCGTTAACTTGCTTCGTCATCAGGCTAACAAAAAATTGTATGTCCTGGCGTTACTCATGCACCAGATACACTAACTTTCTTCTGGACACCAAGGGCAAACTCTATCGTTGGCGGTCTCCTGTCATCATAGAGAAAGGGGGTAAAATTGAGGTCGAAGGTCACCTGATCGACCTCAAGAGAGTTGTGCTTGACGGTTCCGCGGCAACCCCTGTAACCAAAGTTTCAGCGGAACAATGGGGTCGTCCTTAG
		</sequence>
		<sequence>
			<taxon idref="2919_164_WS_YZ_2015.76"/>
			ATGTTGGGGAAATGCTTGACCGCGGGCTGCTGCTCGCAATTGCCTTTTTTGTGGTGTATCGTGCCGTTCTGTTTTGTTGCGCTCGTCAACGCCAACAACAGCAGCAGCTCCCATTTACAGTTGATTTATAACCTGACGATATGTGAGCTGAATGGCACAGATTGGCTAAATAAAAGTTTTGATTGGGCGGTGGAGACCTTTGTTATTTTTCCTGTGCTGACTCATATTGTCTCCTATGGCGCCCTCACCACCAGCCATTTCCTTGACACAGTCGGCCTGATCACCGTGTCTGCCGCCGGATATTACCACGGGCGGTATGTCTTGAGTAGCATTTATGCCGTCTGCGCCCTGGCTGCGTTAACTTGCTTCGTCATCAGGCTAACAAAAAATTGTATGTCCTGGCGTTACTCATGCACCAGATACACTAACTTTCTTTTGGACACCAAGGGCAAACTCTATCGTTGGCGGTCTCCTGTCATCATAGAGAAAGGGGGTAAAATTGAGGTCGAAGGTCACCTTATCGACCTTAAGAGAGTTGTGCTTGACGGTTCCGCGGCAACCCCTGTAACCAAAGTTTCAGCGGAACAATGGGGTCGTCCTTAG
		</sequence>
		<sequence>
			<taxon idref="2920_174_WS_YZ_2015.76"/>
			ATGTTGGGGAAATGCTTGACCGCGGGCTGCTGCTCGCAATTGCCTTTTTTGTGGTGTATCGTGCCGTTCTGTTTTGTTGCGCTCGTCAACGCCAACAACAGCAGCAGCTCCCATTTACAGTTGATTTATAACCTGACGATATGTGAGCTGAATGGCACAGATTGGCTAAATGAAAGATTTGATTGGGCGGTGGAGACCTTTGTTATTTTTCCTGTGTTGACTCATATTGTCTCCTATGGCGCCCTCACCACCAGCCATTTCCTTGACACAGTCGGCCTGATCACCGTGTCTGCCGCCGGATATTACCACGGGCGGTATGTCTTGAGTAGCATTTATGCCGTCTGCGCCCTGGCTGCGTTAACTTGCTTCGTCATTAGGCTAACAAAAAATTGTATGTCCTGGCGTTACTCATGCACCAGATACACTAATTTTCTTCTGGACACCAAGGGCAAACTCTATCGTTGGCGGTCTCCTGTCATCATAGAGAAAGGGGGTAAAATTGAGGTCGAAGGTCACCTGATCGACCTCAAGAGAGTTGTGCTTGACGGTTCCGCGGCAACCCCTGTAACCAAAGTTTCAGCGGAACAATGGGGTCGTCCTTAG
		</sequence>
		<sequence>
			<taxon idref="2369_174_WS_ZQ_2015.82"/>
			ATGTTGGGGAAATGCTTGACCGCGGGCTGCTGCTCGCAATTGCCTTTTTTGTGGTGTATCGTGCCGTTCTGTTTTGTTGTGCTCGTCAACGCCAACAACAGCAGCAGCTCCCATTTACAATTGATTTATAACCTGACGATATGTGAGCTGAATGGCACAGATTGGCTAAATAAAAGTTTTGATTGGGCGGTGGAGACCTTTGTTATTTTTCCTGTGTTGACTCACATTGTCTCCCATGGCGCCCTCACCACCAGCCATTTCCTTGACACAGTCGGCCTGATCACCGTGTCTGCCGCCGGATATTACCACGGGCGGTATGTCTTGAGTAGCATTTATGCCGTCTGCGCCCTGGCTGCGTTAACTTGCTTCGTCATCAGGCTAACAAAAAATTGTATGTCCTGGCGTTACTCATGCACCAGATACACTAACTTTCTTCTGGACACCAAGGGCAAACTCTATCGTTGGCGGTCTCCTGTCATTATAGAGAAAGGGGGTAAAATTGAGGTCGAAGGTCACCTGATCGACCTCAAAAGAGTTGTGCTTGACGGTTCCGCGGCAACCCCTGTAACCAAAGTTTCAGCGGAACAATGGGGTCGTCCTTAG
		</sequence>
		<sequence>
			<taxon idref="2376_1214_WS_ZQ_2015.83"/>
			ATGTTGGGGAAATGCTTGACCGCGGGCTGCTGCTCGCAATTGCCTTTTTTGTGGTGTATCGTGCCGTTTTGTTTTGTTGCGCTCGTCAACGCCAACAACAGCAGCAGCTCCCATTTACAGTTGATTTATAACCTGACGATATGTGAGCTGAATGGCACAGATTGGCTAAATAAAAGTTTTGATTGGGCGGTGGAGACCTTTGTTATTTTTCCTGTGTTGACTCACATTGTCTCCTATGGCGCCCTCACCACCAGCCATTTCCTTGACACAGTCGGCCTGATCACTGTGTCTGCCGCCGGATATTACCACGGGCGGTATGTCTTGAGTAGCATTTATGCCGTCTGCGCCCTGGCTGCGTTAACTTGCTTCGTCATCAGGTTAACAAAAAATTGTATGTCCTGGCGTTACTCATGCACCAGATACACTAACTTTCTTCTGGACACCAAGGGCAAACTCTATCGTTGGCGGTCTCCTGTCATCATAGAGAAAGGGGGTAAAATTGAGGTCGAAGGTCACCTGATCGACCTCAAGAGAGTTGTGCTTGACGGTTCCGCGGCAACCCCTGTAACCAAAGTTTCAGCGGAACAATGGGGTCGTCCTTAG
		</sequence>
		<sequence>
			<taxon idref="6733_174_?_XW_2015.83"/>
			ATGTTGGGGAAATGCTTGACCGCGGGCTGCTGCTCGCAATTGCCTTTTTTGTGGTGTATCGTGCCGTTCTGTTTTGTTGCGCTCGTCAACGCCAACAACAGCAGCAGCTCCCATTTACAGCTGATTTATAACCTGACGATATGTGAGCTGAATGGCACAGATTGGCTAAATAAAAGTTTTGATTGGGCGGTGGAGACCTTTGTTATTTTTCCTGTGTTGACTCACATTGTCTCCTATGGCGCCCTCACCACCAGCCATTTCCTTGACACAGTCGGCCTGATCACCGTGTCTGCCGCCGGATATTACCACGGGCGGTATGTCTTGAGTAGCATTTACGCCGTCTGCGCCCTGGCTGCGTTAACTTGCTTTGTCATCAGGCTAACAAAAAATTGTATGTCCTGGCGTTACTCATGCACCAGATACACTAACTTTCTTCTGGACACCAAGGGCAAACTCTATCGTTGGCGGTCTCCTGTCATCATAGAGAAAGGGGGTAAAATTGAGGTCGAAGGTCACCTGATCGACCTCAAGAGAGTTGTGCTTGACGGTTCCGCGGCAACCCCTGTAACCAAAGTTTCAGCGGAACAATGGGGTCGTCCTTAG
		</sequence>
		<sequence>
			<taxon idref="2929_164_WS_YZ_2015.89"/>
			ATGTTGGGGAAATGCTTGACCGCGGGCTGCTGCTCGCAATTGCCTTTTTTGTGGTGTATCGTGCCGTTCTGTTTTGTTGCGCTCGTCAACGCCAACAACGGCAGCAGCTCCCATTTACAGTTGATTTATAACCTGACGATATGTGAGCTGAATGGCACAGATTGGCTAAATAAAAGATTTGATTGGGCGGTGGAGACCTTTGTTATTTTTCCTGTGTTGACTCATATTGTCTCCTATGGCGCCCTCACCACCAGCCATTTCCTTGACACAGTCGGCCTGATCACCGTGTCTGCCGCCGGATATCACCACGGGCGGTATGTCTTGAGTAGCATTTATGCCGTCTGCGCCCTGGCTGCGTTAATTTGCTTCGTCATTAGGCTAACAAAAAATTGTATGTCCTGGCGTTACTCATGCACCAGATACACTAACTTTCTTCTGGACACCAAGGGCAAACTCTATCGTTGGCGGTCTCCTGTCATCATAGAGAAAGGGGGTAAAATTGAGGTCGAAGGTCACCTCATCGACCTCAAGAGAGTTGTGCTTGACGGTTCCGCGGCAACCCCTGTAACCAAAGTTTCAGCGGAACAATGGGGTCGTCCTTAG
		</sequence>
	</alignment>

	<!-- The unique patterns from 1 to end                                       -->
	<!-- npatterns=214                                                           -->
	<patterns id="patterns" from="1" strip="false">
		<alignment idref="alignment"/>
	</patterns>

	<!-- This is a simple constant population size coalescent model              -->
	<!-- that is used to generate an initial tree for the chain.                 -->
	<constantSize id="initialDemo" units="days">
		<populationSize>
			<parameter id="initialDemo.popSize" value="100.0"/>
		</populationSize>
	</constantSize>

	<!-- Generate a random starting tree under the coalescent process            -->
	<coalescentSimulator id="startingTree">
		<taxa idref="taxa"/>
		<constantSize idref="initialDemo"/>
	</coalescentSimulator>

	<!-- Generate a tree model                                                   -->
	<treeModel id="treeModel">
		<coalescentTree idref="startingTree"/>
		<rootHeight>
			<parameter id="treeModel.rootHeight"/>
		</rootHeight>
		<nodeHeights internalNodes="true">
			<parameter id="treeModel.internalNodeHeights"/>
		</nodeHeights>
		<nodeHeights internalNodes="true" rootNode="true">
			<parameter id="treeModel.allInternalNodeHeights"/>
		</nodeHeights>
	</treeModel>

	<!-- Generate a generalizedSkyLineLikelihood for Bayesian Skyline            -->
	<generalizedSkyLineLikelihood id="skyline" linear="false">
		<populationSizes>
			<parameter id="skyline.popSize" dimension="10" value="130.0" lower="0.0"/>
		</populationSizes>
		<groupSizes>
			<parameter id="skyline.groupSize" dimension="10"/>
		</groupSizes>
		<populationTree>
			<treeModel idref="treeModel"/>
		</populationTree>
	</generalizedSkyLineLikelihood>
	<exponentialMarkovLikelihood id="eml1" jeffreys="true">
		<chainParameter>
			<parameter idref="skyline.popSize"/>
		</chainParameter>
	</exponentialMarkovLikelihood>

	<!-- The uncorrelated relaxed clock (Drummond, Ho, Phillips & Rambaut (2006) PLoS Biology 4, e88 )-->
	<discretizedBranchRates id="branchRates">
		<treeModel idref="treeModel"/>
		<distribution>
			<exponentialDistributionModel>
				<mean>
					<parameter id="uced.mean" value="0.001" lower="0.0"/>
				</mean>
			</exponentialDistributionModel>
		</distribution>
		<rateCategories>
			<parameter id="branchRates.categories"/>
		</rateCategories>
	</discretizedBranchRates>
	<rateStatistic id="meanRate" name="meanRate" mode="mean" internal="true" external="true">
		<treeModel idref="treeModel"/>
		<discretizedBranchRates idref="branchRates"/>
	</rateStatistic>
	<rateStatistic id="coefficientOfVariation" name="coefficientOfVariation" mode="coefficientOfVariation" internal="true" external="true">
		<treeModel idref="treeModel"/>
		<discretizedBranchRates idref="branchRates"/>
	</rateStatistic>
	<rateCovarianceStatistic id="covariance" name="covariance">
		<treeModel idref="treeModel"/>
		<discretizedBranchRates idref="branchRates"/>
	</rateCovarianceStatistic>

	<!-- The general time reversible (GTR) substitution model                    -->
	<gtrModel id="gtr">
		<frequencies>
			<frequencyModel dataType="nucleotide">
				<frequencies>
					<parameter id="frequencies" value="0.25 0.25 0.25 0.25"/>
				</frequencies>
			</frequencyModel>
		</frequencies>
		<rateAC>
			<parameter id="ac" value="1.0" lower="0.0"/>
		</rateAC>
		<rateAG>
			<parameter id="ag" value="1.0" lower="0.0"/>
		</rateAG>
		<rateAT>
			<parameter id="at" value="1.0" lower="0.0"/>
		</rateAT>
		<rateCG>
			<parameter id="cg" value="1.0" lower="0.0"/>
		</rateCG>
		<rateGT>
			<parameter id="gt" value="1.0" lower="0.0"/>
		</rateGT>
	</gtrModel>

	<!-- site model                                                              -->
	<siteModel id="siteModel">
		<substitutionModel>
			<gtrModel idref="gtr"/>
		</substitutionModel>
		<gammaShape gammaCategories="4">
			<parameter id="alpha" value="0.5" lower="0.0"/>
		</gammaShape>
	</siteModel>

	<!-- Likelihood for tree given sequence data                                 -->
	<treeLikelihood id="treeLikelihood" useAmbiguities="false">
		<patterns idref="patterns"/>
		<treeModel idref="treeModel"/>
		<siteModel idref="siteModel"/>
		<discretizedBranchRates idref="branchRates"/>
	</treeLikelihood>

	<!-- Define operators                                                        -->
	<operators id="operators" optimizationSchedule="default">
		<scaleOperator scaleFactor="0.75" weight="0.1">
			<parameter idref="ac"/>
		</scaleOperator>
		<scaleOperator scaleFactor="0.75" weight="0.1">
			<parameter idref="ag"/>
		</scaleOperator>
		<scaleOperator scaleFactor="0.75" weight="0.1">
			<parameter idref="at"/>
		</scaleOperator>
		<scaleOperator scaleFactor="0.75" weight="0.1">
			<parameter idref="cg"/>
		</scaleOperator>
		<scaleOperator scaleFactor="0.75" weight="0.1">
			<parameter idref="gt"/>
		</scaleOperator>
		<deltaExchange delta="0.01" weight="0.1">
			<parameter idref="frequencies"/>
		</deltaExchange>
		<scaleOperator scaleFactor="0.75" weight="0.1">
			<parameter idref="alpha"/>
		</scaleOperator>
		<scaleOperator scaleFactor="0.75" weight="3">
			<parameter idref="uced.mean"/>
		</scaleOperator>
		<subtreeSlide size="13.0" gaussian="true" weight="15">
			<treeModel idref="treeModel"/>
		</subtreeSlide>
		<narrowExchange weight="15">
			<treeModel idref="treeModel"/>
		</narrowExchange>
		<wideExchange weight="3">
			<treeModel idref="treeModel"/>
		</wideExchange>
		<wilsonBalding weight="3">
			<treeModel idref="treeModel"/>
		</wilsonBalding>
		<scaleOperator scaleFactor="0.75" weight="3">
			<parameter idref="treeModel.rootHeight"/>
		</scaleOperator>
		<uniformOperator weight="30">
			<parameter idref="treeModel.internalNodeHeights"/>
		</uniformOperator>
		<scaleOperator scaleFactor="0.75" weight="15">
			<parameter idref="skyline.popSize"/>
		</scaleOperator>
		<deltaExchange delta="1" integer="true" weight="6" autoOptimize="false">
			<parameter idref="skyline.groupSize"/>
		</deltaExchange>
		<upDownOperator scaleFactor="0.75" weight="3">
			<up>
				<parameter idref="uced.mean"/>
			</up>
			<down>
				<parameter idref="treeModel.allInternalNodeHeights"/>
			</down>
		</upDownOperator>
		<swapOperator size="1" weight="10" autoOptimize="false">
			<parameter idref="branchRates.categories"/>
		</swapOperator>
		<uniformIntegerOperator weight="10">
			<parameter idref="branchRates.categories"/>
		</uniformIntegerOperator>
	</operators>

	<!-- Define MCMC                                                             -->
	<mcmc id="mcmc" chainLength="200000000" autoOptimize="true" operatorAnalysis="174_Orf5_UCED_BS.ops">
		<posterior id="posterior">
			<prior id="prior">
				<gammaPrior shape="0.05" scale="10.0" offset="0.0">
					<parameter idref="ac"/>
				</gammaPrior>
				<gammaPrior shape="0.05" scale="20.0" offset="0.0">
					<parameter idref="ag"/>
				</gammaPrior>
				<gammaPrior shape="0.05" scale="10.0" offset="0.0">
					<parameter idref="at"/>
				</gammaPrior>
				<gammaPrior shape="0.05" scale="10.0" offset="0.0">
					<parameter idref="cg"/>
				</gammaPrior>
				<gammaPrior shape="0.05" scale="10.0" offset="0.0">
					<parameter idref="gt"/>
				</gammaPrior>
				<uniformPrior lower="0.0" upper="1.0">
					<parameter idref="frequencies"/>
				</uniformPrior>
				<exponentialPrior mean="0.5" offset="0.0">
					<parameter idref="alpha"/>
				</exponentialPrior>
				<gammaPrior shape="0.001" scale="1000.0" offset="0.0">
					<parameter idref="uced.mean"/>
				</gammaPrior>
				<uniformPrior lower="0.0" upper="1.0E100">
					<parameter idref="skyline.popSize"/>
				</uniformPrior>
				<generalizedSkyLineLikelihood idref="skyline"/>
				<exponentialMarkovLikelihood idref="eml1"/>
			</prior>
			<likelihood id="likelihood">
				<treeLikelihood idref="treeLikelihood"/>
			</likelihood>
		</posterior>
		<operators idref="operators"/>

		<!-- write log to screen                                                     -->
		<log id="screenLog" logEvery="10000">
			<column label="Posterior" dp="4" width="12">
				<posterior idref="posterior"/>
			</column>
			<column label="Prior" dp="4" width="12">
				<prior idref="prior"/>
			</column>
			<column label="Likelihood" dp="4" width="12">
				<likelihood idref="likelihood"/>
			</column>
			<column label="rootHeight" sf="6" width="12">
				<parameter idref="treeModel.rootHeight"/>
			</column>
			<column label="uced.mean" sf="6" width="12">
				<parameter idref="uced.mean"/>
			</column>
		</log>

		<!-- write log to file                                                       -->
		<log id="fileLog" logEvery="10000" fileName="174_Orf5_UCED_BS.log" overwrite="false">
			<posterior idref="posterior"/>
			<prior idref="prior"/>
			<likelihood idref="likelihood"/>
			<parameter idref="treeModel.rootHeight"/>
			<parameter idref="skyline.popSize"/>
			<parameter idref="skyline.groupSize"/>
			<parameter idref="ac"/>
			<parameter idref="ag"/>
			<parameter idref="at"/>
			<parameter idref="cg"/>
			<parameter idref="gt"/>
			<parameter idref="frequencies"/>
			<parameter idref="alpha"/>
			<parameter idref="uced.mean"/>
			<rateStatistic idref="meanRate"/>
			<rateStatistic idref="coefficientOfVariation"/>
			<rateCovarianceStatistic idref="covariance"/>
			<treeLikelihood idref="treeLikelihood"/>
			<generalizedSkyLineLikelihood idref="skyline"/>
		</log>

		<!-- write tree log to file                                                  -->
		<logTree id="treeFileLog" logEvery="10000" nexusFormat="true" fileName="174_Orf5_UCED_BS.trees" sortTranslationTable="true">
			<treeModel idref="treeModel"/>
			<trait name="rate" tag="rate">
				<discretizedBranchRates idref="branchRates"/>
			</trait>
			<posterior idref="posterior"/>
		</logTree>
	</mcmc>
	<report>
		<property name="timer">
			<mcmc idref="mcmc"/>
		</property>
	</report>
</beast>
