# Supplementary material for: Applications of Bayesian Phylodynamic Methods in a Recent U.S. Porcine Reproductive and Respiratory Syndrome Virus Outbreak
Source: Front Microbiol. 2016 Feb 2;7:67. doi: 10.3389/fmicb.2016.00067 (PMC4735353; doi:10.3389/fmicb.2016.00067)
Supplement: Supplementary file 3 [file DataSheet3.ZIP]

Archive with 3 entries (2 files):
- 174_Orf5_Sym_UCED_GMRF.xml
- __MACOSX/
- __MACOSX/._174_Orf5_Sym_UCED_GMRF.xml
