# Supplementary material for: Applications of Bayesian Phylodynamic Methods in a Recent U.S. Porcine Reproductive and Respiratory Syndrome Virus Outbreak
Source: Front Microbiol. 2016 Feb 2;7:67. doi: 10.3389/fmicb.2016.00067 (PMC4735353; doi:10.3389/fmicb.2016.00067)
Supplement: Supplementary file 5 [file DataSheet5.ZIP › File S1.kml]

<?xml version="1.0" encoding="UTF-8"?>
<kml xmlns="http://www.opengis.net/kml/2.2">
	<Document>
		<Style id="branch_style1">
			<LineStyle>
				<color>ffc57464</color>
				<width>6.0</width>
			</LineStyle>
		</Style>
		<Style id="branch_style1">
			<LineStyle>
				<color>ffc57464</color>
				<width>6.0</width>
			</LineStyle>
		</Style>
		<Style id="branch_style1">
			<LineStyle>
				<color>ffc57464</color>
				<width>6.0</width>
			</LineStyle>
		</Style>
		<Style id="branch_style1">
			<LineStyle>
				<color>ffc57464</color>
				<width>6.0</width>
			</LineStyle>
		</Style>
		<Style id="branch_style1">
			<LineStyle>
				<color>ffc57464</color>
				<width>6.0</width>
			</LineStyle>
		</Style>
		<Style id="branch_style1">
			<LineStyle>
				<color>ffc57464</color>
				<width>6.0</width>
			</LineStyle>
		</Style>
		<Style id="branch_style1">
			<LineStyle>
				<color>ffc57464</color>
				<width>6.0</width>
			</LineStyle>
		</Style>
		<Style id="branch_style1">
			<LineStyle>
				<color>ffc57464</color>
				<width>6.0</width>
			</LineStyle>
		</Style>
		<Style id="branch_style1">
			<LineStyle>
				<color>ffc57464</color>
				<width>6.0</width>
			</LineStyle>
		</Style>
		<Style id="branch_style1">
			<LineStyle>
				<color>ffc57464</color>
				<width>6.0</width>
			</LineStyle>
		</Style>
		<Style id="branch_style1">
			<LineStyle>
				<color>ffc57464</color>
				<width>6.0</width>
			</LineStyle>
		</Style>
		<Style id="branch_style1">
			<LineStyle>
				<color>ffc57464</color>
				<width>6.0</width>
			</LineStyle>
		</Style>
		<Style id="branch_style1">
			<LineStyle>
				<color>ffc57464</color>
				<width>6.0</width>
			</LineStyle>
		</Style>
		<Style id="branch_style1">
			<LineStyle>
				<color>ffc57464</color>
				<width>6.0</width>
			</LineStyle>
		</Style>
		<Style id="branch_style1">
			<LineStyle>
				<color>ffc57464</color>
				<width>6.0</width>
			</LineStyle>
		</Style>
		<Style id="branch_style1">
			<LineStyle>
				<color>ffc57464</color>
				<width>6.0</width>
			</LineStyle>
		</Style>
		<Style id="branch_style1">
			<LineStyle>
				<color>ffc57464</color>
				<width>6.0</width>
			</LineStyle>
		</Style>
		<Style id="branch_style1">
			<LineStyle>
				<color>ffc57464</color>
				<width>6.0</width>
			</LineStyle>
		</Style>
		<Style id="branch_style1">
			<LineStyle>
				<color>ffc57464</color>
				<width>6.0</width>
			</LineStyle>
		</Style>
		<Style id="branch_style1">
			<LineStyle>
				<color>ffc57464</color>
				<width>6.0</width>
			</LineStyle>
		</Style>
		<Style id="branch_style2">
			<LineStyle>
				<color>ffbc6d6d</color>
				<width>6.0</width>
			</LineStyle>
		</Style>
		<Style id="branch_style2">
			<LineStyle>
				<color>ffbc6d6d</color>
				<width>6.0</width>
			</LineStyle>
		</Style>
		<Style id="branch_style2">
			<LineStyle>
				<color>ffbc6d6d</color>
				<width>6.0</width>
			</LineStyle>
		</Style>
		<Style id="branch_style2">
			<LineStyle>
				<color>ffbc6d6d</color>
				<width>6.0</width>
			</LineStyle>
		</Style>
		<Style id="branch_style2">
			<LineStyle>
				<color>ffbc6d6d</color>
				<width>6.0</width>
			</LineStyle>
		</Style>
		<Style id="branch_style2">
			<LineStyle>
				<color>ffbc6d6d</color>
				<width>6.0</width>
			</LineStyle>
		</Style>
		<Style id="branch_style2">
			<LineStyle>
				<color>ffbc6d6d</color>
				<width>6.0</width>
			</LineStyle>
		</Style>
		<Style id="branch_style2">
			<LineStyle>
				<color>ffbc6d6d</color>
				<width>6.0</width>
			</LineStyle>
		</Style>
		<Style id="branch_style2">
			<LineStyle>
				<color>ffbc6d6d</color>
				<width>6.0</width>
			</LineStyle>
		</Style>
		<Style id="branch_style2">
			<LineStyle>
				<color>ffbc6d6d</color>
				<width>6.0</width>
			</LineStyle>
		</Style>
		<Style id="branch_style2">
			<LineStyle>
				<color>ffbc6d6d</color>
				<width>6.0</width>
			</LineStyle>
		</Style>
		<Style id="branch_style2">
			<LineStyle>
				<color>ffbc6d6d</color>
				<width>6.0</width>
			</LineStyle>
		</Style>
		<Style id="branch_style2">
			<LineStyle>
				<color>ffbc6d6d</color>
				<width>6.0</width>
			</LineStyle>
		</Style>
		<Style id="branch_style2">
			<LineStyle>
				<color>ffbc6d6d</color>
				<width>6.0</width>
			</LineStyle>
		</Style>
		<Style id="branch_style2">
			<LineStyle>
				<color>ffbc6d6d</color>
				<width>6.0</width>
			</LineStyle>
		</Style>
		<Style id="branch_style2">
			<LineStyle>
				<color>ffbc6d6d</color>
				<width>6.0</width>
			</LineStyle>
		</Style>
		<Style id="branch_style2">
			<LineStyle>
				<color>ffbc6d6d</color>
				<width>6.0</width>
			</LineStyle>
		</Style>
		<Style id="branch_style2">
			<LineStyle>
				<color>ffbc6d6d</color>
				<width>6.0</width>
			</LineStyle>
		</Style>
		<Style id="branch_style2">
			<LineStyle>
				<color>ffbc6d6d</color>
				<width>6.0</width>
			</LineStyle>
		</Style>
		<Style id="branch_style2">
			<LineStyle>
				<color>ffbc6d6d</color>
				<width>6.0</width>
			</LineStyle>
		</Style>
		<Style id="branch_style3">
			<LineStyle>
				<color>ffd17c57</color>
				<width>6.0</width>
			</LineStyle>
		</Style>
		<Style id="branch_style3">
			<LineStyle>
				<color>ffd17c57</color>
				<width>6.0</width>
			</LineStyle>
		</Style>
		<Style id="branch_style3">
			<LineStyle>
				<color>ffd17c57</color>
				<width>6.0</width>
			</LineStyle>
		</Style>
		<Style id="branch_style3">
			<LineStyle>
				<color>ffd17c57</color>
				<width>6.0</width>
			</LineStyle>
		</Style>
		<Style id="branch_style3">
			<LineStyle>
				<color>ffd17c57</color>
				<width>6.0</width>
			</LineStyle>
		</Style>
		<Style id="branch_style3">
			<LineStyle>
				<color>ffd17c57</color>
				<width>6.0</width>
			</LineStyle>
		</Style>
		<Style id="branch_style3">
			<LineStyle>
				<color>ffd17c57</color>
				<width>6.0</width>
			</LineStyle>
		</Style>
		<Style id="branch_style3">
			<LineStyle>
				<color>ffd17c57</color>
				<width>6.0</width>
			</LineStyle>
		</Style>
		<Style id="branch_style3">
			<LineStyle>
				<color>ffd17c57</color>
				<width>6.0</width>
			</LineStyle>
		</Style>
		<Style id="branch_style3">
			<LineStyle>
				<color>ffd17c57</color>
				<width>6.0</width>
			</LineStyle>
		</Style>
		<Style id="branch_style3">
			<LineStyle>
				<color>ffd17c57</color>
				<width>6.0</width>
			</LineStyle>
		</Style>
		<Style id="branch_style3">
			<LineStyle>
				<color>ffd17c57</color>
				<width>6.0</width>
			</LineStyle>
		</Style>
		<Style id="branch_style3">
			<LineStyle>
				<color>ffd17c57</color>
				<width>6.0</width>
			</LineStyle>
		</Style>
		<Style id="branch_style3">
			<LineStyle>
				<color>ffd17c57</color>
				<width>6.0</width>
			</LineStyle>
		</Style>
		<Style id="branch_style3">
			<LineStyle>
				<color>ffd17c57</color>
				<width>6.0</width>
			</LineStyle>
		</Style>
		<Style id="branch_style3">
			<LineStyle>
				<color>ffd17c57</color>
				<width>6.0</width>
			</LineStyle>
		</Style>
		<Style id="branch_style3">
			<LineStyle>
				<color>ffd17c57</color>
				<width>6.0</width>
			</LineStyle>
		</Style>
		<Style id="branch_style3">
			<LineStyle>
				<color>ffd17c57</color>
				<width>6.0</width>
			</LineStyle>
		</Style>
		<Style id="branch_style3">
			<LineStyle>
				<color>ffd17c57</color>
				<width>6.0</width>
			</LineStyle>
		</Style>
		<Style id="branch_style3">
			<LineStyle>
				<color>ffd17c57</color>
				<width>6.0</width>
			</LineStyle>
		</Style>
		<Style id="branch_style4">
			<LineStyle>
				<color>ffd68051</color>
				<width>6.0</width>
			</LineStyle>
		</Style>
		<Style id="branch_style4">
			<LineStyle>
				<color>ffd68051</color>
				<width>6.0</width>
			</LineStyle>
		</Style>
		<Style id="branch_style4">
			<LineStyle>
				<color>ffd68051</color>
				<width>6.0</width>
			</LineStyle>
		</Style>
		<Style id="branch_style4">
			<LineStyle>
				<color>ffd68051</color>
				<width>6.0</width>
			</LineStyle>
		</Style>
		<Style id="branch_style4">
			<LineStyle>
				<color>ffd68051</color>
				<width>6.0</width>
			</LineStyle>
		</Style>
		<Style id="branch_style4">
			<LineStyle>
				<color>ffd68051</color>
				<width>6.0</width>
			</LineStyle>
		</Style>
		<Style id="branch_style4">
			<LineStyle>
				<color>ffd68051</color>
				<width>6.0</width>
			</LineStyle>
		</Style>
		<Style id="branch_style4">
			<LineStyle>
				<color>ffd68051</color>
				<width>6.0</width>
			</LineStyle>
		</Style>
		<Style id="branch_style4">
			<LineStyle>
				<color>ffd68051</color>
				<width>6.0</width>
			</LineStyle>
		</Style>
		<Style id="branch_style4">
			<LineStyle>
				<color>ffd68051</color>
				<width>6.0</width>
			</LineStyle>
		</Style>
		<Style id="branch_style4">
			<LineStyle>
				<color>ffd68051</color>
				<width>6.0</width>
			</LineStyle>
		</Style>
		<Style id="branch_style4">
			<LineStyle>
				<color>ffd68051</color>
				<width>6.0</width>
			</LineStyle>
		</Style>
		<Style id="branch_style4">
			<LineStyle>
				<color>ffd68051</color>
				<width>6.0</width>
			</LineStyle>
		</Style>
		<Style id="branch_style4">
			<LineStyle>
				<color>ffd68051</color>
				<width>6.0</width>
			</LineStyle>
		</Style>
		<Style id="branch_style4">
			<LineStyle>
				<color>ffd68051</color>
				<width>6.0</width>
			</LineStyle>
		</Style>
		<Style id="branch_style4">
			<LineStyle>
				<color>ffd68051</color>
				<width>6.0</width>
			</LineStyle>
		</Style>
		<Style id="branch_style4">
			<LineStyle>
				<color>ffd68051</color>
				<width>6.0</width>
			</LineStyle>
		</Style>
		<Style id="branch_style4">
			<LineStyle>
				<color>ffd68051</color>
				<width>6.0</width>
			</LineStyle>
		</Style>
		<Style id="branch_style4">
			<LineStyle>
				<color>ffd68051</color>
				<width>6.0</width>
			</LineStyle>
		</Style>
		<Style id="branch_style4">
			<LineStyle>
				<color>ffd68051</color>
				<width>6.0</width>
			</LineStyle>
		</Style>
		<Style id="branch_style5">
			<LineStyle>
				<color>ffcc795c</color>
				<width>6.0</width>
			</LineStyle>
		</Style>
		<Style id="branch_style5">
			<LineStyle>
				<color>ffcc795c</color>
				<width>6.0</width>
			</LineStyle>
		</Style>
		<Style id="branch_style5">
			<LineStyle>
				<color>ffcc795c</color>
				<width>6.0</width>
			</LineStyle>
		</Style>
		<Style id="branch_style5">
			<LineStyle>
				<color>ffcc795c</color>
				<width>6.0</width>
			</LineStyle>
		</Style>
		<Style id="branch_style5">
			<LineStyle>
				<color>ffcc795c</color>
				<width>6.0</width>
			</LineStyle>
		</Style>
		<Style id="branch_style5">
			<LineStyle>
				<color>ffcc795c</color>
				<width>6.0</width>
			</LineStyle>
		</Style>
		<Style id="branch_style5">
			<LineStyle>
				<color>ffcc795c</color>
				<width>6.0</width>
			</LineStyle>
		</Style>
		<Style id="branch_style5">
			<LineStyle>
				<color>ffcc795c</color>
				<width>6.0</width>
			</LineStyle>
		</Style>
		<Style id="branch_style5">
			<LineStyle>
				<color>ffcc795c</color>
				<width>6.0</width>
			</LineStyle>
		</Style>
		<Style id="branch_style5">
			<LineStyle>
				<color>ffcc795c</color>
				<width>6.0</width>
			</LineStyle>
		</Style>
		<Style id="branch_style5">
			<LineStyle>
				<color>ffcc795c</color>
				<width>6.0</width>
			</LineStyle>
		</Style>
		<Style id="branch_style5">
			<LineStyle>
				<color>ffcc795c</color>
				<width>6.0</width>
			</LineStyle>
		</Style>
		<Style id="branch_style5">
			<LineStyle>
				<color>ffcc795c</color>
				<width>6.0</width>
			</LineStyle>
		</Style>
		<Style id="branch_style5">
			<LineStyle>
				<color>ffcc795c</color>
				<width>6.0</width>
			</LineStyle>
		</Style>
		<Style id="branch_style5">
			<LineStyle>
				<color>ffcc795c</color>
				<width>6.0</width>
			</LineStyle>
		</Style>
		<Style id="branch_style5">
			<LineStyle>
				<color>ffcc795c</color>
				<width>6.0</width>
			</LineStyle>
		</Style>
		<Style id="branch_style5">
			<LineStyle>
				<color>ffcc795c</color>
				<width>6.0</width>
			</LineStyle>
		</Style>
		<Style id="branch_style5">
			<LineStyle>
				<color>ffcc795c</color>
				<width>6.0</width>
			</LineStyle>
		</Style>
		<Style id="branch_style5">
			<LineStyle>
				<color>ffcc795c</color>
				<width>6.0</width>
			</LineStyle>
		</Style>
		<Style id="branch_style5">
			<LineStyle>
				<color>ffcc795c</color>
				<width>6.0</width>
			</LineStyle>
		</Style>
		<Style id="branch_style6">
			<LineStyle>
				<color>ffd58053</color>
				<width>6.0</width>
			</LineStyle>
		</Style>
		<Style id="branch_style6">
			<LineStyle>
				<color>ffd58053</color>
				<width>6.0</width>
			</LineStyle>
		</Style>
		<Style id="branch_style6">
			<LineStyle>
				<color>ffd58053</color>
				<width>6.0</width>
			</LineStyle>
		</Style>
		<Style id="branch_style6">
			<LineStyle>
				<color>ffd58053</color>
				<width>6.0</width>
			</LineStyle>
		</Style>
		<Style id="branch_style6">
			<LineStyle>
				<color>ffd58053</color>
				<width>6.0</width>
			</LineStyle>
		</Style>
		<Style id="branch_style6">
			<LineStyle>
				<color>ffd58053</color>
				<width>6.0</width>
			</LineStyle>
		</Style>
		<Style id="branch_style6">
			<LineStyle>
				<color>ffd58053</color>
				<width>6.0</width>
			</LineStyle>
		</Style>
		<Style id="branch_style6">
			<LineStyle>
				<color>ffd58053</color>
				<width>6.0</width>
			</LineStyle>
		</Style>
		<Style id="branch_style6">
			<LineStyle>
				<color>ffd58053</color>
				<width>6.0</width>
			</LineStyle>
		</Style>
		<Style id="branch_style6">
			<LineStyle>
				<color>ffd58053</color>
				<width>6.0</width>
			</LineStyle>
		</Style>
		<Style id="branch_style6">
			<LineStyle>
				<color>ffd58053</color>
				<width>6.0</width>
			</LineStyle>
		</Style>
		<Style id="branch_style6">
			<LineStyle>
				<color>ffd58053</color>
				<width>6.0</width>
			</LineStyle>
		</Style>
		<Style id="branch_style6">
			<LineStyle>
				<color>ffd58053</color>
				<width>6.0</width>
			</LineStyle>
		</Style>
		<Style id="branch_style6">
			<LineStyle>
				<color>ffd58053</color>
				<width>6.0</width>
			</LineStyle>
		</Style>
		<Style id="branch_style6">
			<LineStyle>
				<color>ffd58053</color>
				<width>6.0</width>
			</LineStyle>
		</Style>
		<Style id="branch_style6">
			<LineStyle>
				<color>ffd58053</color>
				<width>6.0</width>
			</LineStyle>
		</Style>
		<Style id="branch_style6">
			<LineStyle>
				<color>ffd58053</color>
				<width>6.0</width>
			</LineStyle>
		</Style>
		<Style id="branch_style6">
			<LineStyle>
				<color>ffd58053</color>
				<width>6.0</width>
			</LineStyle>
		</Style>
		<Style id="branch_style6">
			<LineStyle>
				<color>ffd58053</color>
				<width>6.0</width>
			</LineStyle>
		</Style>
		<Style id="branch_style6">
			<LineStyle>
				<color>ffd58053</color>
				<width>6.0</width>
			</LineStyle>
		</Style>
		<Style id="branch_style7">
			<LineStyle>
				<color>ffe38a44</color>
				<width>6.0</width>
			</LineStyle>
		</Style>
		<Style id="branch_style7">
			<LineStyle>
				<color>ffe38a44</color>
				<width>6.0</width>
			</LineStyle>
		</Style>
		<Style id="branch_style7">
			<LineStyle>
				<color>ffe38a44</color>
				<width>6.0</width>
			</LineStyle>
		</Style>
		<Style id="branch_style7">
			<LineStyle>
				<color>ffe38a44</color>
				<width>6.0</width>
			</LineStyle>
		</Style>
		<Style id="branch_style7">
			<LineStyle>
				<color>ffe38a44</color>
				<width>6.0</width>
			</LineStyle>
		</Style>
		<Style id="branch_style7">
			<LineStyle>
				<color>ffe38a44</color>
				<width>6.0</width>
			</LineStyle>
		</Style>
		<Style id="branch_style7">
			<LineStyle>
				<color>ffe38a44</color>
				<width>6.0</width>
			</LineStyle>
		</Style>
		<Style id="branch_style7">
			<LineStyle>
				<color>ffe38a44</color>
				<width>6.0</width>
			</LineStyle>
		</Style>
		<Style id="branch_style7">
			<LineStyle>
				<color>ffe38a44</color>
				<width>6.0</width>
			</LineStyle>
		</Style>
		<Style id="branch_style7">
			<LineStyle>
				<color>ffe38a44</color>
				<width>6.0</width>
			</LineStyle>
		</Style>
		<Style id="branch_style7">
			<LineStyle>
				<color>ffe38a44</color>
				<width>6.0</width>
			</LineStyle>
		</Style>
		<Style id="branch_style7">
			<LineStyle>
				<color>ffe38a44</color>
				<width>6.0</width>
			</LineStyle>
		</Style>
		<Style id="branch_style7">
			<LineStyle>
				<color>ffe38a44</color>
				<width>6.0</width>
			</LineStyle>
		</Style>
		<Style id="branch_style7">
			<LineStyle>
				<color>ffe38a44</color>
				<width>6.0</width>
			</LineStyle>
		</Style>
		<Style id="branch_style7">
			<LineStyle>
				<color>ffe38a44</color>
				<width>6.0</width>
			</LineStyle>
		</Style>
		<Style id="branch_style7">
			<LineStyle>
				<color>ffe38a44</color>
				<width>6.0</width>
			</LineStyle>
		</Style>
		<Style id="branch_style7">
			<LineStyle>
				<color>ffe38a44</color>
				<width>6.0</width>
			</LineStyle>
		</Style>
		<Style id="branch_style7">
			<LineStyle>
				<color>ffe38a44</color>
				<width>6.0</width>
			</LineStyle>
		</Style>
		<Style id="branch_style7">
			<LineStyle>
				<color>ffe38a44</color>
				<width>6.0</width>
			</LineStyle>
		</Style>
		<Style id="branch_style7">
			<LineStyle>
				<color>ffe38a44</color>
				<width>6.0</width>
			</LineStyle>
		</Style>
		<Style id="branch_style8">
			<LineStyle>
				<color>ffc57364</color>
				<width>6.0</width>
			</LineStyle>
		</Style>
		<Style id="branch_style8">
			<LineStyle>
				<color>ffc57364</color>
				<width>6.0</width>
			</LineStyle>
		</Style>
		<Style id="branch_style8">
			<LineStyle>
				<color>ffc57364</color>
				<width>6.0</width>
			</LineStyle>
		</Style>
		<Style id="branch_style8">
			<LineStyle>
				<color>ffc57364</color>
				<width>6.0</width>
			</LineStyle>
		</Style>
		<Style id="branch_style8">
			<LineStyle>
				<color>ffc57364</color>
				<width>6.0</width>
			</LineStyle>
		</Style>
		<Style id="branch_style8">
			<LineStyle>
				<color>ffc57364</color>
				<width>6.0</width>
			</LineStyle>
		</Style>
		<Style id="branch_style8">
			<LineStyle>
				<color>ffc57364</color>
				<width>6.0</width>
			</LineStyle>
		</Style>
		<Style id="branch_style8">
			<LineStyle>
				<color>ffc57364</color>
				<width>6.0</width>
			</LineStyle>
		</Style>
		<Style id="branch_style8">
			<LineStyle>
				<color>ffc57364</color>
				<width>6.0</width>
			</LineStyle>
		</Style>
		<Style id="branch_style8">
			<LineStyle>
				<color>ffc57364</color>
				<width>6.0</width>
			</LineStyle>
		</Style>
		<Style id="branch_style8">
			<LineStyle>
				<color>ffc57364</color>
				<width>6.0</width>
			</LineStyle>
		</Style>
		<Style id="branch_style8">
			<LineStyle>
				<color>ffc57364</color>
				<width>6.0</width>
			</LineStyle>
		</Style>
		<Style id="branch_style8">
			<LineStyle>
				<color>ffc57364</color>
				<width>6.0</width>
			</LineStyle>
		</Style>
		<Style id="branch_style8">
			<LineStyle>
				<color>ffc57364</color>
				<width>6.0</width>
			</LineStyle>
		</Style>
		<Style id="branch_style8">
			<LineStyle>
				<color>ffc57364</color>
				<width>6.0</width>
			</LineStyle>
		</Style>
		<Style id="branch_style8">
			<LineStyle>
				<color>ffc57364</color>
				<width>6.0</width>
			</LineStyle>
		</Style>
		<Style id="branch_style8">
			<LineStyle>
				<color>ffc57364</color>
				<width>6.0</width>
			</LineStyle>
		</Style>
		<Style id="branch_style8">
			<LineStyle>
				<color>ffc57364</color>
				<width>6.0</width>
			</LineStyle>
		</Style>
		<Style id="branch_style8">
			<LineStyle>
				<color>ffc57364</color>
				<width>6.0</width>
			</LineStyle>
		</Style>
		<Style id="branch_style8">
			<LineStyle>
				<color>ffc57364</color>
				<width>6.0</width>
			</LineStyle>
		</Style>
		<Style id="branch_style9">
			<LineStyle>
				<color>ffc87561</color>
				<width>6.0</width>
			</LineStyle>
		</Style>
		<Style id="branch_style9">
			<LineStyle>
				<color>ffc87561</color>
				<width>6.0</width>
			</LineStyle>
		</Style>
		<Style id="branch_style9">
			<LineStyle>
				<color>ffc87561</color>
				<width>6.0</width>
			</LineStyle>
		</Style>
		<Style id="branch_style9">
			<LineStyle>
				<color>ffc87561</color>
				<width>6.0</width>
			</LineStyle>
		</Style>
		<Style id="branch_style9">
			<LineStyle>
				<color>ffc87561</color>
				<width>6.0</width>
			</LineStyle>
		</Style>
		<Style id="branch_style9">
			<LineStyle>
				<color>ffc87561</color>
				<width>6.0</width>
			</LineStyle>
		</Style>
		<Style id="branch_style9">
			<LineStyle>
				<color>ffc87561</color>
				<width>6.0</width>
			</LineStyle>
		</Style>
		<Style id="branch_style9">
			<LineStyle>
				<color>ffc87561</color>
				<width>6.0</width>
			</LineStyle>
		</Style>
		<Style id="branch_style9">
			<LineStyle>
				<color>ffc87561</color>
				<width>6.0</width>
			</LineStyle>
		</Style>
		<Style id="branch_style9">
			<LineStyle>
				<color>ffc87561</color>
				<width>6.0</width>
			</LineStyle>
		</Style>
		<Style id="branch_style9">
			<LineStyle>
				<color>ffc87561</color>
				<width>6.0</width>
			</LineStyle>
		</Style>
		<Style id="branch_style9">
			<LineStyle>
				<color>ffc87561</color>
				<width>6.0</width>
			</LineStyle>
		</Style>
		<Style id="branch_style9">
			<LineStyle>
				<color>ffc87561</color>
				<width>6.0</width>
			</LineStyle>
		</Style>
		<Style id="branch_style9">
			<LineStyle>
				<color>ffc87561</color>
				<width>6.0</width>
			</LineStyle>
		</Style>
		<Style id="branch_style9">
			<LineStyle>
				<color>ffc87561</color>
				<width>6.0</width>
			</LineStyle>
		</Style>
		<Style id="branch_style9">
			<LineStyle>
				<color>ffc87561</color>
				<width>6.0</width>
			</LineStyle>
		</Style>
		<Style id="branch_style9">
			<LineStyle>
				<color>ffc87561</color>
				<width>6.0</width>
			</LineStyle>
		</Style>
		<Style id="branch_style9">
			<LineStyle>
				<color>ffc87561</color>
				<width>6.0</width>
			</LineStyle>
		</Style>
		<Style id="branch_style9">
			<LineStyle>
				<color>ffc87561</color>
				<width>6.0</width>
			</LineStyle>
		</Style>
		<Style id="branch_style9">
			<LineStyle>
				<color>ffc87561</color>
				<width>6.0</width>
			</LineStyle>
		</Style>
		<Style id="branch_style10">
			<LineStyle>
				<color>ffcb785d</color>
				<width>6.0</width>
			</LineStyle>
		</Style>
		<Style id="branch_style10">
			<LineStyle>
				<color>ffcb785d</color>
				<width>6.0</width>
			</LineStyle>
		</Style>
		<Style id="branch_style10">
			<LineStyle>
				<color>ffcb785d</color>
				<width>6.0</width>
			</LineStyle>
		</Style>
		<Style id="branch_style10">
			<LineStyle>
				<color>ffcb785d</color>
				<width>6.0</width>
			</LineStyle>
		</Style>
		<Style id="branch_style10">
			<LineStyle>
				<color>ffcb785d</color>
				<width>6.0</width>
			</LineStyle>
		</Style>
		<Style id="branch_style10">
			<LineStyle>
				<color>ffcb785d</color>
				<width>6.0</width>
			</LineStyle>
		</Style>
		<Style id="branch_style10">
			<LineStyle>
				<color>ffcb785d</color>
				<width>6.0</width>
			</LineStyle>
		</Style>
		<Style id="branch_style10">
			<LineStyle>
				<color>ffcb785d</color>
				<width>6.0</width>
			</LineStyle>
		</Style>
		<Style id="branch_style10">
			<LineStyle>
				<color>ffcb785d</color>
				<width>6.0</width>
			</LineStyle>
		</Style>
		<Style id="branch_style10">
			<LineStyle>
				<color>ffcb785d</color>
				<width>6.0</width>
			</LineStyle>
		</Style>
		<Style id="branch_style10">
			<LineStyle>
				<color>ffcb785d</color>
				<width>6.0</width>
			</LineStyle>
		</Style>
		<Style id="branch_style10">
			<LineStyle>
				<color>ffcb785d</color>
				<width>6.0</width>
			</LineStyle>
		</Style>
		<Style id="branch_style10">
			<LineStyle>
				<color>ffcb785d</color>
				<width>6.0</width>
			</LineStyle>
		</Style>
		<Style id="branch_style10">
			<LineStyle>
				<color>ffcb785d</color>
				<width>6.0</width>
			</LineStyle>
		</Style>
		<Style id="branch_style10">
			<LineStyle>
				<color>ffcb785d</color>
				<width>6.0</width>
			</LineStyle>
		</Style>
		<Style id="branch_style10">
			<LineStyle>
				<color>ffcb785d</color>
				<width>6.0</width>
			</LineStyle>
		</Style>
		<Style id="branch_style10">
			<LineStyle>
				<color>ffcb785d</color>
				<width>6.0</width>
			</LineStyle>
		</Style>
		<Style id="branch_style10">
			<LineStyle>
				<color>ffcb785d</color>
				<width>6.0</width>
			</LineStyle>
		</Style>
		<Style id="branch_style10">
			<LineStyle>
				<color>ffcb785d</color>
				<width>6.0</width>
			</LineStyle>
		</Style>
		<Style id="branch_style10">
			<LineStyle>
				<color>ffcb785d</color>
				<width>6.0</width>
			</LineStyle>
		</Style>
		<Style id="branch_style11">
			<LineStyle>
				<color>ffda834e</color>
				<width>6.0</width>
			</LineStyle>
		</Style>
		<Style id="branch_style11">
			<LineStyle>
				<color>ffda834e</color>
				<width>6.0</width>
			</LineStyle>
		</Style>
		<Style id="branch_style11">
			<LineStyle>
				<color>ffda834e</color>
				<width>6.0</width>
			</LineStyle>
		</Style>
		<Style id="branch_style11">
			<LineStyle>
				<color>ffda834e</color>
				<width>6.0</width>
			</LineStyle>
		</Style>
		<Style id="branch_style11">
			<LineStyle>
				<color>ffda834e</color>
				<width>6.0</width>
			</LineStyle>
		</Style>
		<Style id="branch_style11">
			<LineStyle>
				<color>ffda834e</color>
				<width>6.0</width>
			</LineStyle>
		</Style>
		<Style id="branch_style11">
			<LineStyle>
				<color>ffda834e</color>
				<width>6.0</width>
			</LineStyle>
		</Style>
		<Style id="branch_style11">
			<LineStyle>
				<color>ffda834e</color>
				<width>6.0</width>
			</LineStyle>
		</Style>
		<Style id="branch_style11">
			<LineStyle>
				<color>ffda834e</color>
				<width>6.0</width>
			</LineStyle>
		</Style>
		<Style id="branch_style11">
			<LineStyle>
				<color>ffda834e</color>
				<width>6.0</width>
			</LineStyle>
		</Style>
		<Style id="branch_style11">
			<LineStyle>
				<color>ffda834e</color>
				<width>6.0</width>
			</LineStyle>
		</Style>
		<Style id="branch_style11">
			<LineStyle>
				<color>ffda834e</color>
				<width>6.0</width>
			</LineStyle>
		</Style>
		<Style id="branch_style11">
			<LineStyle>
				<color>ffda834e</color>
				<width>6.0</width>
			</LineStyle>
		</Style>
		<Style id="branch_style11">
			<LineStyle>
				<color>ffda834e</color>
				<width>6.0</width>
			</LineStyle>
		</Style>
		<Style id="branch_style11">
			<LineStyle>
				<color>ffda834e</color>
				<width>6.0</width>
			</LineStyle>
		</Style>
		<Style id="branch_style11">
			<LineStyle>
				<color>ffda834e</color>
				<width>6.0</width>
			</LineStyle>
		</Style>
		<Style id="branch_style11">
			<LineStyle>
				<color>ffda834e</color>
				<width>6.0</width>
			</LineStyle>
		</Style>
		<Style id="branch_style11">
			<LineStyle>
				<color>ffda834e</color>
				<width>6.0</width>
			</LineStyle>
		</Style>
		<Style id="branch_style11">
			<LineStyle>
				<color>ffda834e</color>
				<width>6.0</width>
			</LineStyle>
		</Style>
		<Style id="branch_style11">
			<LineStyle>
				<color>ffda834e</color>
				<width>6.0</width>
			</LineStyle>
		</Style>
		<Style id="branch_style12">
			<LineStyle>
				<color>ffe88d3f</color>
				<width>6.0</width>
			</LineStyle>
		</Style>
		<Style id="branch_style12">
			<LineStyle>
				<color>ffe88d3f</color>
				<width>6.0</width>
			</LineStyle>
		</Style>
		<Style id="branch_style12">
			<LineStyle>
				<color>ffe88d3f</color>
				<width>6.0</width>
			</LineStyle>
		</Style>
		<Style id="branch_style12">
			<LineStyle>
				<color>ffe88d3f</color>
				<width>6.0</width>
			</LineStyle>
		</Style>
		<Style id="branch_style12">
			<LineStyle>
				<color>ffe88d3f</color>
				<width>6.0</width>
			</LineStyle>
		</Style>
		<Style id="branch_style12">
			<LineStyle>
				<color>ffe88d3f</color>
				<width>6.0</width>
			</LineStyle>
		</Style>
		<Style id="branch_style12">
			<LineStyle>
				<color>ffe88d3f</color>
				<width>6.0</width>
			</LineStyle>
		</Style>
		<Style id="branch_style12">
			<LineStyle>
				<color>ffe88d3f</color>
				<width>6.0</width>
			</LineStyle>
		</Style>
		<Style id="branch_style12">
			<LineStyle>
				<color>ffe88d3f</color>
				<width>6.0</width>
			</LineStyle>
		</Style>
		<Style id="branch_style12">
			<LineStyle>
				<color>ffe88d3f</color>
				<width>6.0</width>
			</LineStyle>
		</Style>
		<Style id="branch_style12">
			<LineStyle>
				<color>ffe88d3f</color>
				<width>6.0</width>
			</LineStyle>
		</Style>
		<Style id="branch_style12">
			<LineStyle>
				<color>ffe88d3f</color>
				<width>6.0</width>
			</LineStyle>
		</Style>
		<Style id="branch_style12">
			<LineStyle>
				<color>ffe88d3f</color>
				<width>6.0</width>
			</LineStyle>
		</Style>
		<Style id="branch_style12">
			<LineStyle>
				<color>ffe88d3f</color>
				<width>6.0</width>
			</LineStyle>
		</Style>
		<Style id="branch_style12">
			<LineStyle>
				<color>ffe88d3f</color>
				<width>6.0</width>
			</LineStyle>
		</Style>
		<Style id="branch_style12">
			<LineStyle>
				<color>ffe88d3f</color>
				<width>6.0</width>
			</LineStyle>
		</Style>
		<Style id="branch_style12">
			<LineStyle>
				<color>ffe88d3f</color>
				<width>6.0</width>
			</LineStyle>
		</Style>
		<Style id="branch_style12">
			<LineStyle>
				<color>ffe88d3f</color>
				<width>6.0</width>
			</LineStyle>
		</Style>
		<Style id="branch_style12">
			<LineStyle>
				<color>ffe88d3f</color>
				<width>6.0</width>
			</LineStyle>
		</Style>
		<Style id="branch_style12">
			<LineStyle>
				<color>ffe88d3f</color>
				<width>6.0</width>
			</LineStyle>
		</Style>
		<Style id="branch_style13">
			<LineStyle>
				<color>ffca775f</color>
				<width>6.0</width>
			</LineStyle>
		</Style>
		<Style id="branch_style13">
			<LineStyle>
				<color>ffca775f</color>
				<width>6.0</width>
			</LineStyle>
		</Style>
		<Style id="branch_style13">
			<LineStyle>
				<color>ffca775f</color>
				<width>6.0</width>
			</LineStyle>
		</Style>
		<Style id="branch_style13">
			<LineStyle>
				<color>ffca775f</color>
				<width>6.0</width>
			</LineStyle>
		</Style>
		<Style id="branch_style13">
			<LineStyle>
				<color>ffca775f</color>
				<width>6.0</width>
			</LineStyle>
		</Style>
		<Style id="branch_style13">
			<LineStyle>
				<color>ffca775f</color>
				<width>6.0</width>
			</LineStyle>
		</Style>
		<Style id="branch_style13">
			<LineStyle>
				<color>ffca775f</color>
				<width>6.0</width>
			</LineStyle>
		</Style>
		<Style id="branch_style13">
			<LineStyle>
				<color>ffca775f</color>
				<width>6.0</width>
			</LineStyle>
		</Style>
		<Style id="branch_style13">
			<LineStyle>
				<color>ffca775f</color>
				<width>6.0</width>
			</LineStyle>
		</Style>
		<Style id="branch_style13">
			<LineStyle>
				<color>ffca775f</color>
				<width>6.0</width>
			</LineStyle>
		</Style>
		<Style id="branch_style13">
			<LineStyle>
				<color>ffca775f</color>
				<width>6.0</width>
			</LineStyle>
		</Style>
		<Style id="branch_style13">
			<LineStyle>
				<color>ffca775f</color>
				<width>6.0</width>
			</LineStyle>
		</Style>
		<Style id="branch_style13">
			<LineStyle>
				<color>ffca775f</color>
				<width>6.0</width>
			</LineStyle>
		</Style>
		<Style id="branch_style13">
			<LineStyle>
				<color>ffca775f</color>
				<width>6.0</width>
			</LineStyle>
		</Style>
		<Style id="branch_style13">
			<LineStyle>
				<color>ffca775f</color>
				<width>6.0</width>
			</LineStyle>
		</Style>
		<Style id="branch_style13">
			<LineStyle>
				<color>ffca775f</color>
				<width>6.0</width>
			</LineStyle>
		</Style>
		<Style id="branch_style13">
			<LineStyle>
				<color>ffca775f</color>
				<width>6.0</width>
			</LineStyle>
		</Style>
		<Style id="branch_style13">
			<LineStyle>
				<color>ffca775f</color>
				<width>6.0</width>
			</LineStyle>
		</Style>
		<Style id="branch_style13">
			<LineStyle>
				<color>ffca775f</color>
				<width>6.0</width>
			</LineStyle>
		</Style>
		<Style id="branch_style13">
			<LineStyle>
				<color>ffca775f</color>
				<width>6.0</width>
			</LineStyle>
		</Style>
		<Style id="branch_style14">
			<LineStyle>
				<color>ffde864a</color>
				<width>6.0</width>
			</LineStyle>
		</Style>
		<Style id="branch_style14">
			<LineStyle>
				<color>ffde864a</color>
				<width>6.0</width>
			</LineStyle>
		</Style>
		<Style id="branch_style14">
			<LineStyle>
				<color>ffde864a</color>
				<width>6.0</width>
			</LineStyle>
		</Style>
		<Style id="branch_style14">
			<LineStyle>
				<color>ffde864a</color>
				<width>6.0</width>
			</LineStyle>
		</Style>
		<Style id="branch_style14">
			<LineStyle>
				<color>ffde864a</color>
				<width>6.0</width>
			</LineStyle>
		</Style>
		<Style id="branch_style14">
			<LineStyle>
				<color>ffde864a</color>
				<width>6.0</width>
			</LineStyle>
		</Style>
		<Style id="branch_style14">
			<LineStyle>
				<color>ffde864a</color>
				<width>6.0</width>
			</LineStyle>
		</Style>
		<Style id="branch_style14">
			<LineStyle>
				<color>ffde864a</color>
				<width>6.0</width>
			</LineStyle>
		</Style>
		<Style id="branch_style14">
			<LineStyle>
				<color>ffde864a</color>
				<width>6.0</width>
			</LineStyle>
		</Style>
		<Style id="branch_style14">
			<LineStyle>
				<color>ffde864a</color>
				<width>6.0</width>
			</LineStyle>
		</Style>
		<Style id="branch_style14">
			<LineStyle>
				<color>ffde864a</color>
				<width>6.0</width>
			</LineStyle>
		</Style>
		<Style id="branch_style14">
			<LineStyle>
				<color>ffde864a</color>
				<width>6.0</width>
			</LineStyle>
		</Style>
		<Style id="branch_style14">
			<LineStyle>
				<color>ffde864a</color>
				<width>6.0</width>
			</LineStyle>
		</Style>
		<Style id="branch_style14">
			<LineStyle>
				<color>ffde864a</color>
				<width>6.0</width>
			</LineStyle>
		</Style>
		<Style id="branch_style14">
			<LineStyle>
				<color>ffde864a</color>
				<width>6.0</width>
			</LineStyle>
		</Style>
		<Style id="branch_style14">
			<LineStyle>
				<color>ffde864a</color>
				<width>6.0</width>
			</LineStyle>
		</Style>
		<Style id="branch_style14">
			<LineStyle>
				<color>ffde864a</color>
				<width>6.0</width>
			</LineStyle>
		</Style>
		<Style id="branch_style14">
			<LineStyle>
				<color>ffde864a</color>
				<width>6.0</width>
			</LineStyle>
		</Style>
		<Style id="branch_style14">
			<LineStyle>
				<color>ffde864a</color>
				<width>6.0</width>
			</LineStyle>
		</Style>
		<Style id="branch_style14">
			<LineStyle>
				<color>ffde864a</color>
				<width>6.0</width>
			</LineStyle>
		</Style>
		<Style id="branch_style15">
			<LineStyle>
				<color>ffc87660</color>
				<width>6.0</width>
			</LineStyle>
		</Style>
		<Style id="branch_style15">
			<LineStyle>
				<color>ffc87660</color>
				<width>6.0</width>
			</LineStyle>
		</Style>
		<Style id="branch_style15">
			<LineStyle>
				<color>ffc87660</color>
				<width>6.0</width>
			</LineStyle>
		</Style>
		<Style id="branch_style15">
			<LineStyle>
				<color>ffc87660</color>
				<width>6.0</width>
			</LineStyle>
		</Style>
		<Style id="branch_style15">
			<LineStyle>
				<color>ffc87660</color>
				<width>6.0</width>
			</LineStyle>
		</Style>
		<Style id="branch_style15">
			<LineStyle>
				<color>ffc87660</color>
				<width>6.0</width>
			</LineStyle>
		</Style>
		<Style id="branch_style15">
			<LineStyle>
				<color>ffc87660</color>
				<width>6.0</width>
			</LineStyle>
		</Style>
		<Style id="branch_style15">
			<LineStyle>
				<color>ffc87660</color>
				<width>6.0</width>
			</LineStyle>
		</Style>
		<Style id="branch_style15">
			<LineStyle>
				<color>ffc87660</color>
				<width>6.0</width>
			</LineStyle>
		</Style>
		<Style id="branch_style15">
			<LineStyle>
				<color>ffc87660</color>
				<width>6.0</width>
			</LineStyle>
		</Style>
		<Style id="branch_style15">
			<LineStyle>
				<color>ffc87660</color>
				<width>6.0</width>
			</LineStyle>
		</Style>
		<Style id="branch_style15">
			<LineStyle>
				<color>ffc87660</color>
				<width>6.0</width>
			</LineStyle>
		</Style>
		<Style id="branch_style15">
			<LineStyle>
				<color>ffc87660</color>
				<width>6.0</width>
			</LineStyle>
		</Style>
		<Style id="branch_style15">
			<LineStyle>
				<color>ffc87660</color>
				<width>6.0</width>
			</LineStyle>
		</Style>
		<Style id="branch_style15">
			<LineStyle>
				<color>ffc87660</color>
				<width>6.0</width>
			</LineStyle>
		</Style>
		<Style id="branch_style15">
			<LineStyle>
				<color>ffc87660</color>
				<width>6.0</width>
			</LineStyle>
		</Style>
		<Style id="branch_style15">
			<LineStyle>
				<color>ffc87660</color>
				<width>6.0</width>
			</LineStyle>
		</Style>
		<Style id="branch_style15">
			<LineStyle>
				<color>ffc87660</color>
				<width>6.0</width>
			</LineStyle>
		</Style>
		<Style id="branch_style15">
			<LineStyle>
				<color>ffc87660</color>
				<width>6.0</width>
			</LineStyle>
		</Style>
		<Style id="branch_style15">
			<LineStyle>
				<color>ffc87660</color>
				<width>6.0</width>
			</LineStyle>
		</Style>
		<Style id="branch_style16">
			<LineStyle>
				<color>ffd57f53</color>
				<width>6.0</width>
			</LineStyle>
		</Style>
		<Style id="branch_style16">
			<LineStyle>
				<color>ffd57f53</color>
				<width>6.0</width>
			</LineStyle>
		</Style>
		<Style id="branch_style16">
			<LineStyle>
				<color>ffd57f53</color>
				<width>6.0</width>
			</LineStyle>
		</Style>
		<Style id="branch_style16">
			<LineStyle>
				<color>ffd57f53</color>
				<width>6.0</width>
			</LineStyle>
		</Style>
		<Style id="branch_style16">
			<LineStyle>
				<color>ffd57f53</color>
				<width>6.0</width>
			</LineStyle>
		</Style>
		<Style id="branch_style16">
			<LineStyle>
				<color>ffd57f53</color>
				<width>6.0</width>
			</LineStyle>
		</Style>
		<Style id="branch_style16">
			<LineStyle>
				<color>ffd57f53</color>
				<width>6.0</width>
			</LineStyle>
		</Style>
		<Style id="branch_style16">
			<LineStyle>
				<color>ffd57f53</color>
				<width>6.0</width>
			</LineStyle>
		</Style>
		<Style id="branch_style16">
			<LineStyle>
				<color>ffd57f53</color>
				<width>6.0</width>
			</LineStyle>
		</Style>
		<Style id="branch_style16">
			<LineStyle>
				<color>ffd57f53</color>
				<width>6.0</width>
			</LineStyle>
		</Style>
		<Style id="branch_style16">
			<LineStyle>
				<color>ffd57f53</color>
				<width>6.0</width>
			</LineStyle>
		</Style>
		<Style id="branch_style16">
			<LineStyle>
				<color>ffd57f53</color>
				<width>6.0</width>
			</LineStyle>
		</Style>
		<Style id="branch_style16">
			<LineStyle>
				<color>ffd57f53</color>
				<width>6.0</width>
			</LineStyle>
		</Style>
		<Style id="branch_style16">
			<LineStyle>
				<color>ffd57f53</color>
				<width>6.0</width>
			</LineStyle>
		</Style>
		<Style id="branch_style16">
			<LineStyle>
				<color>ffd57f53</color>
				<width>6.0</width>
			</LineStyle>
		</Style>
		<Style id="branch_style16">
			<LineStyle>
				<color>ffd57f53</color>
				<width>6.0</width>
			</LineStyle>
		</Style>
		<Style id="branch_style16">
			<LineStyle>
				<color>ffd57f53</color>
				<width>6.0</width>
			</LineStyle>
		</Style>
		<Style id="branch_style16">
			<LineStyle>
				<color>ffd57f53</color>
				<width>6.0</width>
			</LineStyle>
		</Style>
		<Style id="branch_style16">
			<LineStyle>
				<color>ffd57f53</color>
				<width>6.0</width>
			</LineStyle>
		</Style>
		<Style id="branch_style16">
			<LineStyle>
				<color>ffd57f53</color>
				<width>6.0</width>
			</LineStyle>
		</Style>
		<Style id="branch_style17">
			<LineStyle>
				<color>ff8d499e</color>
				<width>6.0</width>
			</LineStyle>
		</Style>
		<Style id="branch_style17">
			<LineStyle>
				<color>ff8d499e</color>
				<width>6.0</width>
			</LineStyle>
		</Style>
		<Style id="branch_style17">
			<LineStyle>
				<color>ff8d499e</color>
				<width>6.0</width>
			</LineStyle>
		</Style>
		<Style id="branch_style17">
			<LineStyle>
				<color>ff8d499e</color>
				<width>6.0</width>
			</LineStyle>
		</Style>
		<Style id="branch_style17">
			<LineStyle>
				<color>ff8d499e</color>
				<width>6.0</width>
			</LineStyle>
		</Style>
		<Style id="branch_style17">
			<LineStyle>
				<color>ff8d499e</color>
				<width>6.0</width>
			</LineStyle>
		</Style>
		<Style id="branch_style17">
			<LineStyle>
				<color>ff8d499e</color>
				<width>6.0</width>
			</LineStyle>
		</Style>
		<Style id="branch_style17">
			<LineStyle>
				<color>ff8d499e</color>
				<width>6.0</width>
			</LineStyle>
		</Style>
		<Style id="branch_style17">
			<LineStyle>
				<color>ff8d499e</color>
				<width>6.0</width>
			</LineStyle>
		</Style>
		<Style id="branch_style17">
			<LineStyle>
				<color>ff8d499e</color>
				<width>6.0</width>
			</LineStyle>
		</Style>
		<Style id="branch_style17">
			<LineStyle>
				<color>ff8d499e</color>
				<width>6.0</width>
			</LineStyle>
		</Style>
		<Style id="branch_style17">
			<LineStyle>
				<color>ff8d499e</color>
				<width>6.0</width>
			</LineStyle>
		</Style>
		<Style id="branch_style17">
			<LineStyle>
				<color>ff8d499e</color>
				<width>6.0</width>
			</LineStyle>
		</Style>
		<Style id="branch_style17">
			<LineStyle>
				<color>ff8d499e</color>
				<width>6.0</width>
			</LineStyle>
		</Style>
		<Style id="branch_style17">
			<LineStyle>
				<color>ff8d499e</color>
				<width>6.0</width>
			</LineStyle>
		</Style>
		<Style id="branch_style17">
			<LineStyle>
				<color>ff8d499e</color>
				<width>6.0</width>
			</LineStyle>
		</Style>
		<Style id="branch_style17">
			<LineStyle>
				<color>ff8d499e</color>
				<width>6.0</width>
			</LineStyle>
		</Style>
		<Style id="branch_style17">
			<LineStyle>
				<color>ff8d499e</color>
				<width>6.0</width>
			</LineStyle>
		</Style>
		<Style id="branch_style17">
			<LineStyle>
				<color>ff8d499e</color>
				<width>6.0</width>
			</LineStyle>
		</Style>
		<Style id="branch_style17">
			<LineStyle>
				<color>ff8d499e</color>
				<width>6.0</width>
			</LineStyle>
		</Style>
		<Style id="branch_style18">
			<LineStyle>
				<color>ffe48b43</color>
				<width>6.0</width>
			</LineStyle>
		</Style>
		<Style id="branch_style18">
			<LineStyle>
				<color>ffe48b43</color>
				<width>6.0</width>
			</LineStyle>
		</Style>
		<Style id="branch_style18">
			<LineStyle>
				<color>ffe48b43</color>
				<width>6.0</width>
			</LineStyle>
		</Style>
		<Style id="branch_style18">
			<LineStyle>
				<color>ffe48b43</color>
				<width>6.0</width>
			</LineStyle>
		</Style>
		<Style id="branch_style18">
			<LineStyle>
				<color>ffe48b43</color>
				<width>6.0</width>
			</LineStyle>
		</Style>
		<Style id="branch_style18">
			<LineStyle>
				<color>ffe48b43</color>
				<width>6.0</width>
			</LineStyle>
		</Style>
		<Style id="branch_style18">
			<LineStyle>
				<color>ffe48b43</color>
				<width>6.0</width>
			</LineStyle>
		</Style>
		<Style id="branch_style18">
			<LineStyle>
				<color>ffe48b43</color>
				<width>6.0</width>
			</LineStyle>
		</Style>
		<Style id="branch_style18">
			<LineStyle>
				<color>ffe48b43</color>
				<width>6.0</width>
			</LineStyle>
		</Style>
		<Style id="branch_style18">
			<LineStyle>
				<color>ffe48b43</color>
				<width>6.0</width>
			</LineStyle>
		</Style>
		<Style id="branch_style18">
			<LineStyle>
				<color>ffe48b43</color>
				<width>6.0</width>
			</LineStyle>
		</Style>
		<Style id="branch_style18">
			<LineStyle>
				<color>ffe48b43</color>
				<width>6.0</width>
			</LineStyle>
		</Style>
		<Style id="branch_style18">
			<LineStyle>
				<color>ffe48b43</color>
				<width>6.0</width>
			</LineStyle>
		</Style>
		<Style id="branch_style18">
			<LineStyle>
				<color>ffe48b43</color>
				<width>6.0</width>
			</LineStyle>
		</Style>
		<Style id="branch_style18">
			<LineStyle>
				<color>ffe48b43</color>
				<width>6.0</width>
			</LineStyle>
		</Style>
		<Style id="branch_style18">
			<LineStyle>
				<color>ffe48b43</color>
				<width>6.0</width>
			</LineStyle>
		</Style>
		<Style id="branch_style18">
			<LineStyle>
				<color>ffe48b43</color>
				<width>6.0</width>
			</LineStyle>
		</Style>
		<Style id="branch_style18">
			<LineStyle>
				<color>ffe48b43</color>
				<width>6.0</width>
			</LineStyle>
		</Style>
		<Style id="branch_style18">
			<LineStyle>
				<color>ffe48b43</color>
				<width>6.0</width>
			</LineStyle>
		</Style>
		<Style id="branch_style18">
			<LineStyle>
				<color>ffe48b43</color>
				<width>6.0</width>
			</LineStyle>
		</Style>
		<Style id="branch_style19">
			<LineStyle>
				<color>ffe58b43</color>
				<width>6.0</width>
			</LineStyle>
		</Style>
		<Style id="branch_style19">
			<LineStyle>
				<color>ffe58b43</color>
				<width>6.0</width>
			</LineStyle>
		</Style>
		<Style id="branch_style19">
			<LineStyle>
				<color>ffe58b43</color>
				<width>6.0</width>
			</LineStyle>
		</Style>
		<Style id="branch_style19">
			<LineStyle>
				<color>ffe58b43</color>
				<width>6.0</width>
			</LineStyle>
		</Style>
		<Style id="branch_style19">
			<LineStyle>
				<color>ffe58b43</color>
				<width>6.0</width>
			</LineStyle>
		</Style>
		<Style id="branch_style19">
			<LineStyle>
				<color>ffe58b43</color>
				<width>6.0</width>
			</LineStyle>
		</Style>
		<Style id="branch_style19">
			<LineStyle>
				<color>ffe58b43</color>
				<width>6.0</width>
			</LineStyle>
		</Style>
		<Style id="branch_style19">
			<LineStyle>
				<color>ffe58b43</color>
				<width>6.0</width>
			</LineStyle>
		</Style>
		<Style id="branch_style19">
			<LineStyle>
				<color>ffe58b43</color>
				<width>6.0</width>
			</LineStyle>
		</Style>
		<Style id="branch_style19">
			<LineStyle>
				<color>ffe58b43</color>
				<width>6.0</width>
			</LineStyle>
		</Style>
		<Style id="branch_style19">
			<LineStyle>
				<color>ffe58b43</color>
				<width>6.0</width>
			</LineStyle>
		</Style>
		<Style id="branch_style19">
			<LineStyle>
				<color>ffe58b43</color>
				<width>6.0</width>
			</LineStyle>
		</Style>
		<Style id="branch_style19">
			<LineStyle>
				<color>ffe58b43</color>
				<width>6.0</width>
			</LineStyle>
		</Style>
		<Style id="branch_style19">
			<LineStyle>
				<color>ffe58b43</color>
				<width>6.0</width>
			</LineStyle>
		</Style>
		<Style id="branch_style19">
			<LineStyle>
				<color>ffe58b43</color>
				<width>6.0</width>
			</LineStyle>
		</Style>
		<Style id="branch_style19">
			<LineStyle>
				<color>ffe58b43</color>
				<width>6.0</width>
			</LineStyle>
		</Style>
		<Style id="branch_style19">
			<LineStyle>
				<color>ffe58b43</color>
				<width>6.0</width>
			</LineStyle>
		</Style>
		<Style id="branch_style19">
			<LineStyle>
				<color>ffe58b43</color>
				<width>6.0</width>
			</LineStyle>
		</Style>
		<Style id="branch_style19">
			<LineStyle>
				<color>ffe58b43</color>
				<width>6.0</width>
			</LineStyle>
		</Style>
		<Style id="branch_style19">
			<LineStyle>
				<color>ffe58b43</color>
				<width>6.0</width>
			</LineStyle>
		</Style>
		<Style id="branch_style20">
			<LineStyle>
				<color>ffe48a44</color>
				<width>6.0</width>
			</LineStyle>
		</Style>
		<Style id="branch_style20">
			<LineStyle>
				<color>ffe48a44</color>
				<width>6.0</width>
			</LineStyle>
		</Style>
		<Style id="branch_style20">
			<LineStyle>
				<color>ffe48a44</color>
				<width>6.0</width>
			</LineStyle>
		</Style>
		<Style id="branch_style20">
			<LineStyle>
				<color>ffe48a44</color>
				<width>6.0</width>
			</LineStyle>
		</Style>
		<Style id="branch_style20">
			<LineStyle>
				<color>ffe48a44</color>
				<width>6.0</width>
			</LineStyle>
		</Style>
		<Style id="branch_style20">
			<LineStyle>
				<color>ffe48a44</color>
				<width>6.0</width>
			</LineStyle>
		</Style>
		<Style id="branch_style20">
			<LineStyle>
				<color>ffe48a44</color>
				<width>6.0</width>
			</LineStyle>
		</Style>
		<Style id="branch_style20">
			<LineStyle>
				<color>ffe48a44</color>
				<width>6.0</width>
			</LineStyle>
		</Style>
		<Style id="branch_style20">
			<LineStyle>
				<color>ffe48a44</color>
				<width>6.0</width>
			</LineStyle>
		</Style>
		<Style id="branch_style20">
			<LineStyle>
				<color>ffe48a44</color>
				<width>6.0</width>
			</LineStyle>
		</Style>
		<Style id="branch_style20">
			<LineStyle>
				<color>ffe48a44</color>
				<width>6.0</width>
			</LineStyle>
		</Style>
		<Style id="branch_style20">
			<LineStyle>
				<color>ffe48a44</color>
				<width>6.0</width>
			</LineStyle>
		</Style>
		<Style id="branch_style20">
			<LineStyle>
				<color>ffe48a44</color>
				<width>6.0</width>
			</LineStyle>
		</Style>
		<Style id="branch_style20">
			<LineStyle>
				<color>ffe48a44</color>
				<width>6.0</width>
			</LineStyle>
		</Style>
		<Style id="branch_style20">
			<LineStyle>
				<color>ffe48a44</color>
				<width>6.0</width>
			</LineStyle>
		</Style>
		<Style id="branch_style20">
			<LineStyle>
				<color>ffe48a44</color>
				<width>6.0</width>
			</LineStyle>
		</Style>
		<Style id="branch_style20">
			<LineStyle>
				<color>ffe48a44</color>
				<width>6.0</width>
			</LineStyle>
		</Style>
		<Style id="branch_style20">
			<LineStyle>
				<color>ffe48a44</color>
				<width>6.0</width>
			</LineStyle>
		</Style>
		<Style id="branch_style20">
			<LineStyle>
				<color>ffe48a44</color>
				<width>6.0</width>
			</LineStyle>
		</Style>
		<Style id="branch_style20">
			<LineStyle>
				<color>ffe48a44</color>
				<width>6.0</width>
			</LineStyle>
		</Style>
		<Style id="branch_style21">
			<LineStyle>
				<color>ffe48a44</color>
				<width>6.0</width>
			</LineStyle>
		</Style>
		<Style id="branch_style21">
			<LineStyle>
				<color>ffe48a44</color>
				<width>6.0</width>
			</LineStyle>
		</Style>
		<Style id="branch_style21">
			<LineStyle>
				<color>ffe48a44</color>
				<width>6.0</width>
			</LineStyle>
		</Style>
		<Style id="branch_style21">
			<LineStyle>
				<color>ffe48a44</color>
				<width>6.0</width>
			</LineStyle>
		</Style>
		<Style id="branch_style21">
			<LineStyle>
				<color>ffe48a44</color>
				<width>6.0</width>
			</LineStyle>
		</Style>
		<Style id="branch_style21">
			<LineStyle>
				<color>ffe48a44</color>
				<width>6.0</width>
			</LineStyle>
		</Style>
		<Style id="branch_style21">
			<LineStyle>
				<color>ffe48a44</color>
				<width>6.0</width>
			</LineStyle>
		</Style>
		<Style id="branch_style21">
			<LineStyle>
				<color>ffe48a44</color>
				<width>6.0</width>
			</LineStyle>
		</Style>
		<Style id="branch_style21">
			<LineStyle>
				<color>ffe48a44</color>
				<width>6.0</width>
			</LineStyle>
		</Style>
		<Style id="branch_style21">
			<LineStyle>
				<color>ffe48a44</color>
				<width>6.0</width>
			</LineStyle>
		</Style>
		<Style id="branch_style21">
			<LineStyle>
				<color>ffe48a44</color>
				<width>6.0</width>
			</LineStyle>
		</Style>
		<Style id="branch_style21">
			<LineStyle>
				<color>ffe48a44</color>
				<width>6.0</width>
			</LineStyle>
		</Style>
		<Style id="branch_style21">
			<LineStyle>
				<color>ffe48a44</color>
				<width>6.0</width>
			</LineStyle>
		</Style>
		<Style id="branch_style21">
			<LineStyle>
				<color>ffe48a44</color>
				<width>6.0</width>
			</LineStyle>
		</Style>
		<Style id="branch_style21">
			<LineStyle>
				<color>ffe48a44</color>
				<width>6.0</width>
			</LineStyle>
		</Style>
		<Style id="branch_style21">
			<LineStyle>
				<color>ffe48a44</color>
				<width>6.0</width>
			</LineStyle>
		</Style>
		<Style id="branch_style21">
			<LineStyle>
				<color>ffe48a44</color>
				<width>6.0</width>
			</LineStyle>
		</Style>
		<Style id="branch_style21">
			<LineStyle>
				<color>ffe48a44</color>
				<width>6.0</width>
			</LineStyle>
		</Style>
		<Style id="branch_style21">
			<LineStyle>
				<color>ffe48a44</color>
				<width>6.0</width>
			</LineStyle>
		</Style>
		<Style id="branch_style21">
			<LineStyle>
				<color>ffe48a44</color>
				<width>6.0</width>
			</LineStyle>
		</Style>
		<Style id="branch_style22">
			<LineStyle>
				<color>ffe58b43</color>
				<width>6.0</width>
			</LineStyle>
		</Style>
		<Style id="branch_style22">
			<LineStyle>
				<color>ffe58b43</color>
				<width>6.0</width>
			</LineStyle>
		</Style>
		<Style id="branch_style22">
			<LineStyle>
				<color>ffe58b43</color>
				<width>6.0</width>
			</LineStyle>
		</Style>
		<Style id="branch_style22">
			<LineStyle>
				<color>ffe58b43</color>
				<width>6.0</width>
			</LineStyle>
		</Style>
		<Style id="branch_style22">
			<LineStyle>
				<color>ffe58b43</color>
				<width>6.0</width>
			</LineStyle>
		</Style>
		<Style id="branch_style22">
			<LineStyle>
				<color>ffe58b43</color>
				<width>6.0</width>
			</LineStyle>
		</Style>
		<Style id="branch_style22">
			<LineStyle>
				<color>ffe58b43</color>
				<width>6.0</width>
			</LineStyle>
		</Style>
		<Style id="branch_style22">
			<LineStyle>
				<color>ffe58b43</color>
				<width>6.0</width>
			</LineStyle>
		</Style>
		<Style id="branch_style22">
			<LineStyle>
				<color>ffe58b43</color>
				<width>6.0</width>
			</LineStyle>
		</Style>
		<Style id="branch_style22">
			<LineStyle>
				<color>ffe58b43</color>
				<width>6.0</width>
			</LineStyle>
		</Style>
		<Style id="branch_style22">
			<LineStyle>
				<color>ffe58b43</color>
				<width>6.0</width>
			</LineStyle>
		</Style>
		<Style id="branch_style22">
			<LineStyle>
				<color>ffe58b43</color>
				<width>6.0</width>
			</LineStyle>
		</Style>
		<Style id="branch_style22">
			<LineStyle>
				<color>ffe58b43</color>
				<width>6.0</width>
			</LineStyle>
		</Style>
		<Style id="branch_style22">
			<LineStyle>
				<color>ffe58b43</color>
				<width>6.0</width>
			</LineStyle>
		</Style>
		<Style id="branch_style22">
			<LineStyle>
				<color>ffe58b43</color>
				<width>6.0</width>
			</LineStyle>
		</Style>
		<Style id="branch_style22">
			<LineStyle>
				<color>ffe58b43</color>
				<width>6.0</width>
			</LineStyle>
		</Style>
		<Style id="branch_style22">
			<LineStyle>
				<color>ffe58b43</color>
				<width>6.0</width>
			</LineStyle>
		</Style>
		<Style id="branch_style22">
			<LineStyle>
				<color>ffe58b43</color>
				<width>6.0</width>
			</LineStyle>
		</Style>
		<Style id="branch_style22">
			<LineStyle>
				<color>ffe58b43</color>
				<width>6.0</width>
			</LineStyle>
		</Style>
		<Style id="branch_style22">
			<LineStyle>
				<color>ffe58b43</color>
				<width>6.0</width>
			</LineStyle>
		</Style>
		<Style id="branch_style23">
			<LineStyle>
				<color>ffe38a44</color>
				<width>6.0</width>
			</LineStyle>
		</Style>
		<Style id="branch_style23">
			<LineStyle>
				<color>ffe38a44</color>
				<width>6.0</width>
			</LineStyle>
		</Style>
		<Style id="branch_style23">
			<LineStyle>
				<color>ffe38a44</color>
				<width>6.0</width>
			</LineStyle>
		</Style>
		<Style id="branch_style23">
			<LineStyle>
				<color>ffe38a44</color>
				<width>6.0</width>
			</LineStyle>
		</Style>
		<Style id="branch_style23">
			<LineStyle>
				<color>ffe38a44</color>
				<width>6.0</width>
			</LineStyle>
		</Style>
		<Style id="branch_style23">
			<LineStyle>
				<color>ffe38a44</color>
				<width>6.0</width>
			</LineStyle>
		</Style>
		<Style id="branch_style23">
			<LineStyle>
				<color>ffe38a44</color>
				<width>6.0</width>
			</LineStyle>
		</Style>
		<Style id="branch_style23">
			<LineStyle>
				<color>ffe38a44</color>
				<width>6.0</width>
			</LineStyle>
		</Style>
		<Style id="branch_style23">
			<LineStyle>
				<color>ffe38a44</color>
				<width>6.0</width>
			</LineStyle>
		</Style>
		<Style id="branch_style23">
			<LineStyle>
				<color>ffe38a44</color>
				<width>6.0</width>
			</LineStyle>
		</Style>
		<Style id="branch_style23">
			<LineStyle>
				<color>ffe38a44</color>
				<width>6.0</width>
			</LineStyle>
		</Style>
		<Style id="branch_style23">
			<LineStyle>
				<color>ffe38a44</color>
				<width>6.0</width>
			</LineStyle>
		</Style>
		<Style id="branch_style23">
			<LineStyle>
				<color>ffe38a44</color>
				<width>6.0</width>
			</LineStyle>
		</Style>
		<Style id="branch_style23">
			<LineStyle>
				<color>ffe38a44</color>
				<width>6.0</width>
			</LineStyle>
		</Style>
		<Style id="branch_style23">
			<LineStyle>
				<color>ffe38a44</color>
				<width>6.0</width>
			</LineStyle>
		</Style>
		<Style id="branch_style23">
			<LineStyle>
				<color>ffe38a44</color>
				<width>6.0</width>
			</LineStyle>
		</Style>
		<Style id="branch_style23">
			<LineStyle>
				<color>ffe38a44</color>
				<width>6.0</width>
			</LineStyle>
		</Style>
		<Style id="branch_style23">
			<LineStyle>
				<color>ffe38a44</color>
				<width>6.0</width>
			</LineStyle>
		</Style>
		<Style id="branch_style23">
			<LineStyle>
				<color>ffe38a44</color>
				<width>6.0</width>
			</LineStyle>
		</Style>
		<Style id="branch_style23">
			<LineStyle>
				<color>ffe38a44</color>
				<width>6.0</width>
			</LineStyle>
		</Style>
		<Style id="branch_style24">
			<LineStyle>
				<color>ffe48b43</color>
				<width>6.0</width>
			</LineStyle>
		</Style>
		<Style id="branch_style24">
			<LineStyle>
				<color>ffe48b43</color>
				<width>6.0</width>
			</LineStyle>
		</Style>
		<Style id="branch_style24">
			<LineStyle>
				<color>ffe48b43</color>
				<width>6.0</width>
			</LineStyle>
		</Style>
		<Style id="branch_style24">
			<LineStyle>
				<color>ffe48b43</color>
				<width>6.0</width>
			</LineStyle>
		</Style>
		<Style id="branch_style24">
			<LineStyle>
				<color>ffe48b43</color>
				<width>6.0</width>
			</LineStyle>
		</Style>
		<Style id="branch_style24">
			<LineStyle>
				<color>ffe48b43</color>
				<width>6.0</width>
			</LineStyle>
		</Style>
		<Style id="branch_style24">
			<LineStyle>
				<color>ffe48b43</color>
				<width>6.0</width>
			</LineStyle>
		</Style>
		<Style id="branch_style24">
			<LineStyle>
				<color>ffe48b43</color>
				<width>6.0</width>
			</LineStyle>
		</Style>
		<Style id="branch_style24">
			<LineStyle>
				<color>ffe48b43</color>
				<width>6.0</width>
			</LineStyle>
		</Style>
		<Style id="branch_style24">
			<LineStyle>
				<color>ffe48b43</color>
				<width>6.0</width>
			</LineStyle>
		</Style>
		<Style id="branch_style24">
			<LineStyle>
				<color>ffe48b43</color>
				<width>6.0</width>
			</LineStyle>
		</Style>
		<Style id="branch_style24">
			<LineStyle>
				<color>ffe48b43</color>
				<width>6.0</width>
			</LineStyle>
		</Style>
		<Style id="branch_style24">
			<LineStyle>
				<color>ffe48b43</color>
				<width>6.0</width>
			</LineStyle>
		</Style>
		<Style id="branch_style24">
			<LineStyle>
				<color>ffe48b43</color>
				<width>6.0</width>
			</LineStyle>
		</Style>
		<Style id="branch_style24">
			<LineStyle>
				<color>ffe48b43</color>
				<width>6.0</width>
			</LineStyle>
		</Style>
		<Style id="branch_style24">
			<LineStyle>
				<color>ffe48b43</color>
				<width>6.0</width>
			</LineStyle>
		</Style>
		<Style id="branch_style24">
			<LineStyle>
				<color>ffe48b43</color>
				<width>6.0</width>
			</LineStyle>
		</Style>
		<Style id="branch_style24">
			<LineStyle>
				<color>ffe48b43</color>
				<width>6.0</width>
			</LineStyle>
		</Style>
		<Style id="branch_style24">
			<LineStyle>
				<color>ffe48b43</color>
				<width>6.0</width>
			</LineStyle>
		</Style>
		<Style id="branch_style24">
			<LineStyle>
				<color>ffe48b43</color>
				<width>6.0</width>
			</LineStyle>
		</Style>
		<Style id="branch_style25">
			<LineStyle>
				<color>fff39633</color>
				<width>6.0</width>
			</LineStyle>
		</Style>
		<Style id="branch_style25">
			<LineStyle>
				<color>fff39633</color>
				<width>6.0</width>
			</LineStyle>
		</Style>
		<Style id="branch_style25">
			<LineStyle>
				<color>fff39633</color>
				<width>6.0</width>
			</LineStyle>
		</Style>
		<Style id="branch_style25">
			<LineStyle>
				<color>fff39633</color>
				<width>6.0</width>
			</LineStyle>
		</Style>
		<Style id="branch_style25">
			<LineStyle>
				<color>fff39633</color>
				<width>6.0</width>
			</LineStyle>
		</Style>
		<Style id="branch_style25">
			<LineStyle>
				<color>fff39633</color>
				<width>6.0</width>
			</LineStyle>
		</Style>
		<Style id="branch_style25">
			<LineStyle>
				<color>fff39633</color>
				<width>6.0</width>
			</LineStyle>
		</Style>
		<Style id="branch_style25">
			<LineStyle>
				<color>fff39633</color>
				<width>6.0</width>
			</LineStyle>
		</Style>
		<Style id="branch_style25">
			<LineStyle>
				<color>fff39633</color>
				<width>6.0</width>
			</LineStyle>
		</Style>
		<Style id="branch_style25">
			<LineStyle>
				<color>fff39633</color>
				<width>6.0</width>
			</LineStyle>
		</Style>
		<Style id="branch_style25">
			<LineStyle>
				<color>fff39633</color>
				<width>6.0</width>
			</LineStyle>
		</Style>
		<Style id="branch_style25">
			<LineStyle>
				<color>fff39633</color>
				<width>6.0</width>
			</LineStyle>
		</Style>
		<Style id="branch_style25">
			<LineStyle>
				<color>fff39633</color>
				<width>6.0</width>
			</LineStyle>
		</Style>
		<Style id="branch_style25">
			<LineStyle>
				<color>fff39633</color>
				<width>6.0</width>
			</LineStyle>
		</Style>
		<Style id="branch_style25">
			<LineStyle>
				<color>fff39633</color>
				<width>6.0</width>
			</LineStyle>
		</Style>
		<Style id="branch_style25">
			<LineStyle>
				<color>fff39633</color>
				<width>6.0</width>
			</LineStyle>
		</Style>
		<Style id="branch_style25">
			<LineStyle>
				<color>fff39633</color>
				<width>6.0</width>
			</LineStyle>
		</Style>
		<Style id="branch_style25">
			<LineStyle>
				<color>fff39633</color>
				<width>6.0</width>
			</LineStyle>
		</Style>
		<Style id="branch_style25">
			<LineStyle>
				<color>fff39633</color>
				<width>6.0</width>
			</LineStyle>
		</Style>
		<Style id="branch_style25">
			<LineStyle>
				<color>fff39633</color>
				<width>6.0</width>
			</LineStyle>
		</Style>
		<Style id="branch_style26">
			<LineStyle>
				<color>fff19535</color>
				<width>6.0</width>
			</LineStyle>
		</Style>
		<Style id="branch_style26">
			<LineStyle>
				<color>fff19535</color>
				<width>6.0</width>
			</LineStyle>
		</Style>
		<Style id="branch_style26">
			<LineStyle>
				<color>fff19535</color>
				<width>6.0</width>
			</LineStyle>
		</Style>
		<Style id="branch_style26">
			<LineStyle>
				<color>fff19535</color>
				<width>6.0</width>
			</LineStyle>
		</Style>
		<Style id="branch_style26">
			<LineStyle>
				<color>fff19535</color>
				<width>6.0</width>
			</LineStyle>
		</Style>
		<Style id="branch_style26">
			<LineStyle>
				<color>fff19535</color>
				<width>6.0</width>
			</LineStyle>
		</Style>
		<Style id="branch_style26">
			<LineStyle>
				<color>fff19535</color>
				<width>6.0</width>
			</LineStyle>
		</Style>
		<Style id="branch_style26">
			<LineStyle>
				<color>fff19535</color>
				<width>6.0</width>
			</LineStyle>
		</Style>
		<Style id="branch_style26">
			<LineStyle>
				<color>fff19535</color>
				<width>6.0</width>
			</LineStyle>
		</Style>
		<Style id="branch_style26">
			<LineStyle>
				<color>fff19535</color>
				<width>6.0</width>
			</LineStyle>
		</Style>
		<Style id="branch_style26">
			<LineStyle>
				<color>fff19535</color>
				<width>6.0</width>
			</LineStyle>
		</Style>
		<Style id="branch_style26">
			<LineStyle>
				<color>fff19535</color>
				<width>6.0</width>
			</LineStyle>
		</Style>
		<Style id="branch_style26">
			<LineStyle>
				<color>fff19535</color>
				<width>6.0</width>
			</LineStyle>
		</Style>
		<Style id="branch_style26">
			<LineStyle>
				<color>fff19535</color>
				<width>6.0</width>
			</LineStyle>
		</Style>
		<Style id="branch_style26">
			<LineStyle>
				<color>fff19535</color>
				<width>6.0</width>
			</LineStyle>
		</Style>
		<Style id="branch_style26">
			<LineStyle>
				<color>fff19535</color>
				<width>6.0</width>
			</LineStyle>
		</Style>
		<Style id="branch_style26">
			<LineStyle>
				<color>fff19535</color>
				<width>6.0</width>
			</LineStyle>
		</Style>
		<Style id="branch_style26">
			<LineStyle>
				<color>fff19535</color>
				<width>6.0</width>
			</LineStyle>
		</Style>
		<Style id="branch_style26">
			<LineStyle>
				<color>fff19535</color>
				<width>6.0</width>
			</LineStyle>
		</Style>
		<Style id="branch_style26">
			<LineStyle>
				<color>fff19535</color>
				<width>6.0</width>
			</LineStyle>
		</Style>
		<Style id="branch_style27">
			<LineStyle>
				<color>ffe38a44</color>
				<width>6.0</width>
			</LineStyle>
		</Style>
		<Style id="branch_style27">
			<LineStyle>
				<color>ffe38a44</color>
				<width>6.0</width>
			</LineStyle>
		</Style>
		<Style id="branch_style27">
			<LineStyle>
				<color>ffe38a44</color>
				<width>6.0</width>
			</LineStyle>
		</Style>
		<Style id="branch_style27">
			<LineStyle>
				<color>ffe38a44</color>
				<width>6.0</width>
			</LineStyle>
		</Style>
		<Style id="branch_style27">
			<LineStyle>
				<color>ffe38a44</color>
				<width>6.0</width>
			</LineStyle>
		</Style>
		<Style id="branch_style27">
			<LineStyle>
				<color>ffe38a44</color>
				<width>6.0</width>
			</LineStyle>
		</Style>
		<Style id="branch_style27">
			<LineStyle>
				<color>ffe38a44</color>
				<width>6.0</width>
			</LineStyle>
		</Style>
		<Style id="branch_style27">
			<LineStyle>
				<color>ffe38a44</color>
				<width>6.0</width>
			</LineStyle>
		</Style>
		<Style id="branch_style27">
			<LineStyle>
				<color>ffe38a44</color>
				<width>6.0</width>
			</LineStyle>
		</Style>
		<Style id="branch_style27">
			<LineStyle>
				<color>ffe38a44</color>
				<width>6.0</width>
			</LineStyle>
		</Style>
		<Style id="branch_style27">
			<LineStyle>
				<color>ffe38a44</color>
				<width>6.0</width>
			</LineStyle>
		</Style>
		<Style id="branch_style27">
			<LineStyle>
				<color>ffe38a44</color>
				<width>6.0</width>
			</LineStyle>
		</Style>
		<Style id="branch_style27">
			<LineStyle>
				<color>ffe38a44</color>
				<width>6.0</width>
			</LineStyle>
		</Style>
		<Style id="branch_style27">
			<LineStyle>
				<color>ffe38a44</color>
				<width>6.0</width>
			</LineStyle>
		</Style>
		<Style id="branch_style27">
			<LineStyle>
				<color>ffe38a44</color>
				<width>6.0</width>
			</LineStyle>
		</Style>
		<Style id="branch_style27">
			<LineStyle>
				<color>ffe38a44</color>
				<width>6.0</width>
			</LineStyle>
		</Style>
		<Style id="branch_style27">
			<LineStyle>
				<color>ffe38a44</color>
				<width>6.0</width>
			</LineStyle>
		</Style>
		<Style id="branch_style27">
			<LineStyle>
				<color>ffe38a44</color>
				<width>6.0</width>
			</LineStyle>
		</Style>
		<Style id="branch_style27">
			<LineStyle>
				<color>ffe38a44</color>
				<width>6.0</width>
			</LineStyle>
		</Style>
		<Style id="branch_style27">
			<LineStyle>
				<color>ffe38a44</color>
				<width>6.0</width>
			</LineStyle>
		</Style>
		<Style id="branch_style28">
			<LineStyle>
				<color>ffe38a44</color>
				<width>6.0</width>
			</LineStyle>
		</Style>
		<Style id="branch_style28">
			<LineStyle>
				<color>ffe38a44</color>
				<width>6.0</width>
			</LineStyle>
		</Style>
		<Style id="branch_style28">
			<LineStyle>
				<color>ffe38a44</color>
				<width>6.0</width>
			</LineStyle>
		</Style>
		<Style id="branch_style28">
			<LineStyle>
				<color>ffe38a44</color>
				<width>6.0</width>
			</LineStyle>
		</Style>
		<Style id="branch_style28">
			<LineStyle>
				<color>ffe38a44</color>
				<width>6.0</width>
			</LineStyle>
		</Style>
		<Style id="branch_style28">
			<LineStyle>
				<color>ffe38a44</color>
				<width>6.0</width>
			</LineStyle>
		</Style>
		<Style id="branch_style28">
			<LineStyle>
				<color>ffe38a44</color>
				<width>6.0</width>
			</LineStyle>
		</Style>
		<Style id="branch_style28">
			<LineStyle>
				<color>ffe38a44</color>
				<width>6.0</width>
			</LineStyle>
		</Style>
		<Style id="branch_style28">
			<LineStyle>
				<color>ffe38a44</color>
				<width>6.0</width>
			</LineStyle>
		</Style>
		<Style id="branch_style28">
			<LineStyle>
				<color>ffe38a44</color>
				<width>6.0</width>
			</LineStyle>
		</Style>
		<Style id="branch_style28">
			<LineStyle>
				<color>ffe38a44</color>
				<width>6.0</width>
			</LineStyle>
		</Style>
		<Style id="branch_style28">
			<LineStyle>
				<color>ffe38a44</color>
				<width>6.0</width>
			</LineStyle>
		</Style>
		<Style id="branch_style28">
			<LineStyle>
				<color>ffe38a44</color>
				<width>6.0</width>
			</LineStyle>
		</Style>
		<Style id="branch_style28">
			<LineStyle>
				<color>ffe38a44</color>
				<width>6.0</width>
			</LineStyle>
		</Style>
		<Style id="branch_style28">
			<LineStyle>
				<color>ffe38a44</color>
				<width>6.0</width>
			</LineStyle>
		</Style>
		<Style id="branch_style28">
			<LineStyle>
				<color>ffe38a44</color>
				<width>6.0</width>
			</LineStyle>
		</Style>
		<Style id="branch_style28">
			<LineStyle>
				<color>ffe38a44</color>
				<width>6.0</width>
			</LineStyle>
		</Style>
		<Style id="branch_style28">
			<LineStyle>
				<color>ffe38a44</color>
				<width>6.0</width>
			</LineStyle>
		</Style>
		<Style id="branch_style28">
			<LineStyle>
				<color>ffe38a44</color>
				<width>6.0</width>
			</LineStyle>
		</Style>
		<Style id="branch_style28">
			<LineStyle>
				<color>ffe38a44</color>
				<width>6.0</width>
			</LineStyle>
		</Style>
		<Style id="branch_style29">
			<LineStyle>
				<color>ffe58b43</color>
				<width>6.0</width>
			</LineStyle>
		</Style>
		<Style id="branch_style29">
			<LineStyle>
				<color>ffe58b43</color>
				<width>6.0</width>
			</LineStyle>
		</Style>
		<Style id="branch_style29">
			<LineStyle>
				<color>ffe58b43</color>
				<width>6.0</width>
			</LineStyle>
		</Style>
		<Style id="branch_style29">
			<LineStyle>
				<color>ffe58b43</color>
				<width>6.0</width>
			</LineStyle>
		</Style>
		<Style id="branch_style29">
			<LineStyle>
				<color>ffe58b43</color>
				<width>6.0</width>
			</LineStyle>
		</Style>
		<Style id="branch_style29">
			<LineStyle>
				<color>ffe58b43</color>
				<width>6.0</width>
			</LineStyle>
		</Style>
		<Style id="branch_style29">
			<LineStyle>
				<color>ffe58b43</color>
				<width>6.0</width>
			</LineStyle>
		</Style>
		<Style id="branch_style29">
			<LineStyle>
				<color>ffe58b43</color>
				<width>6.0</width>
			</LineStyle>
		</Style>
		<Style id="branch_style29">
			<LineStyle>
				<color>ffe58b43</color>
				<width>6.0</width>
			</LineStyle>
		</Style>
		<Style id="branch_style29">
			<LineStyle>
				<color>ffe58b43</color>
				<width>6.0</width>
			</LineStyle>
		</Style>
		<Style id="branch_style29">
			<LineStyle>
				<color>ffe58b43</color>
				<width>6.0</width>
			</LineStyle>
		</Style>
		<Style id="branch_style29">
			<LineStyle>
				<color>ffe58b43</color>
				<width>6.0</width>
			</LineStyle>
		</Style>
		<Style id="branch_style29">
			<LineStyle>
				<color>ffe58b43</color>
				<width>6.0</width>
			</LineStyle>
		</Style>
		<Style id="branch_style29">
			<LineStyle>
				<color>ffe58b43</color>
				<width>6.0</width>
			</LineStyle>
		</Style>
		<Style id="branch_style29">
			<LineStyle>
				<color>ffe58b43</color>
				<width>6.0</width>
			</LineStyle>
		</Style>
		<Style id="branch_style29">
			<LineStyle>
				<color>ffe58b43</color>
				<width>6.0</width>
			</LineStyle>
		</Style>
		<Style id="branch_style29">
			<LineStyle>
				<color>ffe58b43</color>
				<width>6.0</width>
			</LineStyle>
		</Style>
		<Style id="branch_style29">
			<LineStyle>
				<color>ffe58b43</color>
				<width>6.0</width>
			</LineStyle>
		</Style>
		<Style id="branch_style29">
			<LineStyle>
				<color>ffe58b43</color>
				<width>6.0</width>
			</LineStyle>
		</Style>
		<Style id="branch_style29">
			<LineStyle>
				<color>ffe58b43</color>
				<width>6.0</width>
			</LineStyle>
		</Style>
		<Style id="branch_style30">
			<LineStyle>
				<color>fff09337</color>
				<width>6.0</width>
			</LineStyle>
		</Style>
		<Style id="branch_style30">
			<LineStyle>
				<color>fff09337</color>
				<width>6.0</width>
			</LineStyle>
		</Style>
		<Style id="branch_style30">
			<LineStyle>
				<color>fff09337</color>
				<width>6.0</width>
			</LineStyle>
		</Style>
		<Style id="branch_style30">
			<LineStyle>
				<color>fff09337</color>
				<width>6.0</width>
			</LineStyle>
		</Style>
		<Style id="branch_style30">
			<LineStyle>
				<color>fff09337</color>
				<width>6.0</width>
			</LineStyle>
		</Style>
		<Style id="branch_style30">
			<LineStyle>
				<color>fff09337</color>
				<width>6.0</width>
			</LineStyle>
		</Style>
		<Style id="branch_style30">
			<LineStyle>
				<color>fff09337</color>
				<width>6.0</width>
			</LineStyle>
		</Style>
		<Style id="branch_style30">
			<LineStyle>
				<color>fff09337</color>
				<width>6.0</width>
			</LineStyle>
		</Style>
		<Style id="branch_style30">
			<LineStyle>
				<color>fff09337</color>
				<width>6.0</width>
			</LineStyle>
		</Style>
		<Style id="branch_style30">
			<LineStyle>
				<color>fff09337</color>
				<width>6.0</width>
			</LineStyle>
		</Style>
		<Style id="branch_style30">
			<LineStyle>
				<color>fff09337</color>
				<width>6.0</width>
			</LineStyle>
		</Style>
		<Style id="branch_style30">
			<LineStyle>
				<color>fff09337</color>
				<width>6.0</width>
			</LineStyle>
		</Style>
		<Style id="branch_style30">
			<LineStyle>
				<color>fff09337</color>
				<width>6.0</width>
			</LineStyle>
		</Style>
		<Style id="branch_style30">
			<LineStyle>
				<color>fff09337</color>
				<width>6.0</width>
			</LineStyle>
		</Style>
		<Style id="branch_style30">
			<LineStyle>
				<color>fff09337</color>
				<width>6.0</width>
			</LineStyle>
		</Style>
		<Style id="branch_style30">
			<LineStyle>
				<color>fff09337</color>
				<width>6.0</width>
			</LineStyle>
		</Style>
		<Style id="branch_style30">
			<LineStyle>
				<color>fff09337</color>
				<width>6.0</width>
			</LineStyle>
		</Style>
		<Style id="branch_style30">
			<LineStyle>
				<color>fff09337</color>
				<width>6.0</width>
			</LineStyle>
		</Style>
		<Style id="branch_style30">
			<LineStyle>
				<color>fff09337</color>
				<width>6.0</width>
			</LineStyle>
		</Style>
		<Style id="branch_style30">
			<LineStyle>
				<color>fff09337</color>
				<width>6.0</width>
			</LineStyle>
		</Style>
		<Style id="branch_style31">
			<LineStyle>
				<color>ffe48b43</color>
				<width>6.0</width>
			</LineStyle>
		</Style>
		<Style id="branch_style31">
			<LineStyle>
				<color>ffe48b43</color>
				<width>6.0</width>
			</LineStyle>
		</Style>
		<Style id="branch_style31">
			<LineStyle>
				<color>ffe48b43</color>
				<width>6.0</width>
			</LineStyle>
		</Style>
		<Style id="branch_style31">
			<LineStyle>
				<color>ffe48b43</color>
				<width>6.0</width>
			</LineStyle>
		</Style>
		<Style id="branch_style31">
			<LineStyle>
				<color>ffe48b43</color>
				<width>6.0</width>
			</LineStyle>
		</Style>
		<Style id="branch_style31">
			<LineStyle>
				<color>ffe48b43</color>
				<width>6.0</width>
			</LineStyle>
		</Style>
		<Style id="branch_style31">
			<LineStyle>
				<color>ffe48b43</color>
				<width>6.0</width>
			</LineStyle>
		</Style>
		<Style id="branch_style31">
			<LineStyle>
				<color>ffe48b43</color>
				<width>6.0</width>
			</LineStyle>
		</Style>
		<Style id="branch_style31">
			<LineStyle>
				<color>ffe48b43</color>
				<width>6.0</width>
			</LineStyle>
		</Style>
		<Style id="branch_style31">
			<LineStyle>
				<color>ffe48b43</color>
				<width>6.0</width>
			</LineStyle>
		</Style>
		<Style id="branch_style31">
			<LineStyle>
				<color>ffe48b43</color>
				<width>6.0</width>
			</LineStyle>
		</Style>
		<Style id="branch_style31">
			<LineStyle>
				<color>ffe48b43</color>
				<width>6.0</width>
			</LineStyle>
		</Style>
		<Style id="branch_style31">
			<LineStyle>
				<color>ffe48b43</color>
				<width>6.0</width>
			</LineStyle>
		</Style>
		<Style id="branch_style31">
			<LineStyle>
				<color>ffe48b43</color>
				<width>6.0</width>
			</LineStyle>
		</Style>
		<Style id="branch_style31">
			<LineStyle>
				<color>ffe48b43</color>
				<width>6.0</width>
			</LineStyle>
		</Style>
		<Style id="branch_style31">
			<LineStyle>
				<color>ffe48b43</color>
				<width>6.0</width>
			</LineStyle>
		</Style>
		<Style id="branch_style31">
			<LineStyle>
				<color>ffe48b43</color>
				<width>6.0</width>
			</LineStyle>
		</Style>
		<Style id="branch_style31">
			<LineStyle>
				<color>ffe48b43</color>
				<width>6.0</width>
			</LineStyle>
		</Style>
		<Style id="branch_style31">
			<LineStyle>
				<color>ffe48b43</color>
				<width>6.0</width>
			</LineStyle>
		</Style>
		<Style id="branch_style31">
			<LineStyle>
				<color>ffe48b43</color>
				<width>6.0</width>
			</LineStyle>
		</Style>
		<Style id="branch_style32">
			<LineStyle>
				<color>ffe48b43</color>
				<width>6.0</width>
			</LineStyle>
		</Style>
		<Style id="branch_style32">
			<LineStyle>
				<color>ffe48b43</color>
				<width>6.0</width>
			</LineStyle>
		</Style>
		<Style id="branch_style32">
			<LineStyle>
				<color>ffe48b43</color>
				<width>6.0</width>
			</LineStyle>
		</Style>
		<Style id="branch_style32">
			<LineStyle>
				<color>ffe48b43</color>
				<width>6.0</width>
			</LineStyle>
		</Style>
		<Style id="branch_style32">
			<LineStyle>
				<color>ffe48b43</color>
				<width>6.0</width>
			</LineStyle>
		</Style>
		<Style id="branch_style32">
			<LineStyle>
				<color>ffe48b43</color>
				<width>6.0</width>
			</LineStyle>
		</Style>
		<Style id="branch_style32">
			<LineStyle>
				<color>ffe48b43</color>
				<width>6.0</width>
			</LineStyle>
		</Style>
		<Style id="branch_style32">
			<LineStyle>
				<color>ffe48b43</color>
				<width>6.0</width>
			</LineStyle>
		</Style>
		<Style id="branch_style32">
			<LineStyle>
				<color>ffe48b43</color>
				<width>6.0</width>
			</LineStyle>
		</Style>
		<Style id="branch_style32">
			<LineStyle>
				<color>ffe48b43</color>
				<width>6.0</width>
			</LineStyle>
		</Style>
		<Style id="branch_style32">
			<LineStyle>
				<color>ffe48b43</color>
				<width>6.0</width>
			</LineStyle>
		</Style>
		<Style id="branch_style32">
			<LineStyle>
				<color>ffe48b43</color>
				<width>6.0</width>
			</LineStyle>
		</Style>
		<Style id="branch_style32">
			<LineStyle>
				<color>ffe48b43</color>
				<width>6.0</width>
			</LineStyle>
		</Style>
		<Style id="branch_style32">
			<LineStyle>
				<color>ffe48b43</color>
				<width>6.0</width>
			</LineStyle>
		</Style>
		<Style id="branch_style32">
			<LineStyle>
				<color>ffe48b43</color>
				<width>6.0</width>
			</LineStyle>
		</Style>
		<Style id="branch_style32">
			<LineStyle>
				<color>ffe48b43</color>
				<width>6.0</width>
			</LineStyle>
		</Style>
		<Style id="branch_style32">
			<LineStyle>
				<color>ffe48b43</color>
				<width>6.0</width>
			</LineStyle>
		</Style>
		<Style id="branch_style32">
			<LineStyle>
				<color>ffe48b43</color>
				<width>6.0</width>
			</LineStyle>
		</Style>
		<Style id="branch_style32">
			<LineStyle>
				<color>ffe48b43</color>
				<width>6.0</width>
			</LineStyle>
		</Style>
		<Style id="branch_style32">
			<LineStyle>
				<color>ffe48b43</color>
				<width>6.0</width>
			</LineStyle>
		</Style>
		<Style id="branch_style33">
			<LineStyle>
				<color>fff79930</color>
				<width>6.0</width>
			</LineStyle>
		</Style>
		<Style id="branch_style33">
			<LineStyle>
				<color>fff79930</color>
				<width>6.0</width>
			</LineStyle>
		</Style>
		<Style id="branch_style33">
			<LineStyle>
				<color>fff79930</color>
				<width>6.0</width>
			</LineStyle>
		</Style>
		<Style id="branch_style33">
			<LineStyle>
				<color>fff79930</color>
				<width>6.0</width>
			</LineStyle>
		</Style>
		<Style id="branch_style33">
			<LineStyle>
				<color>fff79930</color>
				<width>6.0</width>
			</LineStyle>
		</Style>
		<Style id="branch_style33">
			<LineStyle>
				<color>fff79930</color>
				<width>6.0</width>
			</LineStyle>
		</Style>
		<Style id="branch_style33">
			<LineStyle>
				<color>fff79930</color>
				<width>6.0</width>
			</LineStyle>
		</Style>
		<Style id="branch_style33">
			<LineStyle>
				<color>fff79930</color>
				<width>6.0</width>
			</LineStyle>
		</Style>
		<Style id="branch_style33">
			<LineStyle>
				<color>fff79930</color>
				<width>6.0</width>
			</LineStyle>
		</Style>
		<Style id="branch_style33">
			<LineStyle>
				<color>fff79930</color>
				<width>6.0</width>
			</LineStyle>
		</Style>
		<Style id="branch_style33">
			<LineStyle>
				<color>fff79930</color>
				<width>6.0</width>
			</LineStyle>
		</Style>
		<Style id="branch_style33">
			<LineStyle>
				<color>fff79930</color>
				<width>6.0</width>
			</LineStyle>
		</Style>
		<Style id="branch_style33">
			<LineStyle>
				<color>fff79930</color>
				<width>6.0</width>
			</LineStyle>
		</Style>
		<Style id="branch_style33">
			<LineStyle>
				<color>fff79930</color>
				<width>6.0</width>
			</LineStyle>
		</Style>
		<Style id="branch_style33">
			<LineStyle>
				<color>fff79930</color>
				<width>6.0</width>
			</LineStyle>
		</Style>
		<Style id="branch_style33">
			<LineStyle>
				<color>fff79930</color>
				<width>6.0</width>
			</LineStyle>
		</Style>
		<Style id="branch_style33">
			<LineStyle>
				<color>fff79930</color>
				<width>6.0</width>
			</LineStyle>
		</Style>
		<Style id="branch_style33">
			<LineStyle>
				<color>fff79930</color>
				<width>6.0</width>
			</LineStyle>
		</Style>
		<Style id="branch_style33">
			<LineStyle>
				<color>fff79930</color>
				<width>6.0</width>
			</LineStyle>
		</Style>
		<Style id="branch_style33">
			<LineStyle>
				<color>fff79930</color>
				<width>6.0</width>
			</LineStyle>
		</Style>
		<Style id="branch_style34">
			<LineStyle>
				<color>ffe28945</color>
				<width>6.0</width>
			</LineStyle>
		</Style>
		<Style id="branch_style34">
			<LineStyle>
				<color>ffe28945</color>
				<width>6.0</width>
			</LineStyle>
		</Style>
		<Style id="branch_style34">
			<LineStyle>
				<color>ffe28945</color>
				<width>6.0</width>
			</LineStyle>
		</Style>
		<Style id="branch_style34">
			<LineStyle>
				<color>ffe28945</color>
				<width>6.0</width>
			</LineStyle>
		</Style>
		<Style id="branch_style34">
			<LineStyle>
				<color>ffe28945</color>
				<width>6.0</width>
			</LineStyle>
		</Style>
		<Style id="branch_style34">
			<LineStyle>
				<color>ffe28945</color>
				<width>6.0</width>
			</LineStyle>
		</Style>
		<Style id="branch_style34">
			<LineStyle>
				<color>ffe28945</color>
				<width>6.0</width>
			</LineStyle>
		</Style>
		<Style id="branch_style34">
			<LineStyle>
				<color>ffe28945</color>
				<width>6.0</width>
			</LineStyle>
		</Style>
		<Style id="branch_style34">
			<LineStyle>
				<color>ffe28945</color>
				<width>6.0</width>
			</LineStyle>
		</Style>
		<Style id="branch_style34">
			<LineStyle>
				<color>ffe28945</color>
				<width>6.0</width>
			</LineStyle>
		</Style>
		<Style id="branch_style34">
			<LineStyle>
				<color>ffe28945</color>
				<width>6.0</width>
			</LineStyle>
		</Style>
		<Style id="branch_style34">
			<LineStyle>
				<color>ffe28945</color>
				<width>6.0</width>
			</LineStyle>
		</Style>
		<Style id="branch_style34">
			<LineStyle>
				<color>ffe28945</color>
				<width>6.0</width>
			</LineStyle>
		</Style>
		<Style id="branch_style34">
			<LineStyle>
				<color>ffe28945</color>
				<width>6.0</width>
			</LineStyle>
		</Style>
		<Style id="branch_style34">
			<LineStyle>
				<color>ffe28945</color>
				<width>6.0</width>
			</LineStyle>
		</Style>
		<Style id="branch_style34">
			<LineStyle>
				<color>ffe28945</color>
				<width>6.0</width>
			</LineStyle>
		</Style>
		<Style id="branch_style34">
			<LineStyle>
				<color>ffe28945</color>
				<width>6.0</width>
			</LineStyle>
		</Style>
		<Style id="branch_style34">
			<LineStyle>
				<color>ffe28945</color>
				<width>6.0</width>
			</LineStyle>
		</Style>
		<Style id="branch_style34">
			<LineStyle>
				<color>ffe28945</color>
				<width>6.0</width>
			</LineStyle>
		</Style>
		<Style id="branch_style34">
			<LineStyle>
				<color>ffe28945</color>
				<width>6.0</width>
			</LineStyle>
		</Style>
		<Style id="branch_style35">
			<LineStyle>
				<color>ffe98e3e</color>
				<width>6.0</width>
			</LineStyle>
		</Style>
		<Style id="branch_style35">
			<LineStyle>
				<color>ffe98e3e</color>
				<width>6.0</width>
			</LineStyle>
		</Style>
		<Style id="branch_style35">
			<LineStyle>
				<color>ffe98e3e</color>
				<width>6.0</width>
			</LineStyle>
		</Style>
		<Style id="branch_style35">
			<LineStyle>
				<color>ffe98e3e</color>
				<width>6.0</width>
			</LineStyle>
		</Style>
		<Style id="branch_style35">
			<LineStyle>
				<color>ffe98e3e</color>
				<width>6.0</width>
			</LineStyle>
		</Style>
		<Style id="branch_style35">
			<LineStyle>
				<color>ffe98e3e</color>
				<width>6.0</width>
			</LineStyle>
		</Style>
		<Style id="branch_style35">
			<LineStyle>
				<color>ffe98e3e</color>
				<width>6.0</width>
			</LineStyle>
		</Style>
		<Style id="branch_style35">
			<LineStyle>
				<color>ffe98e3e</color>
				<width>6.0</width>
			</LineStyle>
		</Style>
		<Style id="branch_style35">
			<LineStyle>
				<color>ffe98e3e</color>
				<width>6.0</width>
			</LineStyle>
		</Style>
		<Style id="branch_style35">
			<LineStyle>
				<color>ffe98e3e</color>
				<width>6.0</width>
			</LineStyle>
		</Style>
		<Style id="branch_style35">
			<LineStyle>
				<color>ffe98e3e</color>
				<width>6.0</width>
			</LineStyle>
		</Style>
		<Style id="branch_style35">
			<LineStyle>
				<color>ffe98e3e</color>
				<width>6.0</width>
			</LineStyle>
		</Style>
		<Style id="branch_style35">
			<LineStyle>
				<color>ffe98e3e</color>
				<width>6.0</width>
			</LineStyle>
		</Style>
		<Style id="branch_style35">
			<LineStyle>
				<color>ffe98e3e</color>
				<width>6.0</width>
			</LineStyle>
		</Style>
		<Style id="branch_style35">
			<LineStyle>
				<color>ffe98e3e</color>
				<width>6.0</width>
			</LineStyle>
		</Style>
		<Style id="branch_style35">
			<LineStyle>
				<color>ffe98e3e</color>
				<width>6.0</width>
			</LineStyle>
		</Style>
		<Style id="branch_style35">
			<LineStyle>
				<color>ffe98e3e</color>
				<width>6.0</width>
			</LineStyle>
		</Style>
		<Style id="branch_style35">
			<LineStyle>
				<color>ffe98e3e</color>
				<width>6.0</width>
			</LineStyle>
		</Style>
		<Style id="branch_style35">
			<LineStyle>
				<color>ffe98e3e</color>
				<width>6.0</width>
			</LineStyle>
		</Style>
		<Style id="branch_style35">
			<LineStyle>
				<color>ffe98e3e</color>
				<width>6.0</width>
			</LineStyle>
		</Style>
		<Style id="branch_style36">
			<LineStyle>
				<color>fff99a2d</color>
				<width>6.0</width>
			</LineStyle>
		</Style>
		<Style id="branch_style36">
			<LineStyle>
				<color>fff99a2d</color>
				<width>6.0</width>
			</LineStyle>
		</Style>
		<Style id="branch_style36">
			<LineStyle>
				<color>fff99a2d</color>
				<width>6.0</width>
			</LineStyle>
		</Style>
		<Style id="branch_style36">
			<LineStyle>
				<color>fff99a2d</color>
				<width>6.0</width>
			</LineStyle>
		</Style>
		<Style id="branch_style36">
			<LineStyle>
				<color>fff99a2d</color>
				<width>6.0</width>
			</LineStyle>
		</Style>
		<Style id="branch_style36">
			<LineStyle>
				<color>fff99a2d</color>
				<width>6.0</width>
			</LineStyle>
		</Style>
		<Style id="branch_style36">
			<LineStyle>
				<color>fff99a2d</color>
				<width>6.0</width>
			</LineStyle>
		</Style>
		<Style id="branch_style36">
			<LineStyle>
				<color>fff99a2d</color>
				<width>6.0</width>
			</LineStyle>
		</Style>
		<Style id="branch_style36">
			<LineStyle>
				<color>fff99a2d</color>
				<width>6.0</width>
			</LineStyle>
		</Style>
		<Style id="branch_style36">
			<LineStyle>
				<color>fff99a2d</color>
				<width>6.0</width>
			</LineStyle>
		</Style>
		<Style id="branch_style36">
			<LineStyle>
				<color>fff99a2d</color>
				<width>6.0</width>
			</LineStyle>
		</Style>
		<Style id="branch_style36">
			<LineStyle>
				<color>fff99a2d</color>
				<width>6.0</width>
			</LineStyle>
		</Style>
		<Style id="branch_style36">
			<LineStyle>
				<color>fff99a2d</color>
				<width>6.0</width>
			</LineStyle>
		</Style>
		<Style id="branch_style36">
			<LineStyle>
				<color>fff99a2d</color>
				<width>6.0</width>
			</LineStyle>
		</Style>
		<Style id="branch_style36">
			<LineStyle>
				<color>fff99a2d</color>
				<width>6.0</width>
			</LineStyle>
		</Style>
		<Style id="branch_style36">
			<LineStyle>
				<color>fff99a2d</color>
				<width>6.0</width>
			</LineStyle>
		</Style>
		<Style id="branch_style36">
			<LineStyle>
				<color>fff99a2d</color>
				<width>6.0</width>
			</LineStyle>
		</Style>
		<Style id="branch_style36">
			<LineStyle>
				<color>fff99a2d</color>
				<width>6.0</width>
			</LineStyle>
		</Style>
		<Style id="branch_style36">
			<LineStyle>
				<color>fff99a2d</color>
				<width>6.0</width>
			</LineStyle>
		</Style>
		<Style id="branch_style36">
			<LineStyle>
				<color>fff99a2d</color>
				<width>6.0</width>
			</LineStyle>
		</Style>
		<Style id="branch_style37">
			<LineStyle>
				<color>ffff9f28</color>
				<width>6.0</width>
			</LineStyle>
		</Style>
		<Style id="branch_style37">
			<LineStyle>
				<color>ffff9f28</color>
				<width>6.0</width>
			</LineStyle>
		</Style>
		<Style id="branch_style37">
			<LineStyle>
				<color>ffff9f28</color>
				<width>6.0</width>
			</LineStyle>
		</Style>
		<Style id="branch_style37">
			<LineStyle>
				<color>ffff9f28</color>
				<width>6.0</width>
			</LineStyle>
		</Style>
		<Style id="branch_style37">
			<LineStyle>
				<color>ffff9f28</color>
				<width>6.0</width>
			</LineStyle>
		</Style>
		<Style id="branch_style37">
			<LineStyle>
				<color>ffff9f28</color>
				<width>6.0</width>
			</LineStyle>
		</Style>
		<Style id="branch_style37">
			<LineStyle>
				<color>ffff9f28</color>
				<width>6.0</width>
			</LineStyle>
		</Style>
		<Style id="branch_style37">
			<LineStyle>
				<color>ffff9f28</color>
				<width>6.0</width>
			</LineStyle>
		</Style>
		<Style id="branch_style37">
			<LineStyle>
				<color>ffff9f28</color>
				<width>6.0</width>
			</LineStyle>
		</Style>
		<Style id="branch_style37">
			<LineStyle>
				<color>ffff9f28</color>
				<width>6.0</width>
			</LineStyle>
		</Style>
		<Style id="branch_style37">
			<LineStyle>
				<color>ffff9f28</color>
				<width>6.0</width>
			</LineStyle>
		</Style>
		<Style id="branch_style37">
			<LineStyle>
				<color>ffff9f28</color>
				<width>6.0</width>
			</LineStyle>
		</Style>
		<Style id="branch_style37">
			<LineStyle>
				<color>ffff9f28</color>
				<width>6.0</width>
			</LineStyle>
		</Style>
		<Style id="branch_style37">
			<LineStyle>
				<color>ffff9f28</color>
				<width>6.0</width>
			</LineStyle>
		</Style>
		<Style id="branch_style37">
			<LineStyle>
				<color>ffff9f28</color>
				<width>6.0</width>
			</LineStyle>
		</Style>
		<Style id="branch_style37">
			<LineStyle>
				<color>ffff9f28</color>
				<width>6.0</width>
			</LineStyle>
		</Style>
		<Style id="branch_style37">
			<LineStyle>
				<color>ffff9f28</color>
				<width>6.0</width>
			</LineStyle>
		</Style>
		<Style id="branch_style37">
			<LineStyle>
				<color>ffff9f28</color>
				<width>6.0</width>
			</LineStyle>
		</Style>
		<Style id="branch_style37">
			<LineStyle>
				<color>ffff9f28</color>
				<width>6.0</width>
			</LineStyle>
		</Style>
		<Style id="branch_style37">
			<LineStyle>
				<color>ffff9f28</color>
				<width>6.0</width>
			</LineStyle>
		</Style>
		<Style id="branch_style38">
			<LineStyle>
				<color>ffe98e3e</color>
				<width>6.0</width>
			</LineStyle>
		</Style>
		<Style id="branch_style38">
			<LineStyle>
				<color>ffe98e3e</color>
				<width>6.0</width>
			</LineStyle>
		</Style>
		<Style id="branch_style38">
			<LineStyle>
				<color>ffe98e3e</color>
				<width>6.0</width>
			</LineStyle>
		</Style>
		<Style id="branch_style38">
			<LineStyle>
				<color>ffe98e3e</color>
				<width>6.0</width>
			</LineStyle>
		</Style>
		<Style id="branch_style38">
			<LineStyle>
				<color>ffe98e3e</color>
				<width>6.0</width>
			</LineStyle>
		</Style>
		<Style id="branch_style38">
			<LineStyle>
				<color>ffe98e3e</color>
				<width>6.0</width>
			</LineStyle>
		</Style>
		<Style id="branch_style38">
			<LineStyle>
				<color>ffe98e3e</color>
				<width>6.0</width>
			</LineStyle>
		</Style>
		<Style id="branch_style38">
			<LineStyle>
				<color>ffe98e3e</color>
				<width>6.0</width>
			</LineStyle>
		</Style>
		<Style id="branch_style38">
			<LineStyle>
				<color>ffe98e3e</color>
				<width>6.0</width>
			</LineStyle>
		</Style>
		<Style id="branch_style38">
			<LineStyle>
				<color>ffe98e3e</color>
				<width>6.0</width>
			</LineStyle>
		</Style>
		<Style id="branch_style38">
			<LineStyle>
				<color>ffe98e3e</color>
				<width>6.0</width>
			</LineStyle>
		</Style>
		<Style id="branch_style38">
			<LineStyle>
				<color>ffe98e3e</color>
				<width>6.0</width>
			</LineStyle>
		</Style>
		<Style id="branch_style38">
			<LineStyle>
				<color>ffe98e3e</color>
				<width>6.0</width>
			</LineStyle>
		</Style>
		<Style id="branch_style38">
			<LineStyle>
				<color>ffe98e3e</color>
				<width>6.0</width>
			</LineStyle>
		</Style>
		<Style id="branch_style38">
			<LineStyle>
				<color>ffe98e3e</color>
				<width>6.0</width>
			</LineStyle>
		</Style>
		<Style id="branch_style38">
			<LineStyle>
				<color>ffe98e3e</color>
				<width>6.0</width>
			</LineStyle>
		</Style>
		<Style id="branch_style38">
			<LineStyle>
				<color>ffe98e3e</color>
				<width>6.0</width>
			</LineStyle>
		</Style>
		<Style id="branch_style38">
			<LineStyle>
				<color>ffe98e3e</color>
				<width>6.0</width>
			</LineStyle>
		</Style>
		<Style id="branch_style38">
			<LineStyle>
				<color>ffe98e3e</color>
				<width>6.0</width>
			</LineStyle>
		</Style>
		<Style id="branch_style38">
			<LineStyle>
				<color>ffe98e3e</color>
				<width>6.0</width>
			</LineStyle>
		</Style>
		<Style id="branch_style39">
			<LineStyle>
				<color>ffea8f3d</color>
				<width>6.0</width>
			</LineStyle>
		</Style>
		<Style id="branch_style39">
			<LineStyle>
				<color>ffea8f3d</color>
				<width>6.0</width>
			</LineStyle>
		</Style>
		<Style id="branch_style39">
			<LineStyle>
				<color>ffea8f3d</color>
				<width>6.0</width>
			</LineStyle>
		</Style>
		<Style id="branch_style39">
			<LineStyle>
				<color>ffea8f3d</color>
				<width>6.0</width>
			</LineStyle>
		</Style>
		<Style id="branch_style39">
			<LineStyle>
				<color>ffea8f3d</color>
				<width>6.0</width>
			</LineStyle>
		</Style>
		<Style id="branch_style39">
			<LineStyle>
				<color>ffea8f3d</color>
				<width>6.0</width>
			</LineStyle>
		</Style>
		<Style id="branch_style39">
			<LineStyle>
				<color>ffea8f3d</color>
				<width>6.0</width>
			</LineStyle>
		</Style>
		<Style id="branch_style39">
			<LineStyle>
				<color>ffea8f3d</color>
				<width>6.0</width>
			</LineStyle>
		</Style>
		<Style id="branch_style39">
			<LineStyle>
				<color>ffea8f3d</color>
				<width>6.0</width>
			</LineStyle>
		</Style>
		<Style id="branch_style39">
			<LineStyle>
				<color>ffea8f3d</color>
				<width>6.0</width>
			</LineStyle>
		</Style>
		<Style id="branch_style39">
			<LineStyle>
				<color>ffea8f3d</color>
				<width>6.0</width>
			</LineStyle>
		</Style>
		<Style id="branch_style39">
			<LineStyle>
				<color>ffea8f3d</color>
				<width>6.0</width>
			</LineStyle>
		</Style>
		<Style id="branch_style39">
			<LineStyle>
				<color>ffea8f3d</color>
				<width>6.0</width>
			</LineStyle>
		</Style>
		<Style id="branch_style39">
			<LineStyle>
				<color>ffea8f3d</color>
				<width>6.0</width>
			</LineStyle>
		</Style>
		<Style id="branch_style39">
			<LineStyle>
				<color>ffea8f3d</color>
				<width>6.0</width>
			</LineStyle>
		</Style>
		<Style id="branch_style39">
			<LineStyle>
				<color>ffea8f3d</color>
				<width>6.0</width>
			</LineStyle>
		</Style>
		<Style id="branch_style39">
			<LineStyle>
				<color>ffea8f3d</color>
				<width>6.0</width>
			</LineStyle>
		</Style>
		<Style id="branch_style39">
			<LineStyle>
				<color>ffea8f3d</color>
				<width>6.0</width>
			</LineStyle>
		</Style>
		<Style id="branch_style39">
			<LineStyle>
				<color>ffea8f3d</color>
				<width>6.0</width>
			</LineStyle>
		</Style>
		<Style id="branch_style39">
			<LineStyle>
				<color>ffea8f3d</color>
				<width>6.0</width>
			</LineStyle>
		</Style>
		<Style id="branch_style40">
			<LineStyle>
				<color>fff59831</color>
				<width>6.0</width>
			</LineStyle>
		</Style>
		<Style id="branch_style40">
			<LineStyle>
				<color>fff59831</color>
				<width>6.0</width>
			</LineStyle>
		</Style>
		<Style id="branch_style40">
			<LineStyle>
				<color>fff59831</color>
				<width>6.0</width>
			</LineStyle>
		</Style>
		<Style id="branch_style40">
			<LineStyle>
				<color>fff59831</color>
				<width>6.0</width>
			</LineStyle>
		</Style>
		<Style id="branch_style40">
			<LineStyle>
				<color>fff59831</color>
				<width>6.0</width>
			</LineStyle>
		</Style>
		<Style id="branch_style40">
			<LineStyle>
				<color>fff59831</color>
				<width>6.0</width>
			</LineStyle>
		</Style>
		<Style id="branch_style40">
			<LineStyle>
				<color>fff59831</color>
				<width>6.0</width>
			</LineStyle>
		</Style>
		<Style id="branch_style40">
			<LineStyle>
				<color>fff59831</color>
				<width>6.0</width>
			</LineStyle>
		</Style>
		<Style id="branch_style40">
			<LineStyle>
				<color>fff59831</color>
				<width>6.0</width>
			</LineStyle>
		</Style>
		<Style id="branch_style40">
			<LineStyle>
				<color>fff59831</color>
				<width>6.0</width>
			</LineStyle>
		</Style>
		<Style id="branch_style40">
			<LineStyle>
				<color>fff59831</color>
				<width>6.0</width>
			</LineStyle>
		</Style>
		<Style id="branch_style40">
			<LineStyle>
				<color>fff59831</color>
				<width>6.0</width>
			</LineStyle>
		</Style>
		<Style id="branch_style40">
			<LineStyle>
				<color>fff59831</color>
				<width>6.0</width>
			</LineStyle>
		</Style>
		<Style id="branch_style40">
			<LineStyle>
				<color>fff59831</color>
				<width>6.0</width>
			</LineStyle>
		</Style>
		<Style id="branch_style40">
			<LineStyle>
				<color>fff59831</color>
				<width>6.0</width>
			</LineStyle>
		</Style>
		<Style id="branch_style40">
			<LineStyle>
				<color>fff59831</color>
				<width>6.0</width>
			</LineStyle>
		</Style>
		<Style id="branch_style40">
			<LineStyle>
				<color>fff59831</color>
				<width>6.0</width>
			</LineStyle>
		</Style>
		<Style id="branch_style40">
			<LineStyle>
				<color>fff59831</color>
				<width>6.0</width>
			</LineStyle>
		</Style>
		<Style id="branch_style40">
			<LineStyle>
				<color>fff59831</color>
				<width>6.0</width>
			</LineStyle>
		</Style>
		<Style id="branch_style40">
			<LineStyle>
				<color>fff59831</color>
				<width>6.0</width>
			</LineStyle>
		</Style>
		<Style id="branch_style41">
			<LineStyle>
				<color>ffe48b43</color>
				<width>6.0</width>
			</LineStyle>
		</Style>
		<Style id="branch_style41">
			<LineStyle>
				<color>ffe48b43</color>
				<width>6.0</width>
			</LineStyle>
		</Style>
		<Style id="branch_style41">
			<LineStyle>
				<color>ffe48b43</color>
				<width>6.0</width>
			</LineStyle>
		</Style>
		<Style id="branch_style41">
			<LineStyle>
				<color>ffe48b43</color>
				<width>6.0</width>
			</LineStyle>
		</Style>
		<Style id="branch_style41">
			<LineStyle>
				<color>ffe48b43</color>
				<width>6.0</width>
			</LineStyle>
		</Style>
		<Style id="branch_style41">
			<LineStyle>
				<color>ffe48b43</color>
				<width>6.0</width>
			</LineStyle>
		</Style>
		<Style id="branch_style41">
			<LineStyle>
				<color>ffe48b43</color>
				<width>6.0</width>
			</LineStyle>
		</Style>
		<Style id="branch_style41">
			<LineStyle>
				<color>ffe48b43</color>
				<width>6.0</width>
			</LineStyle>
		</Style>
		<Style id="branch_style41">
			<LineStyle>
				<color>ffe48b43</color>
				<width>6.0</width>
			</LineStyle>
		</Style>
		<Style id="branch_style41">
			<LineStyle>
				<color>ffe48b43</color>
				<width>6.0</width>
			</LineStyle>
		</Style>
		<Style id="branch_style41">
			<LineStyle>
				<color>ffe48b43</color>
				<width>6.0</width>
			</LineStyle>
		</Style>
		<Style id="branch_style41">
			<LineStyle>
				<color>ffe48b43</color>
				<width>6.0</width>
			</LineStyle>
		</Style>
		<Style id="branch_style41">
			<LineStyle>
				<color>ffe48b43</color>
				<width>6.0</width>
			</LineStyle>
		</Style>
		<Style id="branch_style41">
			<LineStyle>
				<color>ffe48b43</color>
				<width>6.0</width>
			</LineStyle>
		</Style>
		<Style id="branch_style41">
			<LineStyle>
				<color>ffe48b43</color>
				<width>6.0</width>
			</LineStyle>
		</Style>
		<Style id="branch_style41">
			<LineStyle>
				<color>ffe48b43</color>
				<width>6.0</width>
			</LineStyle>
		</Style>
		<Style id="branch_style41">
			<LineStyle>
				<color>ffe48b43</color>
				<width>6.0</width>
			</LineStyle>
		</Style>
		<Style id="branch_style41">
			<LineStyle>
				<color>ffe48b43</color>
				<width>6.0</width>
			</LineStyle>
		</Style>
		<Style id="branch_style41">
			<LineStyle>
				<color>ffe48b43</color>
				<width>6.0</width>
			</LineStyle>
		</Style>
		<Style id="branch_style41">
			<LineStyle>
				<color>ffe48b43</color>
				<width>6.0</width>
			</LineStyle>
		</Style>
		<Style id="branch_style42">
			<LineStyle>
				<color>ffe48b43</color>
				<width>6.0</width>
			</LineStyle>
		</Style>
		<Style id="branch_style42">
			<LineStyle>
				<color>ffe48b43</color>
				<width>6.0</width>
			</LineStyle>
		</Style>
		<Style id="branch_style42">
			<LineStyle>
				<color>ffe48b43</color>
				<width>6.0</width>
			</LineStyle>
		</Style>
		<Style id="branch_style42">
			<LineStyle>
				<color>ffe48b43</color>
				<width>6.0</width>
			</LineStyle>
		</Style>
		<Style id="branch_style42">
			<LineStyle>
				<color>ffe48b43</color>
				<width>6.0</width>
			</LineStyle>
		</Style>
		<Style id="branch_style42">
			<LineStyle>
				<color>ffe48b43</color>
				<width>6.0</width>
			</LineStyle>
		</Style>
		<Style id="branch_style42">
			<LineStyle>
				<color>ffe48b43</color>
				<width>6.0</width>
			</LineStyle>
		</Style>
		<Style id="branch_style42">
			<LineStyle>
				<color>ffe48b43</color>
				<width>6.0</width>
			</LineStyle>
		</Style>
		<Style id="branch_style42">
			<LineStyle>
				<color>ffe48b43</color>
				<width>6.0</width>
			</LineStyle>
		</Style>
		<Style id="branch_style42">
			<LineStyle>
				<color>ffe48b43</color>
				<width>6.0</width>
			</LineStyle>
		</Style>
		<Style id="branch_style42">
			<LineStyle>
				<color>ffe48b43</color>
				<width>6.0</width>
			</LineStyle>
		</Style>
		<Style id="branch_style42">
			<LineStyle>
				<color>ffe48b43</color>
				<width>6.0</width>
			</LineStyle>
		</Style>
		<Style id="branch_style42">
			<LineStyle>
				<color>ffe48b43</color>
				<width>6.0</width>
			</LineStyle>
		</Style>
		<Style id="branch_style42">
			<LineStyle>
				<color>ffe48b43</color>
				<width>6.0</width>
			</LineStyle>
		</Style>
		<Style id="branch_style42">
			<LineStyle>
				<color>ffe48b43</color>
				<width>6.0</width>
			</LineStyle>
		</Style>
		<Style id="branch_style42">
			<LineStyle>
				<color>ffe48b43</color>
				<width>6.0</width>
			</LineStyle>
		</Style>
		<Style id="branch_style42">
			<LineStyle>
				<color>ffe48b43</color>
				<width>6.0</width>
			</LineStyle>
		</Style>
		<Style id="branch_style42">
			<LineStyle>
				<color>ffe48b43</color>
				<width>6.0</width>
			</LineStyle>
		</Style>
		<Style id="branch_style42">
			<LineStyle>
				<color>ffe48b43</color>
				<width>6.0</width>
			</LineStyle>
		</Style>
		<Style id="branch_style42">
			<LineStyle>
				<color>ffe48b43</color>
				<width>6.0</width>
			</LineStyle>
		</Style>
		<Style id="branch_style43">
			<LineStyle>
				<color>ffc97660</color>
				<width>6.0</width>
			</LineStyle>
		</Style>
		<Style id="branch_style43">
			<LineStyle>
				<color>ffc97660</color>
				<width>6.0</width>
			</LineStyle>
		</Style>
		<Style id="branch_style43">
			<LineStyle>
				<color>ffc97660</color>
				<width>6.0</width>
			</LineStyle>
		</Style>
		<Style id="branch_style43">
			<LineStyle>
				<color>ffc97660</color>
				<width>6.0</width>
			</LineStyle>
		</Style>
		<Style id="branch_style43">
			<LineStyle>
				<color>ffc97660</color>
				<width>6.0</width>
			</LineStyle>
		</Style>
		<Style id="branch_style43">
			<LineStyle>
				<color>ffc97660</color>
				<width>6.0</width>
			</LineStyle>
		</Style>
		<Style id="branch_style43">
			<LineStyle>
				<color>ffc97660</color>
				<width>6.0</width>
			</LineStyle>
		</Style>
		<Style id="branch_style43">
			<LineStyle>
				<color>ffc97660</color>
				<width>6.0</width>
			</LineStyle>
		</Style>
		<Style id="branch_style43">
			<LineStyle>
				<color>ffc97660</color>
				<width>6.0</width>
			</LineStyle>
		</Style>
		<Style id="branch_style43">
			<LineStyle>
				<color>ffc97660</color>
				<width>6.0</width>
			</LineStyle>
		</Style>
		<Style id="branch_style43">
			<LineStyle>
				<color>ffc97660</color>
				<width>6.0</width>
			</LineStyle>
		</Style>
		<Style id="branch_style43">
			<LineStyle>
				<color>ffc97660</color>
				<width>6.0</width>
			</LineStyle>
		</Style>
		<Style id="branch_style43">
			<LineStyle>
				<color>ffc97660</color>
				<width>6.0</width>
			</LineStyle>
		</Style>
		<Style id="branch_style43">
			<LineStyle>
				<color>ffc97660</color>
				<width>6.0</width>
			</LineStyle>
		</Style>
		<Style id="branch_style43">
			<LineStyle>
				<color>ffc97660</color>
				<width>6.0</width>
			</LineStyle>
		</Style>
		<Style id="branch_style43">
			<LineStyle>
				<color>ffc97660</color>
				<width>6.0</width>
			</LineStyle>
		</Style>
		<Style id="branch_style43">
			<LineStyle>
				<color>ffc97660</color>
				<width>6.0</width>
			</LineStyle>
		</Style>
		<Style id="branch_style43">
			<LineStyle>
				<color>ffc97660</color>
				<width>6.0</width>
			</LineStyle>
		</Style>
		<Style id="branch_style43">
			<LineStyle>
				<color>ffc97660</color>
				<width>6.0</width>
			</LineStyle>
		</Style>
		<Style id="branch_style43">
			<LineStyle>
				<color>ffc97660</color>
				<width>6.0</width>
			</LineStyle>
		</Style>
		<Style id="circle_style1">
			<PolyStyle>
				<color>f2eb8740</color>
				<outline>0</outline>
			</PolyStyle>
		</Style>
		<Style id="circle_style2">
			<PolyStyle>
				<color>f0e78543</color>
				<outline>0</outline>
			</PolyStyle>
		</Style>
		<Style id="circle_style3">
			<PolyStyle>
				<color>ebdf804a</color>
				<outline>0</outline>
			</PolyStyle>
		</Style>
		<Style id="circle_style4">
			<PolyStyle>
				<color>e3d37954</color>
				<outline>0</outline>
			</PolyStyle>
		</Style>
		<Style id="circle_style5">
			<PolyStyle>
				<color>dac37061</color>
				<outline>0</outline>
			</PolyStyle>
		</Style>
		<Style id="circle_style6">
			<PolyStyle>
				<color>dcc7725e</color>
				<outline>0</outline>
			</PolyStyle>
		</Style>
		<Style id="circle_style7">
			<PolyStyle>
				<color>dac37061</color>
				<outline>0</outline>
			</PolyStyle>
		</Style>
		<Style id="circle_style8">
			<PolyStyle>
				<color>e1cf7757</color>
				<outline>0</outline>
			</PolyStyle>
		</Style>
		<Style id="circle_style9">
			<PolyStyle>
				<color>faf78e36</color>
				<outline>0</outline>
			</PolyStyle>
		</Style>
		<Style id="circle_style10">
			<PolyStyle>
				<color>faf78e36</color>
				<outline>0</outline>
			</PolyStyle>
		</Style>
		<Style id="circle_style11">
			<PolyStyle>
				<color>f7f38c39</color>
				<outline>0</outline>
			</PolyStyle>
		</Style>
		<Style id="circle_style12">
			<PolyStyle>
				<color>fcfb9033</color>
				<outline>0</outline>
			</PolyStyle>
		</Style>
		<Style id="circle_style13">
			<PolyStyle>
				<color>f0e78543</color>
				<outline>0</outline>
			</PolyStyle>
		</Style>
		<Style id="circle_style14">
			<PolyStyle>
				<color>e3d37954</color>
				<outline>0</outline>
			</PolyStyle>
		</Style>
		<Style id="circle_style15">
			<PolyStyle>
				<color>cdaf6471</color>
				<outline>0</outline>
			</PolyStyle>
		</Style>
		<Style id="circle_style16">
			<PolyStyle>
				<color>ab77439f</color>
				<outline>0</outline>
			</PolyStyle>
		</Style>
		<Style id="circle_style17">
			<PolyStyle>
				<color>faf78e36</color>
				<outline>0</outline>
			</PolyStyle>
		</Style>
		<Style id="circle_style18">
			<PolyStyle>
				<color>f5ef893d</color>
				<outline>0</outline>
			</PolyStyle>
		</Style>
		<Style id="circle_style19">
			<PolyStyle>
				<color>f5ef893d</color>
				<outline>0</outline>
			</PolyStyle>
		</Style>
		<Style id="circle_style20">
			<PolyStyle>
				<color>faf78e36</color>
				<outline>0</outline>
			</PolyStyle>
		</Style>
		<Style id="circle_style21">
			<PolyStyle>
				<color>8d4727c7</color>
				<outline>0</outline>
			</PolyStyle>
		</Style>
		<Style id="circle_style22">
			<PolyStyle>
				<color>f7f38c39</color>
				<outline>0</outline>
			</PolyStyle>
		</Style>
		<Style id="circle_style23">
			<PolyStyle>
				<color>e1cf7757</color>
				<outline>0</outline>
			</PolyStyle>
		</Style>
		<Style id="circle_style24">
			<PolyStyle>
				<color>ebdf804a</color>
				<outline>0</outline>
			</PolyStyle>
		</Style>
		<Style id="circle_style25">
			<PolyStyle>
				<color>ede38247</color>
				<outline>0</outline>
			</PolyStyle>
		</Style>
		<Style id="circle_style26">
			<PolyStyle>
				<color>751f10e8</color>
				<outline>0</outline>
			</PolyStyle>
		</Style>
		<Style id="circle_style27">
			<PolyStyle>
				<color>f5ef893d</color>
				<outline>0</outline>
			</PolyStyle>
		</Style>
		<Style id="circle_style28">
			<PolyStyle>
				<color>d5bb6b67</color>
				<outline>0</outline>
			</PolyStyle>
		</Style>
		<Style id="circle_style29">
			<PolyStyle>
				<color>e1cf7757</color>
				<outline>0</outline>
			</PolyStyle>
		</Style>
		<Style id="circle_style30">
			<PolyStyle>
				<color>ebdf804a</color>
				<outline>0</outline>
			</PolyStyle>
		</Style>
		<Style id="circle_style31">
			<PolyStyle>
				<color>640400ff</color>
				<outline>0</outline>
			</PolyStyle>
		</Style>
		<Style id="circle_style32">
			<PolyStyle>
				<color>f5ef893d</color>
				<outline>0</outline>
			</PolyStyle>
		</Style>
		<Style id="circle_style33">
			<PolyStyle>
				<color>dcc7725e</color>
				<outline>0</outline>
			</PolyStyle>
		</Style>
		<Style id="circle_style34">
			<PolyStyle>
				<color>ede38247</color>
				<outline>0</outline>
			</PolyStyle>
		</Style>
		<Style id="circle_style35">
			<PolyStyle>
				<color>fcfb9033</color>
				<outline>0</outline>
			</PolyStyle>
		</Style>
		<Style id="circle_style36">
			<PolyStyle>
				<color>924f2cc0</color>
				<outline>0</outline>
			</PolyStyle>
		</Style>
		<Style id="circle_style37">
			<PolyStyle>
				<color>faf78e36</color>
				<outline>0</outline>
			</PolyStyle>
		</Style>
		<Style id="circle_style38">
			<PolyStyle>
				<color>ebdf804a</color>
				<outline>0</outline>
			</PolyStyle>
		</Style>
		<Style id="circle_style39">
			<PolyStyle>
				<color>f5ef893d</color>
				<outline>0</outline>
			</PolyStyle>
		</Style>
		<Style id="circle_style40">
			<PolyStyle>
				<color>c8a75f78</color>
				<outline>0</outline>
			</PolyStyle>
		</Style>
		<Style id="circle_style41">
			<PolyStyle>
				<color>fcfb9033</color>
				<outline>0</outline>
			</PolyStyle>
		</Style>
		<Folder>
			<name>Places</name>
			<Placemark>
				<name>D</name>
				<Point>
					<altitudeMode>relativeToGround</altitudeMode>
					<coordinates>-149.61182,67.033165,0.0</coordinates>
				</Point>
			</Placemark>
			<Placemark>
				<name>A</name>
				<Point>
					<altitudeMode>relativeToGround</altitudeMode>
					<coordinates>-153.69873,65.838776,0.0</coordinates>
				</Point>
			</Placemark>
			<Placemark>
				<name>B</name>
				<Point>
					<altitudeMode>relativeToGround</altitudeMode>
					<coordinates>-157.78564,64.32087,0.0</coordinates>
				</Point>
			</Placemark>
			<Placemark>
				<name>E</name>
				<Point>
					<altitudeMode>relativeToGround</altitudeMode>
					<coordinates>-150.271,63.19402,0.0</coordinates>
				</Point>
			</Placemark>
			<Placemark>
				<name>C</name>
				<Point>
					<altitudeMode>relativeToGround</altitudeMode>
					<coordinates>-143.85498,66.26685,0.0</coordinates>
				</Point>
			</Placemark>
		</Folder>
		<Folder>
			<name>Branches</name>
			<Folder>
				<name>E:D</name>
				<Placemark>
					<TimeSpan>
						<begin>2007-10-30</begin>
						<end></end>
					</TimeSpan>
					<styleUrl>branch_style1</styleUrl>
					<LineString>
						<tessellate>1</tessellate>
						<altitudeMode>relativeToGround</altitudeMode>
						<coordinates>-150.27099609375,63.19401931762695,0.0 -150.23596476898885,63.38597326694575,33589.87105930585						</coordinates>
					</LineString>
				</Placemark>
				<Placemark>
					<TimeSpan>
						<begin>2007-12-29</begin>
						<end></end>
					</TimeSpan>
					<styleUrl>branch_style1</styleUrl>
					<LineString>
						<tessellate>1</tessellate>
						<altitudeMode>relativeToGround</altitudeMode>
						<coordinates>-150.23596476898885,63.38597326694575,33589.87105930585 -150.20112930259458,63.57792740875575,63643.96621763213						</coordinates>
					</LineString>
				</Placemark>
				<Placemark>
					<TimeSpan>
						<begin>2008-02-26</begin>
						<end></end>
					</TimeSpan>
					<styleUrl>branch_style1</styleUrl>
					<LineString>
						<tessellate>1</tessellate>
						<altitudeMode>relativeToGround</altitudeMode>
						<coordinates>-150.20112930259458,63.57792740875575,63643.96621763213 -150.16649271991434,63.769881752104695,90162.28547497885						</coordinates>
					</LineString>
				</Placemark>
				<Placemark>
					<TimeSpan>
						<begin>2008-04-26</begin>
						<end></end>
					</TimeSpan>
					<styleUrl>branch_style1</styleUrl>
					<LineString>
						<tessellate>1</tessellate>
						<altitudeMode>relativeToGround</altitudeMode>
						<coordinates>-150.16649271991434,63.769881752104695,90162.28547497885 -150.13205808895063,63.961836307066804,113144.828831346						</coordinates>
					</LineString>
				</Placemark>
				<Placemark>
					<TimeSpan>
						<begin>2008-06-24</begin>
						<end></end>
					</TimeSpan>
					<styleUrl>branch_style1</styleUrl>
					<LineString>
						<tessellate>1</tessellate>
						<altitudeMode>relativeToGround</altitudeMode>
						<coordinates>-150.13205808895063,63.961836307066804,113144.828831346 -150.09782852704814,64.15379108493538,132591.59628673358						</coordinates>
					</LineString>
				</Placemark>
				<Placemark>
					<TimeSpan>
						<begin>2008-08-23</begin>
						<end></end>
					</TimeSpan>
					<styleUrl>branch_style1</styleUrl>
					<LineString>
						<tessellate>1</tessellate>
						<altitudeMode>relativeToGround</altitudeMode>
						<coordinates>-150.09782852704814,64.15379108493538,132591.59628673358 -150.06380720956608,64.3457460984665,148502.58784114165						</coordinates>
					</LineString>
				</Placemark>
				<Placemark>
					<TimeSpan>
						<begin>2008-10-21</begin>
						<end></end>
					</TimeSpan>
					<styleUrl>branch_style1</styleUrl>
					<LineString>
						<tessellate>1</tessellate>
						<altitudeMode>relativeToGround</altitudeMode>
						<coordinates>-150.06380720956608,64.3457460984665,148502.58784114165 -150.0299973812592,64.53770136219225,160877.80349457014						</coordinates>
					</LineString>
				</Placemark>
				<Placemark>
					<TimeSpan>
						<begin>2008-12-20</begin>
						<end></end>
					</TimeSpan>
					<styleUrl>branch_style1</styleUrl>
					<LineString>
						<tessellate>1</tessellate>
						<altitudeMode>relativeToGround</altitudeMode>
						<coordinates>-150.0299973812592,64.53770136219225,160877.80349457014 -149.99640237142725,64.72965689283022,169717.243247019						</coordinates>
					</LineString>
				</Placemark>
				<Placemark>
					<TimeSpan>
						<begin>2009-02-17</begin>
						<end></end>
					</TimeSpan>
					<styleUrl>branch_style1</styleUrl>
					<LineString>
						<tessellate>1</tessellate>
						<altitudeMode>relativeToGround</altitudeMode>
						<coordinates>-149.99640237142725,64.72965689283022,169717.243247019 -149.96302561442434,64.92161270982923,175020.90709848836						</coordinates>
					</LineString>
				</Placemark>
				<Placemark>
					<TimeSpan>
						<begin>2009-04-18</begin>
						<end></end>
					</TimeSpan>
					<styleUrl>branch_style1</styleUrl>
					<LineString>
						<tessellate>1</tessellate>
						<altitudeMode>relativeToGround</altitudeMode>
						<coordinates>-149.96302561442434,64.92161270982923,175020.90709848836 -149.9298706779916,65.1135688361133,176788.79504897812						</coordinates>
					</LineString>
				</Placemark>
				<Placemark>
					<TimeSpan>
						<begin>2009-06-16</begin>
						<end></end>
					</TimeSpan>
					<styleUrl>branch_style1</styleUrl>
					<LineString>
						<tessellate>1</tessellate>
						<altitudeMode>relativeToGround</altitudeMode>
						<coordinates>-149.9298706779916,65.1135688361133,176788.79504897812 -149.89694130336113,65.30552529912235,175020.9070984884						</coordinates>
					</LineString>
				</Placemark>
				<Placemark>
					<TimeSpan>
						<begin>2009-08-15</begin>
						<end></end>
					</TimeSpan>
					<styleUrl>branch_style1</styleUrl>
					<LineString>
						<tessellate>1</tessellate>
						<altitudeMode>relativeToGround</altitudeMode>
						<coordinates>-149.89694130336113,65.30552529912235,175020.9070984884 -149.86424146372048,65.49748213231506,169717.24324701904						</coordinates>
					</LineString>
				</Placemark>
				<Placemark>
					<TimeSpan>
						<begin>2009-10-13</begin>
						<end></end>
					</TimeSpan>
					<styleUrl>branch_style1</styleUrl>
					<LineString>
						<tessellate>1</tessellate>
						<altitudeMode>relativeToGround</altitudeMode>
						<coordinates>-149.86424146372048,65.49748213231506,169717.24324701904 -149.831775452585,65.68943937742145,160877.80349457014						</coordinates>
					</LineString>
				</Placemark>
				<Placemark>
					<TimeSpan>
						<begin>2009-12-12</begin>
						<end></end>
					</TimeSpan>
					<styleUrl>branch_style1</styleUrl>
					<LineString>
						<tessellate>1</tessellate>
						<altitudeMode>relativeToGround</altitudeMode>
						<coordinates>-149.831775452585,65.68943937742145,160877.80349457014 -149.7995480235529,65.88139708798032,148502.58784114174						</coordinates>
					</LineString>
				</Placemark>
				<Placemark>
					<TimeSpan>
						<begin>2010-02-09</begin>
						<end></end>
					</TimeSpan>
					<styleUrl>branch_style1</styleUrl>
					<LineString>
						<tessellate>1</tessellate>
						<altitudeMode>relativeToGround</altitudeMode>
						<coordinates>-149.7995480235529,65.88139708798032,148502.58784114174 -149.7675646244504,66.07335533523077,132591.5962867337						</coordinates>
					</LineString>
				</Placemark>
				<Placemark>
					<TimeSpan>
						<begin>2010-04-10</begin>
						<end></end>
					</TimeSpan>
					<styleUrl>branch_style1</styleUrl>
					<LineString>
						<tessellate>1</tessellate>
						<altitudeMode>relativeToGround</altitudeMode>
						<coordinates>-149.7675646244504,66.07335533523077,132591.5962867337 -149.73583182060466,66.26531421870776,113144.82883134607						</coordinates>
					</LineString>
				</Placemark>
				<Placemark>
					<TimeSpan>
						<begin>2010-06-08</begin>
						<end></end>
					</TimeSpan>
					<styleUrl>branch_style1</styleUrl>
					<LineString>
						<tessellate>1</tessellate>
						<altitudeMode>relativeToGround</altitudeMode>
						<coordinates>-149.73583182060466,66.26531421870776,113144.82883134607 -149.7043581443822,66.45727388741315,90162.28547497891						</coordinates>
					</LineString>
				</Placemark>
				<Placemark>
					<TimeSpan>
						<begin>2010-08-07</begin>
						<end></end>
					</TimeSpan>
					<styleUrl>branch_style1</styleUrl>
					<LineString>
						<tessellate>1</tessellate>
						<altitudeMode>relativeToGround</altitudeMode>
						<coordinates>-149.7043581443822,66.45727388741315,90162.28547497891 -149.6731560832506,66.64923458916061,63643.96621763217						</coordinates>
					</LineString>
				</Placemark>
				<Placemark>
					<TimeSpan>
						<begin>2010-10-05</begin>
						<end></end>
					</TimeSpan>
					<styleUrl>branch_style1</styleUrl>
					<LineString>
						<tessellate>1</tessellate>
						<altitudeMode>relativeToGround</altitudeMode>
						<coordinates>-149.6731560832506,66.64923458916061,63643.96621763217 -149.64224805857893,66.84119681841996,33589.87105930585						</coordinates>
					</LineString>
				</Placemark>
				<Placemark>
					<TimeSpan>
						<begin>2010-12-04</begin>
						<end></end>
					</TimeSpan>
					<styleUrl>branch_style1</styleUrl>
					<LineString>
						<tessellate>1</tessellate>
						<altitudeMode>relativeToGround</altitudeMode>
						<coordinates>-149.64224805857893,66.84119681841996,33589.87105930585 -149.61181640625,67.03316497802734,0.0						</coordinates>
					</LineString>
				</Placemark>
			</Folder>
			<Folder>
				<name>E:C</name>
				<Placemark>
					<TimeSpan>
						<begin>2008-12-07</begin>
						<end></end>
					</TimeSpan>
					<styleUrl>branch_style2</styleUrl>
					<LineString>
						<tessellate>1</tessellate>
						<altitudeMode>relativeToGround</altitudeMode>
						<coordinates>-150.27099609375,63.19401931762695,0.0 -149.93381767410753,63.34733602913219,35902.14931554976						</coordinates>
					</LineString>
				</Placemark>
				<Placemark>
					<TimeSpan>
						<begin>2009-01-01</begin>
						<end></end>
					</TimeSpan>
					<styleUrl>branch_style2</styleUrl>
					<LineString>
						<tessellate>1</tessellate>
						<altitudeMode>relativeToGround</altitudeMode>
						<coordinates>-149.93381767410753,63.34733602913219,35902.14931554976 -149.59821784822736,63.50067118975146,68025.12501893638						</coordinates>
					</LineString>
				</Placemark>
				<Placemark>
					<TimeSpan>
						<begin>2009-01-26</begin>
						<end></end>
					</TimeSpan>
					<styleUrl>branch_style2</styleUrl>
					<LineString>
						<tessellate>1</tessellate>
						<altitudeMode>relativeToGround</altitudeMode>
						<coordinates>-149.59821784822736,63.50067118975146,68025.12501893638 -149.26421549689044,63.65402569110018,96368.92711015989						</coordinates>
					</LineString>
				</Placemark>
				<Placemark>
					<TimeSpan>
						<begin>2009-02-20</begin>
						<end></end>
					</TimeSpan>
					<styleUrl>branch_style2</styleUrl>
					<LineString>
						<tessellate>1</tessellate>
						<altitudeMode>relativeToGround</altitudeMode>
						<coordinates>-149.26421549689044,63.65402569110018,96368.92711015989 -148.9318298192581,63.80740052735999,120933.55558922022						</coordinates>
					</LineString>
				</Placemark>
				<Placemark>
					<TimeSpan>
						<begin>2009-03-17</begin>
						<end></end>
					</TimeSpan>
					<styleUrl>branch_style2</styleUrl>
					<LineString>
						<tessellate>1</tessellate>
						<altitudeMode>relativeToGround</altitudeMode>
						<coordinates>-148.9318298192581,63.80740052735999,120933.55558922022 -148.601080388881,63.960796814496426,141719.01045611745						</coordinates>
					</LineString>
				</Placemark>
				<Placemark>
					<TimeSpan>
						<begin>2009-04-11</begin>
						<end></end>
					</TimeSpan>
					<styleUrl>branch_style2</styleUrl>
					<LineString>
						<tessellate>1</tessellate>
						<altitudeMode>relativeToGround</altitudeMode>
						<coordinates>-148.601080388881,63.960796814496426,141719.01045611745 -148.27198722542457,64.11421581459477,158725.29171085157						</coordinates>
					</LineString>
				</Placemark>
				<Placemark>
					<TimeSpan>
						<begin>2009-05-06</begin>
						<end></end>
					</TimeSpan>
					<styleUrl>branch_style2</styleUrl>
					<LineString>
						<tessellate>1</tessellate>
						<altitudeMode>relativeToGround</altitudeMode>
						<coordinates>-148.27198722542457,64.11421581459477,158725.29171085157 -147.94457088776107,64.26765896713933,171952.3993534225						</coordinates>
					</LineString>
				</Placemark>
				<Placemark>
					<TimeSpan>
						<begin>2009-05-31</begin>
						<end></end>
					</TimeSpan>
					<styleUrl>branch_style2</styleUrl>
					<LineString>
						<tessellate>1</tessellate>
						<altitudeMode>relativeToGround</altitudeMode>
						<coordinates>-147.94457088776107,64.26765896713933,171952.3993534225 -147.61885259668907,64.42112792990413,181400.33338383032						</coordinates>
					</LineString>
				</Placemark>
				<Placemark>
					<TimeSpan>
						<begin>2009-06-25</begin>
						<end></end>
					</TimeSpan>
					<styleUrl>branch_style2</styleUrl>
					<LineString>
						<tessellate>1</tessellate>
						<altitudeMode>relativeToGround</altitudeMode>
						<coordinates>-147.61885259668907,64.42112792990413,181400.33338383032 -147.29485439967803,64.57462463345469,187069.09380207505						</coordinates>
					</LineString>
				</Placemark>
				<Placemark>
					<TimeSpan>
						<begin>2009-07-20</begin>
						<end></end>
					</TimeSpan>
					<styleUrl>branch_style2</styleUrl>
					<LineString>
						<tessellate>1</tessellate>
						<altitudeMode>relativeToGround</altitudeMode>
						<coordinates>-147.29485439967803,64.57462463345469,187069.09380207505 -146.97259939680356,64.7281513554404,188958.68060815657						</coordinates>
					</LineString>
				</Placemark>
				<Placemark>
					<TimeSpan>
						<begin>2009-08-14</begin>
						<end></end>
					</TimeSpan>
					<styleUrl>branch_style2</styleUrl>
					<LineString>
						<tessellate>1</tessellate>
						<altitudeMode>relativeToGround</altitudeMode>
						<coordinates>-146.97259939680356,64.7281513554404,188958.68060815657 -146.65211205855212,64.88171082456125,187069.09380207505						</coordinates>
					</LineString>
				</Placemark>
				<Placemark>
					<TimeSpan>
						<begin>2009-09-08</begin>
						<end></end>
					</TimeSpan>
					<styleUrl>branch_style2</styleUrl>
					<LineString>
						<tessellate>1</tessellate>
						<altitudeMode>relativeToGround</altitudeMode>
						<coordinates>-146.65211205855212,64.88171082456125,187069.09380207505 -146.33341868664414,65.03530637067453,181400.33338383038						</coordinates>
					</LineString>
				</Placemark>
				<Placemark>
					<TimeSpan>
						<begin>2009-10-03</begin>
						<end></end>
					</TimeSpan>
					<styleUrl>branch_style2</styleUrl>
					<LineString>
						<tessellate>1</tessellate>
						<altitudeMode>relativeToGround</altitudeMode>
						<coordinates>-146.33341868664414,65.03530637067453,181400.33338383038 -146.01654810742028,65.18894214984529,171952.39935342246						</coordinates>
					</LineString>
				</Placemark>
				<Placemark>
					<TimeSpan>
						<begin>2009-10-28</begin>
						<end></end>
					</TimeSpan>
					<styleUrl>branch_style2</styleUrl>
					<LineString>
						<tessellate>1</tessellate>
						<altitudeMode>relativeToGround</altitudeMode>
						<coordinates>-146.01654810742028,65.18894214984529,171952.39935342246 -145.7015327641471,65.34262349780673,158725.29171085148						</coordinates>
					</LineString>
				</Placemark>
				<Placemark>
					<TimeSpan>
						<begin>2009-11-22</begin>
						<end></end>
					</TimeSpan>
					<styleUrl>branch_style2</styleUrl>
					<LineString>
						<tessellate>1</tessellate>
						<altitudeMode>relativeToGround</altitudeMode>
						<coordinates>-145.7015327641471,65.34262349780673,158725.29171085148 -145.38841054107266,65.49635751871112,141719.0104561174						</coordinates>
					</LineString>
				</Placemark>
				<Placemark>
					<TimeSpan>
						<begin>2009-12-17</begin>
						<end></end>
					</TimeSpan>
					<styleUrl>branch_style2</styleUrl>
					<LineString>
						<tessellate>1</tessellate>
						<altitudeMode>relativeToGround</altitudeMode>
						<coordinates>-145.38841054107266,65.49635751871112,141719.0104561174 -145.07722805171122,65.65015414417857,120933.5555892202						</coordinates>
					</LineString>
				</Placemark>
				<Placemark>
					<TimeSpan>
						<begin>2010-01-11</begin>
						<end></end>
					</TimeSpan>
					<styleUrl>branch_style2</styleUrl>
					<LineString>
						<tessellate>1</tessellate>
						<altitudeMode>relativeToGround</altitudeMode>
						<coordinates>-145.07722805171122,65.65015414417857,120933.5555892202 -144.76804722316965,65.80402824980685,96368.92711015989						</coordinates>
					</LineString>
				</Placemark>
				<Placemark>
					<TimeSpan>
						<begin>2010-02-05</begin>
						<end></end>
					</TimeSpan>
					<styleUrl>branch_style2</styleUrl>
					<LineString>
						<tessellate>1</tessellate>
						<altitudeMode>relativeToGround</altitudeMode>
						<coordinates>-144.76804722316965,65.80402824980685,96368.92711015989 -144.4609606737346,65.95800458944838,68025.12501893635						</coordinates>
					</LineString>
				</Placemark>
				<Placemark>
					<TimeSpan>
						<begin>2010-03-02</begin>
						<end></end>
					</TimeSpan>
					<styleUrl>branch_style2</styleUrl>
					<LineString>
						<tessellate>1</tessellate>
						<altitudeMode>relativeToGround</altitudeMode>
						<coordinates>-144.4609606737346,65.95800458944838,68025.12501893635 -144.15613787941834,66.11213258313572,35902.14931554964						</coordinates>
					</LineString>
				</Placemark>
				<Placemark>
					<TimeSpan>
						<begin>2010-03-27</begin>
						<end></end>
					</TimeSpan>
					<styleUrl>branch_style2</styleUrl>
					<LineString>
						<tessellate>1</tessellate>
						<altitudeMode>relativeToGround</altitudeMode>
						<coordinates>-144.15613787941834,66.11213258313572,35902.14931554964 -143.85498046875,66.26685333251953,-1.1641532182693481E-10						</coordinates>
					</LineString>
				</Placemark>
			</Folder>
			<Folder>
				<name>E:B</name>
				<Placemark>
					<TimeSpan>
						<begin>2009-01-05</begin>
						<end></end>
					</TimeSpan>
					<styleUrl>branch_style3</styleUrl>
					<LineString>
						<tessellate>1</tessellate>
						<altitudeMode>relativeToGround</altitudeMode>
						<coordinates>-150.27099609375,63.19401931762695,0.0 -150.65396148044115,63.24988423841371,30614.607063476218						</coordinates>
					</LineString>
				</Placemark>
				<Placemark>
					<TimeSpan>
						<begin>2009-02-28</begin>
						<end></end>
					</TimeSpan>
					<styleUrl>branch_style3</styleUrl>
					<LineString>
						<tessellate>1</tessellate>
						<altitudeMode>relativeToGround</altitudeMode>
						<coordinates>-150.65396148044115,63.24988423841371,30614.607063476218 -151.03620175596706,63.30577503440784,58006.62390974441						</coordinates>
					</LineString>
				</Placemark>
				<Placemark>
					<TimeSpan>
						<begin>2009-04-23</begin>
						<end></end>
					</TimeSpan>
					<styleUrl>branch_style3</styleUrl>
					<LineString>
						<tessellate>1</tessellate>
						<altitudeMode>relativeToGround</altitudeMode>
						<coordinates>-151.03620175596706,63.30577503440784,58006.62390974441 -151.41771325327554,63.361693065939896,82176.05053880459						</coordinates>
					</LineString>
				</Placemark>
				<Placemark>
					<TimeSpan>
						<begin>2009-06-16</begin>
						<end></end>
					</TimeSpan>
					<styleUrl>branch_style3</styleUrl>
					<LineString>
						<tessellate>1</tessellate>
						<altitudeMode>relativeToGround</altitudeMode>
						<coordinates>-151.41771325327554,63.361693065939896,82176.05053880459 -151.79849215767712,63.417639852841376,103122.88695065674						</coordinates>
					</LineString>
				</Placemark>
				<Placemark>
					<TimeSpan>
						<begin>2009-08-09</begin>
						<end></end>
					</TimeSpan>
					<styleUrl>branch_style3</styleUrl>
					<LineString>
						<tessellate>1</tessellate>
						<altitudeMode>relativeToGround</altitudeMode>
						<coordinates>-151.79849215767712,63.417639852841376,103122.88695065674 -152.1785344801922,63.473617104330614,120847.13314530086						</coordinates>
					</LineString>
				</Placemark>
				<Placemark>
					<TimeSpan>
						<begin>2009-10-01</begin>
						<end></end>
					</TimeSpan>
					<styleUrl>branch_style3</styleUrl>
					<LineString>
						<tessellate>1</tessellate>
						<altitudeMode>relativeToGround</altitudeMode>
						<coordinates>-152.1785344801922,63.473617104330614,120847.13314530086 -152.5578360239266,63.52962675686404,135348.78912273698						</coordinates>
					</LineString>
				</Placemark>
				<Placemark>
					<TimeSpan>
						<begin>2009-11-24</begin>
						<end></end>
					</TimeSpan>
					<styleUrl>branch_style3</styleUrl>
					<LineString>
						<tessellate>1</tessellate>
						<altitudeMode>relativeToGround</altitudeMode>
						<coordinates>-152.5578360239266,63.52962675686404,135348.78912273698 -152.93639234101292,63.585671022796326,146627.85488296504						</coordinates>
					</LineString>
				</Placemark>
				<Placemark>
					<TimeSpan>
						<begin>2010-01-17</begin>
						<end></end>
					</TimeSpan>
					<styleUrl>branch_style3</styleUrl>
					<LineString>
						<tessellate>1</tessellate>
						<altitudeMode>relativeToGround</altitudeMode>
						<coordinates>-152.93639234101292,63.585671022796326,146627.85488296504 -153.3141986765328,63.64175245400466,154684.3304259851						</coordinates>
					</LineString>
				</Placemark>
				<Placemark>
					<TimeSpan>
						<begin>2010-03-12</begin>
						<end></end>
					</TimeSpan>
					<styleUrl>branch_style3</styleUrl>
					<LineString>
						<tessellate>1</tessellate>
						<altitudeMode>relativeToGround</altitudeMode>
						<coordinates>-153.3141986765328,63.64175245400466,154684.3304259851 -153.69124989405188,63.697874026709854,159518.21575179714						</coordinates>
					</LineString>
				</Placemark>
				<Placemark>
					<TimeSpan>
						<begin>2010-05-05</begin>
						<end></end>
					</TimeSpan>
					<styleUrl>branch_style3</styleUrl>
					<LineString>
						<tessellate>1</tessellate>
						<altitudeMode>relativeToGround</altitudeMode>
						<coordinates>-153.69124989405188,63.697874026709854,159518.21575179714 -154.06754037449284,63.754039257125065,161129.51086040115						</coordinates>
					</LineString>
				</Placemark>
				<Placemark>
					<TimeSpan>
						<begin>2010-06-27</begin>
						<end></end>
					</TimeSpan>
					<styleUrl>branch_style3</styleUrl>
					<LineString>
						<tessellate>1</tessellate>
						<altitudeMode>relativeToGround</altitudeMode>
						<coordinates>-154.06754037449284,63.754039257125065,161129.51086040115 -154.44306387513953,63.81025236333912,159518.21575179716						</coordinates>
					</LineString>
				</Placemark>
				<Placemark>
					<TimeSpan>
						<begin>2010-08-20</begin>
						<end></end>
					</TimeSpan>
					<styleUrl>branch_style3</styleUrl>
					<LineString>
						<tessellate>1</tessellate>
						<altitudeMode>relativeToGround</altitudeMode>
						<coordinates>-154.44306387513953,63.81025236333912,159518.21575179716 -154.81781332681035,63.86651849910974,154684.33042598513						</coordinates>
					</LineString>
				</Placemark>
				<Placemark>
					<TimeSpan>
						<begin>2010-10-13</begin>
						<end></end>
					</TimeSpan>
					<styleUrl>branch_style3</styleUrl>
					<LineString>
						<tessellate>1</tessellate>
						<altitudeMode>relativeToGround</altitudeMode>
						<coordinates>-154.81781332681035,63.86651849910974,154684.33042598513 -155.19178053085867,63.92284410449137,146627.8548829651						</coordinates>
					</LineString>
				</Placemark>
				<Placemark>
					<TimeSpan>
						<begin>2010-12-06</begin>
						<end></end>
					</TimeSpan>
					<styleUrl>branch_style3</styleUrl>
					<LineString>
						<tessellate>1</tessellate>
						<altitudeMode>relativeToGround</altitudeMode>
						<coordinates>-155.19178053085867,63.92284410449137,146627.8548829651 -155.56495568495447,63.9792374567154,135348.78912273695						</coordinates>
					</LineString>
				</Placemark>
				<Placemark>
					<TimeSpan>
						<begin>2011-01-29</begin>
						<end></end>
					</TimeSpan>
					<styleUrl>branch_style3</styleUrl>
					<LineString>
						<tessellate>1</tessellate>
						<altitudeMode>relativeToGround</altitudeMode>
						<coordinates>-155.56495568495447,63.9792374567154,135348.78912273695 -155.93732659587303,64.0357095881297,120847.1331453009						</coordinates>
					</LineString>
				</Placemark>
				<Placemark>
					<TimeSpan>
						<begin>2011-03-23</begin>
						<end></end>
					</TimeSpan>
					<styleUrl>branch_style3</styleUrl>
					<LineString>
						<tessellate>1</tessellate>
						<altitudeMode>relativeToGround</altitudeMode>
						<coordinates>-155.93732659587303,64.0357095881297,120847.1331453009 -156.3088772680654,64.09227593810232,103122.88695065677						</coordinates>
					</LineString>
				</Placemark>
				<Placemark>
					<TimeSpan>
						<begin>2011-05-16</begin>
						<end></end>
					</TimeSpan>
					<styleUrl>branch_style3</styleUrl>
					<LineString>
						<tessellate>1</tessellate>
						<altitudeMode>relativeToGround</altitudeMode>
						<coordinates>-156.3088772680654,64.09227593810232,103122.88695065677 -156.67958509158356,64.14895965595893,82176.05053880456						</coordinates>
					</LineString>
				</Placemark>
				<Placemark>
					<TimeSpan>
						<begin>2011-07-09</begin>
						<end></end>
					</TimeSpan>
					<styleUrl>branch_style3</styleUrl>
					<LineString>
						<tessellate>1</tessellate>
						<altitudeMode>relativeToGround</altitudeMode>
						<coordinates>-156.67958509158356,64.14895965595893,82176.05053880456 -157.04941430479425,64.20579930552287,58006.623909744434						</coordinates>
					</LineString>
				</Placemark>
				<Placemark>
					<TimeSpan>
						<begin>2011-09-01</begin>
						<end></end>
					</TimeSpan>
					<styleUrl>branch_style3</styleUrl>
					<LineString>
						<tessellate>1</tessellate>
						<altitudeMode>relativeToGround</altitudeMode>
						<coordinates>-157.04941430479425,64.20579930552287,58006.623909744434 -157.41829645147223,64.26287197065132,30614.60706347623						</coordinates>
					</LineString>
				</Placemark>
				<Placemark>
					<TimeSpan>
						<begin>2011-10-25</begin>
						<end></end>
					</TimeSpan>
					<styleUrl>branch_style3</styleUrl>
					<LineString>
						<tessellate>1</tessellate>
						<altitudeMode>relativeToGround</altitudeMode>
						<coordinates>-157.41829645147223,64.26287197065132,30614.60706347623 -157.78564453125,64.32086944580078,0.0						</coordinates>
					</LineString>
				</Placemark>
			</Folder>
			<Folder>
				<name>E:D</name>
				<Placemark>
					<TimeSpan>
						<begin>2010-07-24</begin>
						<end></end>
					</TimeSpan>
					<styleUrl>branch_style4</styleUrl>
					<LineString>
						<tessellate>1</tessellate>
						<altitudeMode>relativeToGround</altitudeMode>
						<coordinates>-150.27099609375,63.19401931762695,0.0 -150.23596476898885,63.38597326694575,33589.87105930585						</coordinates>
					</LineString>
				</Placemark>
				<Placemark>
					<TimeSpan>
						<begin>2010-08-25</begin>
						<end></end>
					</TimeSpan>
					<styleUrl>branch_style4</styleUrl>
					<LineString>
						<tessellate>1</tessellate>
						<altitudeMode>relativeToGround</altitudeMode>
						<coordinates>-150.23596476898885,63.38597326694575,33589.87105930585 -150.20112930259458,63.57792740875575,63643.96621763213						</coordinates>
					</LineString>
				</Placemark>
				<Placemark>
					<TimeSpan>
						<begin>2010-09-26</begin>
						<end></end>
					</TimeSpan>
					<styleUrl>branch_style4</styleUrl>
					<LineString>
						<tessellate>1</tessellate>
						<altitudeMode>relativeToGround</altitudeMode>
						<coordinates>-150.20112930259458,63.57792740875575,63643.96621763213 -150.16649271991434,63.769881752104695,90162.28547497885						</coordinates>
					</LineString>
				</Placemark>
				<Placemark>
					<TimeSpan>
						<begin>2010-10-28</begin>
						<end></end>
					</TimeSpan>
					<styleUrl>branch_style4</styleUrl>
					<LineString>
						<tessellate>1</tessellate>
						<altitudeMode>relativeToGround</altitudeMode>
						<coordinates>-150.16649271991434,63.769881752104695,90162.28547497885 -150.13205808895063,63.961836307066804,113144.828831346						</coordinates>
					</LineString>
				</Placemark>
				<Placemark>
					<TimeSpan>
						<begin>2010-11-29</begin>
						<end></end>
					</TimeSpan>
					<styleUrl>branch_style4</styleUrl>
					<LineString>
						<tessellate>1</tessellate>
						<altitudeMode>relativeToGround</altitudeMode>
						<coordinates>-150.13205808895063,63.961836307066804,113144.828831346 -150.09782852704814,64.15379108493538,132591.59628673358						</coordinates>
					</LineString>
				</Placemark>
				<Placemark>
					<TimeSpan>
						<begin>2010-12-31</begin>
						<end></end>
					</TimeSpan>
					<styleUrl>branch_style4</styleUrl>
					<LineString>
						<tessellate>1</tessellate>
						<altitudeMode>relativeToGround</altitudeMode>
						<coordinates>-150.09782852704814,64.15379108493538,132591.59628673358 -150.06380720956608,64.3457460984665,148502.58784114165						</coordinates>
					</LineString>
				</Placemark>
				<Placemark>
					<TimeSpan>
						<begin>2011-02-01</begin>
						<end></end>
					</TimeSpan>
					<styleUrl>branch_style4</styleUrl>
					<LineString>
						<tessellate>1</tessellate>
						<altitudeMode>relativeToGround</altitudeMode>
						<coordinates>-150.06380720956608,64.3457460984665,148502.58784114165 -150.0299973812592,64.53770136219225,160877.80349457014						</coordinates>
					</LineString>
				</Placemark>
				<Placemark>
					<TimeSpan>
						<begin>2011-03-05</begin>
						<end></end>
					</TimeSpan>
					<styleUrl>branch_style4</styleUrl>
					<LineString>
						<tessellate>1</tessellate>
						<altitudeMode>relativeToGround</altitudeMode>
						<coordinates>-150.0299973812592,64.53770136219225,160877.80349457014 -149.99640237142725,64.72965689283022,169717.243247019						</coordinates>
					</LineString>
				</Placemark>
				<Placemark>
					<TimeSpan>
						<begin>2011-04-06</begin>
						<end></end>
					</TimeSpan>
					<styleUrl>branch_style4</styleUrl>
					<LineString>
						<tessellate>1</tessellate>
						<altitudeMode>relativeToGround</altitudeMode>
						<coordinates>-149.99640237142725,64.72965689283022,169717.243247019 -149.96302561442434,64.92161270982923,175020.90709848836						</coordinates>
					</LineString>
				</Placemark>
				<Placemark>
					<TimeSpan>
						<begin>2011-05-08</begin>
						<end></end>
					</TimeSpan>
					<styleUrl>branch_style4</styleUrl>
					<LineString>
						<tessellate>1</tessellate>
						<altitudeMode>relativeToGround</altitudeMode>
						<coordinates>-149.96302561442434,64.92161270982923,175020.90709848836 -149.9298706779916,65.1135688361133,176788.79504897812						</coordinates>
					</LineString>
				</Placemark>
				<Placemark>
					<TimeSpan>
						<begin>2011-06-09</begin>
						<end></end>
					</TimeSpan>
					<styleUrl>branch_style4</styleUrl>
					<LineString>
						<tessellate>1</tessellate>
						<altitudeMode>relativeToGround</altitudeMode>
						<coordinates>-149.9298706779916,65.1135688361133,176788.79504897812 -149.89694130336113,65.30552529912235,175020.9070984884						</coordinates>
					</LineString>
				</Placemark>
				<Placemark>
					<TimeSpan>
						<begin>2011-07-11</begin>
						<end></end>
					</TimeSpan>
					<styleUrl>branch_style4</styleUrl>
					<LineString>
						<tessellate>1</tessellate>
						<altitudeMode>relativeToGround</altitudeMode>
						<coordinates>-149.89694130336113,65.30552529912235,175020.9070984884 -149.86424146372048,65.49748213231506,169717.24324701904						</coordinates>
					</LineString>
				</Placemark>
				<Placemark>
					<TimeSpan>
						<begin>2011-08-12</begin>
						<end></end>
					</TimeSpan>
					<styleUrl>branch_style4</styleUrl>
					<LineString>
						<tessellate>1</tessellate>
						<altitudeMode>relativeToGround</altitudeMode>
						<coordinates>-149.86424146372048,65.49748213231506,169717.24324701904 -149.831775452585,65.68943937742145,160877.80349457014						</coordinates>
					</LineString>
				</Placemark>
				<Placemark>
					<TimeSpan>
						<begin>2011-09-13</begin>
						<end></end>
					</TimeSpan>
					<styleUrl>branch_style4</styleUrl>
					<LineString>
						<tessellate>1</tessellate>
						<altitudeMode>relativeToGround</altitudeMode>
						<coordinates>-149.831775452585,65.68943937742145,160877.80349457014 -149.7995480235529,65.88139708798032,148502.58784114174						</coordinates>
					</LineString>
				</Placemark>
				<Placemark>
					<TimeSpan>
						<begin>2011-10-15</begin>
						<end></end>
					</TimeSpan>
					<styleUrl>branch_style4</styleUrl>
					<LineString>
						<tessellate>1</tessellate>
						<altitudeMode>relativeToGround</altitudeMode>
						<coordinates>-149.7995480235529,65.88139708798032,148502.58784114174 -149.7675646244504,66.07335533523077,132591.5962867337						</coordinates>
					</LineString>
				</Placemark>
				<Placemark>
					<TimeSpan>
						<begin>2011-11-16</begin>
						<end></end>
					</TimeSpan>
					<styleUrl>branch_style4</styleUrl>
					<LineString>
						<tessellate>1</tessellate>
						<altitudeMode>relativeToGround</altitudeMode>
						<coordinates>-149.7675646244504,66.07335533523077,132591.5962867337 -149.73583182060466,66.26531421870776,113144.82883134607						</coordinates>
					</LineString>
				</Placemark>
				<Placemark>
					<TimeSpan>
						<begin>2011-12-18</begin>
						<end></end>
					</TimeSpan>
					<styleUrl>branch_style4</styleUrl>
					<LineString>
						<tessellate>1</tessellate>
						<altitudeMode>relativeToGround</altitudeMode>
						<coordinates>-149.73583182060466,66.26531421870776,113144.82883134607 -149.7043581443822,66.45727388741315,90162.28547497891						</coordinates>
					</LineString>
				</Placemark>
				<Placemark>
					<TimeSpan>
						<begin>2012-01-19</begin>
						<end></end>
					</TimeSpan>
					<styleUrl>branch_style4</styleUrl>
					<LineString>
						<tessellate>1</tessellate>
						<altitudeMode>relativeToGround</altitudeMode>
						<coordinates>-149.7043581443822,66.45727388741315,90162.28547497891 -149.6731560832506,66.64923458916061,63643.96621763217						</coordinates>
					</LineString>
				</Placemark>
				<Placemark>
					<TimeSpan>
						<begin>2012-02-20</begin>
						<end></end>
					</TimeSpan>
					<styleUrl>branch_style4</styleUrl>
					<LineString>
						<tessellate>1</tessellate>
						<altitudeMode>relativeToGround</altitudeMode>
						<coordinates>-149.6731560832506,66.64923458916061,63643.96621763217 -149.64224805857893,66.84119681841996,33589.87105930585						</coordinates>
					</LineString>
				</Placemark>
				<Placemark>
					<TimeSpan>
						<begin>2012-03-23</begin>
						<end></end>
					</TimeSpan>
					<styleUrl>branch_style4</styleUrl>
					<LineString>
						<tessellate>1</tessellate>
						<altitudeMode>relativeToGround</altitudeMode>
						<coordinates>-149.64224805857893,66.84119681841996,33589.87105930585 -149.61181640625,67.03316497802734,0.0						</coordinates>
					</LineString>
				</Placemark>
			</Folder>
			<Folder>
				<name>E:D</name>
				<Placemark>
					<TimeSpan>
						<begin>2010-09-14</begin>
						<end></end>
					</TimeSpan>
					<styleUrl>branch_style5</styleUrl>
					<LineString>
						<tessellate>1</tessellate>
						<altitudeMode>relativeToGround</altitudeMode>
						<coordinates>-150.27099609375,63.19401931762695,0.0 -150.23596476898885,63.38597326694575,33589.87105930585						</coordinates>
					</LineString>
				</Placemark>
				<Placemark>
					<TimeSpan>
						<begin>2010-09-28</begin>
						<end></end>
					</TimeSpan>
					<styleUrl>branch_style5</styleUrl>
					<LineString>
						<tessellate>1</tessellate>
						<altitudeMode>relativeToGround</altitudeMode>
						<coordinates>-150.23596476898885,63.38597326694575,33589.87105930585 -150.20112930259458,63.57792740875575,63643.96621763213						</coordinates>
					</LineString>
				</Placemark>
				<Placemark>
					<TimeSpan>
						<begin>2010-10-13</begin>
						<end></end>
					</TimeSpan>
					<styleUrl>branch_style5</styleUrl>
					<LineString>
						<tessellate>1</tessellate>
						<altitudeMode>relativeToGround</altitudeMode>
						<coordinates>-150.20112930259458,63.57792740875575,63643.96621763213 -150.16649271991434,63.769881752104695,90162.28547497885						</coordinates>
					</LineString>
				</Placemark>
				<Placemark>
					<TimeSpan>
						<begin>2010-10-27</begin>
						<end></end>
					</TimeSpan>
					<styleUrl>branch_style5</styleUrl>
					<LineString>
						<tessellate>1</tessellate>
						<altitudeMode>relativeToGround</altitudeMode>
						<coordinates>-150.16649271991434,63.769881752104695,90162.28547497885 -150.13205808895063,63.961836307066804,113144.828831346						</coordinates>
					</LineString>
				</Placemark>
				<Placemark>
					<TimeSpan>
						<begin>2010-11-11</begin>
						<end></end>
					</TimeSpan>
					<styleUrl>branch_style5</styleUrl>
					<LineString>
						<tessellate>1</tessellate>
						<altitudeMode>relativeToGround</altitudeMode>
						<coordinates>-150.13205808895063,63.961836307066804,113144.828831346 -150.09782852704814,64.15379108493538,132591.59628673358						</coordinates>
					</LineString>
				</Placemark>
				<Placemark>
					<TimeSpan>
						<begin>2010-11-25</begin>
						<end></end>
					</TimeSpan>
					<styleUrl>branch_style5</styleUrl>
					<LineString>
						<tessellate>1</tessellate>
						<altitudeMode>relativeToGround</altitudeMode>
						<coordinates>-150.09782852704814,64.15379108493538,132591.59628673358 -150.06380720956608,64.3457460984665,148502.58784114165						</coordinates>
					</LineString>
				</Placemark>
				<Placemark>
					<TimeSpan>
						<begin>2010-12-10</begin>
						<end></end>
					</TimeSpan>
					<styleUrl>branch_style5</styleUrl>
					<LineString>
						<tessellate>1</tessellate>
						<altitudeMode>relativeToGround</altitudeMode>
						<coordinates>-150.06380720956608,64.3457460984665,148502.58784114165 -150.0299973812592,64.53770136219225,160877.80349457014						</coordinates>
					</LineString>
				</Placemark>
				<Placemark>
					<TimeSpan>
						<begin>2010-12-24</begin>
						<end></end>
					</TimeSpan>
					<styleUrl>branch_style5</styleUrl>
					<LineString>
						<tessellate>1</tessellate>
						<altitudeMode>relativeToGround</altitudeMode>
						<coordinates>-150.0299973812592,64.53770136219225,160877.80349457014 -149.99640237142725,64.72965689283022,169717.243247019						</coordinates>
					</LineString>
				</Placemark>
				<Placemark>
					<TimeSpan>
						<begin>2011-01-08</begin>
						<end></end>
					</TimeSpan>
					<styleUrl>branch_style5</styleUrl>
					<LineString>
						<tessellate>1</tessellate>
						<altitudeMode>relativeToGround</altitudeMode>
						<coordinates>-149.99640237142725,64.72965689283022,169717.243247019 -149.96302561442434,64.92161270982923,175020.90709848836						</coordinates>
					</LineString>
				</Placemark>
				<Placemark>
					<TimeSpan>
						<begin>2011-01-22</begin>
						<end></end>
					</TimeSpan>
					<styleUrl>branch_style5</styleUrl>
					<LineString>
						<tessellate>1</tessellate>
						<altitudeMode>relativeToGround</altitudeMode>
						<coordinates>-149.96302561442434,64.92161270982923,175020.90709848836 -149.9298706779916,65.1135688361133,176788.79504897812						</coordinates>
					</LineString>
				</Placemark>
				<Placemark>
					<TimeSpan>
						<begin>2011-02-05</begin>
						<end></end>
					</TimeSpan>
					<styleUrl>branch_style5</styleUrl>
					<LineString>
						<tessellate>1</tessellate>
						<altitudeMode>relativeToGround</altitudeMode>
						<coordinates>-149.9298706779916,65.1135688361133,176788.79504897812 -149.89694130336113,65.30552529912235,175020.9070984884						</coordinates>
					</LineString>
				</Placemark>
				<Placemark>
					<TimeSpan>
						<begin>2011-02-20</begin>
						<end></end>
					</TimeSpan>
					<styleUrl>branch_style5</styleUrl>
					<LineString>
						<tessellate>1</tessellate>
						<altitudeMode>relativeToGround</altitudeMode>
						<coordinates>-149.89694130336113,65.30552529912235,175020.9070984884 -149.86424146372048,65.49748213231506,169717.24324701904						</coordinates>
					</LineString>
				</Placemark>
				<Placemark>
					<TimeSpan>
						<begin>2011-03-06</begin>
						<end></end>
					</TimeSpan>
					<styleUrl>branch_style5</styleUrl>
					<LineString>
						<tessellate>1</tessellate>
						<altitudeMode>relativeToGround</altitudeMode>
						<coordinates>-149.86424146372048,65.49748213231506,169717.24324701904 -149.831775452585,65.68943937742145,160877.80349457014						</coordinates>
					</LineString>
				</Placemark>
				<Placemark>
					<TimeSpan>
						<begin>2011-03-21</begin>
						<end></end>
					</TimeSpan>
					<styleUrl>branch_style5</styleUrl>
					<LineString>
						<tessellate>1</tessellate>
						<altitudeMode>relativeToGround</altitudeMode>
						<coordinates>-149.831775452585,65.68943937742145,160877.80349457014 -149.7995480235529,65.88139708798032,148502.58784114174						</coordinates>
					</LineString>
				</Placemark>
				<Placemark>
					<TimeSpan>
						<begin>2011-04-04</begin>
						<end></end>
					</TimeSpan>
					<styleUrl>branch_style5</styleUrl>
					<LineString>
						<tessellate>1</tessellate>
						<altitudeMode>relativeToGround</altitudeMode>
						<coordinates>-149.7995480235529,65.88139708798032,148502.58784114174 -149.7675646244504,66.07335533523077,132591.5962867337						</coordinates>
					</LineString>
				</Placemark>
				<Placemark>
					<TimeSpan>
						<begin>2011-04-19</begin>
						<end></end>
					</TimeSpan>
					<styleUrl>branch_style5</styleUrl>
					<LineString>
						<tessellate>1</tessellate>
						<altitudeMode>relativeToGround</altitudeMode>
						<coordinates>-149.7675646244504,66.07335533523077,132591.5962867337 -149.73583182060466,66.26531421870776,113144.82883134607						</coordinates>
					</LineString>
				</Placemark>
				<Placemark>
					<TimeSpan>
						<begin>2011-05-03</begin>
						<end></end>
					</TimeSpan>
					<styleUrl>branch_style5</styleUrl>
					<LineString>
						<tessellate>1</tessellate>
						<altitudeMode>relativeToGround</altitudeMode>
						<coordinates>-149.73583182060466,66.26531421870776,113144.82883134607 -149.7043581443822,66.45727388741315,90162.28547497891						</coordinates>
					</LineString>
				</Placemark>
				<Placemark>
					<TimeSpan>
						<begin>2011-05-18</begin>
						<end></end>
					</TimeSpan>
					<styleUrl>branch_style5</styleUrl>
					<LineString>
						<tessellate>1</tessellate>
						<altitudeMode>relativeToGround</altitudeMode>
						<coordinates>-149.7043581443822,66.45727388741315,90162.28547497891 -149.6731560832506,66.64923458916061,63643.96621763217						</coordinates>
					</LineString>
				</Placemark>
				<Placemark>
					<TimeSpan>
						<begin>2011-06-01</begin>
						<end></end>
					</TimeSpan>
					<styleUrl>branch_style5</styleUrl>
					<LineString>
						<tessellate>1</tessellate>
						<altitudeMode>relativeToGround</altitudeMode>
						<coordinates>-149.6731560832506,66.64923458916061,63643.96621763217 -149.64224805857893,66.84119681841996,33589.87105930585						</coordinates>
					</LineString>
				</Placemark>
				<Placemark>
					<TimeSpan>
						<begin>2011-06-16</begin>
						<end></end>
					</TimeSpan>
					<styleUrl>branch_style5</styleUrl>
					<LineString>
						<tessellate>1</tessellate>
						<altitudeMode>relativeToGround</altitudeMode>
						<coordinates>-149.64224805857893,66.84119681841996,33589.87105930585 -149.61181640625,67.03316497802734,0.0						</coordinates>
					</LineString>
				</Placemark>
			</Folder>
			<Folder>
				<name>E:B</name>
				<Placemark>
					<TimeSpan>
						<begin>2010-05-26</begin>
						<end></end>
					</TimeSpan>
					<styleUrl>branch_style6</styleUrl>
					<LineString>
						<tessellate>1</tessellate>
						<altitudeMode>relativeToGround</altitudeMode>
						<coordinates>-150.27099609375,63.19401931762695,0.0 -150.65396148044115,63.24988423841371,30614.607063476218						</coordinates>
					</LineString>
				</Placemark>
				<Placemark>
					<TimeSpan>
						<begin>2010-06-29</begin>
						<end></end>
					</TimeSpan>
					<styleUrl>branch_style6</styleUrl>
					<LineString>
						<tessellate>1</tessellate>
						<altitudeMode>relativeToGround</altitudeMode>
						<coordinates>-150.65396148044115,63.24988423841371,30614.607063476218 -151.03620175596706,63.30577503440784,58006.62390974441						</coordinates>
					</LineString>
				</Placemark>
				<Placemark>
					<TimeSpan>
						<begin>2010-08-01</begin>
						<end></end>
					</TimeSpan>
					<styleUrl>branch_style6</styleUrl>
					<LineString>
						<tessellate>1</tessellate>
						<altitudeMode>relativeToGround</altitudeMode>
						<coordinates>-151.03620175596706,63.30577503440784,58006.62390974441 -151.41771325327554,63.361693065939896,82176.05053880459						</coordinates>
					</LineString>
				</Placemark>
				<Placemark>
					<TimeSpan>
						<begin>2010-09-04</begin>
						<end></end>
					</TimeSpan>
					<styleUrl>branch_style6</styleUrl>
					<LineString>
						<tessellate>1</tessellate>
						<altitudeMode>relativeToGround</altitudeMode>
						<coordinates>-151.41771325327554,63.361693065939896,82176.05053880459 -151.79849215767712,63.417639852841376,103122.88695065674						</coordinates>
					</LineString>
				</Placemark>
				<Placemark>
					<TimeSpan>
						<begin>2010-10-07</begin>
						<end></end>
					</TimeSpan>
					<styleUrl>branch_style6</styleUrl>
					<LineString>
						<tessellate>1</tessellate>
						<altitudeMode>relativeToGround</altitudeMode>
						<coordinates>-151.79849215767712,63.417639852841376,103122.88695065674 -152.1785344801922,63.473617104330614,120847.13314530086						</coordinates>
					</LineString>
				</Placemark>
				<Placemark>
					<TimeSpan>
						<begin>2010-11-10</begin>
						<end></end>
					</TimeSpan>
					<styleUrl>branch_style6</styleUrl>
					<LineString>
						<tessellate>1</tessellate>
						<altitudeMode>relativeToGround</altitudeMode>
						<coordinates>-152.1785344801922,63.473617104330614,120847.13314530086 -152.5578360239266,63.52962675686404,135348.78912273698						</coordinates>
					</LineString>
				</Placemark>
				<Placemark>
					<TimeSpan>
						<begin>2010-12-13</begin>
						<end></end>
					</TimeSpan>
					<styleUrl>branch_style6</styleUrl>
					<LineString>
						<tessellate>1</tessellate>
						<altitudeMode>relativeToGround</altitudeMode>
						<coordinates>-152.5578360239266,63.52962675686404,135348.78912273698 -152.93639234101292,63.585671022796326,146627.85488296504						</coordinates>
					</LineString>
				</Placemark>
				<Placemark>
					<TimeSpan>
						<begin>2011-01-16</begin>
						<end></end>
					</TimeSpan>
					<styleUrl>branch_style6</styleUrl>
					<LineString>
						<tessellate>1</tessellate>
						<altitudeMode>relativeToGround</altitudeMode>
						<coordinates>-152.93639234101292,63.585671022796326,146627.85488296504 -153.3141986765328,63.64175245400466,154684.3304259851						</coordinates>
					</LineString>
				</Placemark>
				<Placemark>
					<TimeSpan>
						<begin>2011-02-18</begin>
						<end></end>
					</TimeSpan>
					<styleUrl>branch_style6</styleUrl>
					<LineString>
						<tessellate>1</tessellate>
						<altitudeMode>relativeToGround</altitudeMode>
						<coordinates>-153.3141986765328,63.64175245400466,154684.3304259851 -153.69124989405188,63.697874026709854,159518.21575179714						</coordinates>
					</LineString>
				</Placemark>
				<Placemark>
					<TimeSpan>
						<begin>2011-03-24</begin>
						<end></end>
					</TimeSpan>
					<styleUrl>branch_style6</styleUrl>
					<LineString>
						<tessellate>1</tessellate>
						<altitudeMode>relativeToGround</altitudeMode>
						<coordinates>-153.69124989405188,63.697874026709854,159518.21575179714 -154.06754037449284,63.754039257125065,161129.51086040115						</coordinates>
					</LineString>
				</Placemark>
				<Placemark>
					<TimeSpan>
						<begin>2011-04-27</begin>
						<end></end>
					</TimeSpan>
					<styleUrl>branch_style6</styleUrl>
					<LineString>
						<tessellate>1</tessellate>
						<altitudeMode>relativeToGround</altitudeMode>
						<coordinates>-154.06754037449284,63.754039257125065,161129.51086040115 -154.44306387513953,63.81025236333912,159518.21575179716						</coordinates>
					</LineString>
				</Placemark>
				<Placemark>
					<TimeSpan>
						<begin>2011-05-30</begin>
						<end></end>
					</TimeSpan>
					<styleUrl>branch_style6</styleUrl>
					<LineString>
						<tessellate>1</tessellate>
						<altitudeMode>relativeToGround</altitudeMode>
						<coordinates>-154.44306387513953,63.81025236333912,159518.21575179716 -154.81781332681035,63.86651849910974,154684.33042598513						</coordinates>
					</LineString>
				</Placemark>
				<Placemark>
					<TimeSpan>
						<begin>2011-07-03</begin>
						<end></end>
					</TimeSpan>
					<styleUrl>branch_style6</styleUrl>
					<LineString>
						<tessellate>1</tessellate>
						<altitudeMode>relativeToGround</altitudeMode>
						<coordinates>-154.81781332681035,63.86651849910974,154684.33042598513 -155.19178053085867,63.92284410449137,146627.8548829651						</coordinates>
					</LineString>
				</Placemark>
				<Placemark>
					<TimeSpan>
						<begin>2011-08-05</begin>
						<end></end>
					</TimeSpan>
					<styleUrl>branch_style6</styleUrl>
					<LineString>
						<tessellate>1</tessellate>
						<altitudeMode>relativeToGround</altitudeMode>
						<coordinates>-155.19178053085867,63.92284410449137,146627.8548829651 -155.56495568495447,63.9792374567154,135348.78912273695						</coordinates>
					</LineString>
				</Placemark>
				<Placemark>
					<TimeSpan>
						<begin>2011-09-08</begin>
						<end></end>
					</TimeSpan>
					<styleUrl>branch_style6</styleUrl>
					<LineString>
						<tessellate>1</tessellate>
						<altitudeMode>relativeToGround</altitudeMode>
						<coordinates>-155.56495568495447,63.9792374567154,135348.78912273695 -155.93732659587303,64.0357095881297,120847.1331453009						</coordinates>
					</LineString>
				</Placemark>
				<Placemark>
					<TimeSpan>
						<begin>2011-10-11</begin>
						<end></end>
					</TimeSpan>
					<styleUrl>branch_style6</styleUrl>
					<LineString>
						<tessellate>1</tessellate>
						<altitudeMode>relativeToGround</altitudeMode>
						<coordinates>-155.93732659587303,64.0357095881297,120847.1331453009 -156.3088772680654,64.09227593810232,103122.88695065677						</coordinates>
					</LineString>
				</Placemark>
				<Placemark>
					<TimeSpan>
						<begin>2011-11-14</begin>
						<end></end>
					</TimeSpan>
					<styleUrl>branch_style6</styleUrl>
					<LineString>
						<tessellate>1</tessellate>
						<altitudeMode>relativeToGround</altitudeMode>
						<coordinates>-156.3088772680654,64.09227593810232,103122.88695065677 -156.67958509158356,64.14895965595893,82176.05053880456						</coordinates>
					</LineString>
				</Placemark>
				<Placemark>
					<TimeSpan>
						<begin>2011-12-17</begin>
						<end></end>
					</TimeSpan>
					<styleUrl>branch_style6</styleUrl>
					<LineString>
						<tessellate>1</tessellate>
						<altitudeMode>relativeToGround</altitudeMode>
						<coordinates>-156.67958509158356,64.14895965595893,82176.05053880456 -157.04941430479425,64.20579930552287,58006.623909744434						</coordinates>
					</LineString>
				</Placemark>
				<Placemark>
					<TimeSpan>
						<begin>2012-01-20</begin>
						<end></end>
					</TimeSpan>
					<styleUrl>branch_style6</styleUrl>
					<LineString>
						<tessellate>1</tessellate>
						<altitudeMode>relativeToGround</altitudeMode>
						<coordinates>-157.04941430479425,64.20579930552287,58006.623909744434 -157.41829645147223,64.26287197065132,30614.60706347623						</coordinates>
					</LineString>
				</Placemark>
				<Placemark>
					<TimeSpan>
						<begin>2012-02-23</begin>
						<end></end>
					</TimeSpan>
					<styleUrl>branch_style6</styleUrl>
					<LineString>
						<tessellate>1</tessellate>
						<altitudeMode>relativeToGround</altitudeMode>
						<coordinates>-157.41829645147223,64.26287197065132,30614.60706347623 -157.78564453125,64.32086944580078,0.0						</coordinates>
					</LineString>
				</Placemark>
			</Folder>
			<Folder>
				<name>E:D</name>
				<Placemark>
					<TimeSpan>
						<begin>2011-06-27</begin>
						<end></end>
					</TimeSpan>
					<styleUrl>branch_style7</styleUrl>
					<LineString>
						<tessellate>1</tessellate>
						<altitudeMode>relativeToGround</altitudeMode>
						<coordinates>-150.27099609375,63.19401931762695,0.0 -150.23596476898885,63.38597326694575,33589.87105930585						</coordinates>
					</LineString>
				</Placemark>
				<Placemark>
					<TimeSpan>
						<begin>2011-07-29</begin>
						<end></end>
					</TimeSpan>
					<styleUrl>branch_style7</styleUrl>
					<LineString>
						<tessellate>1</tessellate>
						<altitudeMode>relativeToGround</altitudeMode>
						<coordinates>-150.23596476898885,63.38597326694575,33589.87105930585 -150.20112930259458,63.57792740875575,63643.96621763213						</coordinates>
					</LineString>
				</Placemark>
				<Placemark>
					<TimeSpan>
						<begin>2011-08-30</begin>
						<end></end>
					</TimeSpan>
					<styleUrl>branch_style7</styleUrl>
					<LineString>
						<tessellate>1</tessellate>
						<altitudeMode>relativeToGround</altitudeMode>
						<coordinates>-150.20112930259458,63.57792740875575,63643.96621763213 -150.16649271991434,63.769881752104695,90162.28547497885						</coordinates>
					</LineString>
				</Placemark>
				<Placemark>
					<TimeSpan>
						<begin>2011-10-02</begin>
						<end></end>
					</TimeSpan>
					<styleUrl>branch_style7</styleUrl>
					<LineString>
						<tessellate>1</tessellate>
						<altitudeMode>relativeToGround</altitudeMode>
						<coordinates>-150.16649271991434,63.769881752104695,90162.28547497885 -150.13205808895063,63.961836307066804,113144.828831346						</coordinates>
					</LineString>
				</Placemark>
				<Placemark>
					<TimeSpan>
						<begin>2011-11-03</begin>
						<end></end>
					</TimeSpan>
					<styleUrl>branch_style7</styleUrl>
					<LineString>
						<tessellate>1</tessellate>
						<altitudeMode>relativeToGround</altitudeMode>
						<coordinates>-150.13205808895063,63.961836307066804,113144.828831346 -150.09782852704814,64.15379108493538,132591.59628673358						</coordinates>
					</LineString>
				</Placemark>
				<Placemark>
					<TimeSpan>
						<begin>2011-12-05</begin>
						<end></end>
					</TimeSpan>
					<styleUrl>branch_style7</styleUrl>
					<LineString>
						<tessellate>1</tessellate>
						<altitudeMode>relativeToGround</altitudeMode>
						<coordinates>-150.09782852704814,64.15379108493538,132591.59628673358 -150.06380720956608,64.3457460984665,148502.58784114165						</coordinates>
					</LineString>
				</Placemark>
				<Placemark>
					<TimeSpan>
						<begin>2012-01-07</begin>
						<end></end>
					</TimeSpan>
					<styleUrl>branch_style7</styleUrl>
					<LineString>
						<tessellate>1</tessellate>
						<altitudeMode>relativeToGround</altitudeMode>
						<coordinates>-150.06380720956608,64.3457460984665,148502.58784114165 -150.0299973812592,64.53770136219225,160877.80349457014						</coordinates>
					</LineString>
				</Placemark>
				<Placemark>
					<TimeSpan>
						<begin>2012-02-08</begin>
						<end></end>
					</TimeSpan>
					<styleUrl>branch_style7</styleUrl>
					<LineString>
						<tessellate>1</tessellate>
						<altitudeMode>relativeToGround</altitudeMode>
						<coordinates>-150.0299973812592,64.53770136219225,160877.80349457014 -149.99640237142725,64.72965689283022,169717.243247019						</coordinates>
					</LineString>
				</Placemark>
				<Placemark>
					<TimeSpan>
						<begin>2012-03-11</begin>
						<end></end>
					</TimeSpan>
					<styleUrl>branch_style7</styleUrl>
					<LineString>
						<tessellate>1</tessellate>
						<altitudeMode>relativeToGround</altitudeMode>
						<coordinates>-149.99640237142725,64.72965689283022,169717.243247019 -149.96302561442434,64.92161270982923,175020.90709848836						</coordinates>
					</LineString>
				</Placemark>
				<Placemark>
					<TimeSpan>
						<begin>2012-04-13</begin>
						<end></end>
					</TimeSpan>
					<styleUrl>branch_style7</styleUrl>
					<LineString>
						<tessellate>1</tessellate>
						<altitudeMode>relativeToGround</altitudeMode>
						<coordinates>-149.96302561442434,64.92161270982923,175020.90709848836 -149.9298706779916,65.1135688361133,176788.79504897812						</coordinates>
					</LineString>
				</Placemark>
				<Placemark>
					<TimeSpan>
						<begin>2012-05-15</begin>
						<end></end>
					</TimeSpan>
					<styleUrl>branch_style7</styleUrl>
					<LineString>
						<tessellate>1</tessellate>
						<altitudeMode>relativeToGround</altitudeMode>
						<coordinates>-149.9298706779916,65.1135688361133,176788.79504897812 -149.89694130336113,65.30552529912235,175020.9070984884						</coordinates>
					</LineString>
				</Placemark>
				<Placemark>
					<TimeSpan>
						<begin>2012-06-16</begin>
						<end></end>
					</TimeSpan>
					<styleUrl>branch_style7</styleUrl>
					<LineString>
						<tessellate>1</tessellate>
						<altitudeMode>relativeToGround</altitudeMode>
						<coordinates>-149.89694130336113,65.30552529912235,175020.9070984884 -149.86424146372048,65.49748213231506,169717.24324701904						</coordinates>
					</LineString>
				</Placemark>
				<Placemark>
					<TimeSpan>
						<begin>2012-07-18</begin>
						<end></end>
					</TimeSpan>
					<styleUrl>branch_style7</styleUrl>
					<LineString>
						<tessellate>1</tessellate>
						<altitudeMode>relativeToGround</altitudeMode>
						<coordinates>-149.86424146372048,65.49748213231506,169717.24324701904 -149.831775452585,65.68943937742145,160877.80349457014						</coordinates>
					</LineString>
				</Placemark>
				<Placemark>
					<TimeSpan>
						<begin>2012-08-20</begin>
						<end></end>
					</TimeSpan>
					<styleUrl>branch_style7</styleUrl>
					<LineString>
						<tessellate>1</tessellate>
						<altitudeMode>relativeToGround</altitudeMode>
						<coordinates>-149.831775452585,65.68943937742145,160877.80349457014 -149.7995480235529,65.88139708798032,148502.58784114174						</coordinates>
					</LineString>
				</Placemark>
				<Placemark>
					<TimeSpan>
						<begin>2012-09-21</begin>
						<end></end>
					</TimeSpan>
					<styleUrl>branch_style7</styleUrl>
					<LineString>
						<tessellate>1</tessellate>
						<altitudeMode>relativeToGround</altitudeMode>
						<coordinates>-149.7995480235529,65.88139708798032,148502.58784114174 -149.7675646244504,66.07335533523077,132591.5962867337						</coordinates>
					</LineString>
				</Placemark>
				<Placemark>
					<TimeSpan>
						<begin>2012-10-23</begin>
						<end></end>
					</TimeSpan>
					<styleUrl>branch_style7</styleUrl>
					<LineString>
						<tessellate>1</tessellate>
						<altitudeMode>relativeToGround</altitudeMode>
						<coordinates>-149.7675646244504,66.07335533523077,132591.5962867337 -149.73583182060466,66.26531421870776,113144.82883134607						</coordinates>
					</LineString>
				</Placemark>
				<Placemark>
					<TimeSpan>
						<begin>2012-11-25</begin>
						<end></end>
					</TimeSpan>
					<styleUrl>branch_style7</styleUrl>
					<LineString>
						<tessellate>1</tessellate>
						<altitudeMode>relativeToGround</altitudeMode>
						<coordinates>-149.73583182060466,66.26531421870776,113144.82883134607 -149.7043581443822,66.45727388741315,90162.28547497891						</coordinates>
					</LineString>
				</Placemark>
				<Placemark>
					<TimeSpan>
						<begin>2012-12-27</begin>
						<end></end>
					</TimeSpan>
					<styleUrl>branch_style7</styleUrl>
					<LineString>
						<tessellate>1</tessellate>
						<altitudeMode>relativeToGround</altitudeMode>
						<coordinates>-149.7043581443822,66.45727388741315,90162.28547497891 -149.6731560832506,66.64923458916061,63643.96621763217						</coordinates>
					</LineString>
				</Placemark>
				<Placemark>
					<TimeSpan>
						<begin>2013-01-28</begin>
						<end></end>
					</TimeSpan>
					<styleUrl>branch_style7</styleUrl>
					<LineString>
						<tessellate>1</tessellate>
						<altitudeMode>relativeToGround</altitudeMode>
						<coordinates>-149.6731560832506,66.64923458916061,63643.96621763217 -149.64224805857893,66.84119681841996,33589.87105930585						</coordinates>
					</LineString>
				</Placemark>
				<Placemark>
					<TimeSpan>
						<begin>2013-03-02</begin>
						<end></end>
					</TimeSpan>
					<styleUrl>branch_style7</styleUrl>
					<LineString>
						<tessellate>1</tessellate>
						<altitudeMode>relativeToGround</altitudeMode>
						<coordinates>-149.64224805857893,66.84119681841996,33589.87105930585 -149.61181640625,67.03316497802734,0.0						</coordinates>
					</LineString>
				</Placemark>
			</Folder>
			<Folder>
				<name>E:D</name>
				<Placemark>
					<TimeSpan>
						<begin>2009-10-08</begin>
						<end></end>
					</TimeSpan>
					<styleUrl>branch_style8</styleUrl>
					<LineString>
						<tessellate>1</tessellate>
						<altitudeMode>relativeToGround</altitudeMode>
						<coordinates>-150.27099609375,63.19401931762695,0.0 -150.23596476898885,63.38597326694575,33589.87105930585						</coordinates>
					</LineString>
				</Placemark>
				<Placemark>
					<TimeSpan>
						<begin>2009-10-30</begin>
						<end></end>
					</TimeSpan>
					<styleUrl>branch_style8</styleUrl>
					<LineString>
						<tessellate>1</tessellate>
						<altitudeMode>relativeToGround</altitudeMode>
						<coordinates>-150.23596476898885,63.38597326694575,33589.87105930585 -150.20112930259458,63.57792740875575,63643.96621763213						</coordinates>
					</LineString>
				</Placemark>
				<Placemark>
					<TimeSpan>
						<begin>2009-11-21</begin>
						<end></end>
					</TimeSpan>
					<styleUrl>branch_style8</styleUrl>
					<LineString>
						<tessellate>1</tessellate>
						<altitudeMode>relativeToGround</altitudeMode>
						<coordinates>-150.20112930259458,63.57792740875575,63643.96621763213 -150.16649271991434,63.769881752104695,90162.28547497885						</coordinates>
					</LineString>
				</Placemark>
				<Placemark>
					<TimeSpan>
						<begin>2009-12-13</begin>
						<end></end>
					</TimeSpan>
					<styleUrl>branch_style8</styleUrl>
					<LineString>
						<tessellate>1</tessellate>
						<altitudeMode>relativeToGround</altitudeMode>
						<coordinates>-150.16649271991434,63.769881752104695,90162.28547497885 -150.13205808895063,63.961836307066804,113144.828831346						</coordinates>
					</LineString>
				</Placemark>
				<Placemark>
					<TimeSpan>
						<begin>2010-01-04</begin>
						<end></end>
					</TimeSpan>
					<styleUrl>branch_style8</styleUrl>
					<LineString>
						<tessellate>1</tessellate>
						<altitudeMode>relativeToGround</altitudeMode>
						<coordinates>-150.13205808895063,63.961836307066804,113144.828831346 -150.09782852704814,64.15379108493538,132591.59628673358						</coordinates>
					</LineString>
				</Placemark>
				<Placemark>
					<TimeSpan>
						<begin>2010-01-26</begin>
						<end></end>
					</TimeSpan>
					<styleUrl>branch_style8</styleUrl>
					<LineString>
						<tessellate>1</tessellate>
						<altitudeMode>relativeToGround</altitudeMode>
						<coordinates>-150.09782852704814,64.15379108493538,132591.59628673358 -150.06380720956608,64.3457460984665,148502.58784114165						</coordinates>
					</LineString>
				</Placemark>
				<Placemark>
					<TimeSpan>
						<begin>2010-02-17</begin>
						<end></end>
					</TimeSpan>
					<styleUrl>branch_style8</styleUrl>
					<LineString>
						<tessellate>1</tessellate>
						<altitudeMode>relativeToGround</altitudeMode>
						<coordinates>-150.06380720956608,64.3457460984665,148502.58784114165 -150.0299973812592,64.53770136219225,160877.80349457014						</coordinates>
					</LineString>
				</Placemark>
				<Placemark>
					<TimeSpan>
						<begin>2010-03-11</begin>
						<end></end>
					</TimeSpan>
					<styleUrl>branch_style8</styleUrl>
					<LineString>
						<tessellate>1</tessellate>
						<altitudeMode>relativeToGround</altitudeMode>
						<coordinates>-150.0299973812592,64.53770136219225,160877.80349457014 -149.99640237142725,64.72965689283022,169717.243247019						</coordinates>
					</LineString>
				</Placemark>
				<Placemark>
					<TimeSpan>
						<begin>2010-04-02</begin>
						<end></end>
					</TimeSpan>
					<styleUrl>branch_style8</styleUrl>
					<LineString>
						<tessellate>1</tessellate>
						<altitudeMode>relativeToGround</altitudeMode>
						<coordinates>-149.99640237142725,64.72965689283022,169717.243247019 -149.96302561442434,64.92161270982923,175020.90709848836						</coordinates>
					</LineString>
				</Placemark>
				<Placemark>
					<TimeSpan>
						<begin>2010-04-24</begin>
						<end></end>
					</TimeSpan>
					<styleUrl>branch_style8</styleUrl>
					<LineString>
						<tessellate>1</tessellate>
						<altitudeMode>relativeToGround</altitudeMode>
						<coordinates>-149.96302561442434,64.92161270982923,175020.90709848836 -149.9298706779916,65.1135688361133,176788.79504897812						</coordinates>
					</LineString>
				</Placemark>
				<Placemark>
					<TimeSpan>
						<begin>2010-05-16</begin>
						<end></end>
					</TimeSpan>
					<styleUrl>branch_style8</styleUrl>
					<LineString>
						<tessellate>1</tessellate>
						<altitudeMode>relativeToGround</altitudeMode>
						<coordinates>-149.9298706779916,65.1135688361133,176788.79504897812 -149.89694130336113,65.30552529912235,175020.9070984884						</coordinates>
					</LineString>
				</Placemark>
				<Placemark>
					<TimeSpan>
						<begin>2010-06-07</begin>
						<end></end>
					</TimeSpan>
					<styleUrl>branch_style8</styleUrl>
					<LineString>
						<tessellate>1</tessellate>
						<altitudeMode>relativeToGround</altitudeMode>
						<coordinates>-149.89694130336113,65.30552529912235,175020.9070984884 -149.86424146372048,65.49748213231506,169717.24324701904						</coordinates>
					</LineString>
				</Placemark>
				<Placemark>
					<TimeSpan>
						<begin>2010-06-29</begin>
						<end></end>
					</TimeSpan>
					<styleUrl>branch_style8</styleUrl>
					<LineString>
						<tessellate>1</tessellate>
						<altitudeMode>relativeToGround</altitudeMode>
						<coordinates>-149.86424146372048,65.49748213231506,169717.24324701904 -149.831775452585,65.68943937742145,160877.80349457014						</coordinates>
					</LineString>
				</Placemark>
				<Placemark>
					<TimeSpan>
						<begin>2010-07-21</begin>
						<end></end>
					</TimeSpan>
					<styleUrl>branch_style8</styleUrl>
					<LineString>
						<tessellate>1</tessellate>
						<altitudeMode>relativeToGround</altitudeMode>
						<coordinates>-149.831775452585,65.68943937742145,160877.80349457014 -149.7995480235529,65.88139708798032,148502.58784114174						</coordinates>
					</LineString>
				</Placemark>
				<Placemark>
					<TimeSpan>
						<begin>2010-08-12</begin>
						<end></end>
					</TimeSpan>
					<styleUrl>branch_style8</styleUrl>
					<LineString>
						<tessellate>1</tessellate>
						<altitudeMode>relativeToGround</altitudeMode>
						<coordinates>-149.7995480235529,65.88139708798032,148502.58784114174 -149.7675646244504,66.07335533523077,132591.5962867337						</coordinates>
					</LineString>
				</Placemark>
				<Placemark>
					<TimeSpan>
						<begin>2010-09-03</begin>
						<end></end>
					</TimeSpan>
					<styleUrl>branch_style8</styleUrl>
					<LineString>
						<tessellate>1</tessellate>
						<altitudeMode>relativeToGround</altitudeMode>
						<coordinates>-149.7675646244504,66.07335533523077,132591.5962867337 -149.73583182060466,66.26531421870776,113144.82883134607						</coordinates>
					</LineString>
				</Placemark>
				<Placemark>
					<TimeSpan>
						<begin>2010-09-25</begin>
						<end></end>
					</TimeSpan>
					<styleUrl>branch_style8</styleUrl>
					<LineString>
						<tessellate>1</tessellate>
						<altitudeMode>relativeToGround</altitudeMode>
						<coordinates>-149.73583182060466,66.26531421870776,113144.82883134607 -149.7043581443822,66.45727388741315,90162.28547497891						</coordinates>
					</LineString>
				</Placemark>
				<Placemark>
					<TimeSpan>
						<begin>2010-10-17</begin>
						<end></end>
					</TimeSpan>
					<styleUrl>branch_style8</styleUrl>
					<LineString>
						<tessellate>1</tessellate>
						<altitudeMode>relativeToGround</altitudeMode>
						<coordinates>-149.7043581443822,66.45727388741315,90162.28547497891 -149.6731560832506,66.64923458916061,63643.96621763217						</coordinates>
					</LineString>
				</Placemark>
				<Placemark>
					<TimeSpan>
						<begin>2010-11-08</begin>
						<end></end>
					</TimeSpan>
					<styleUrl>branch_style8</styleUrl>
					<LineString>
						<tessellate>1</tessellate>
						<altitudeMode>relativeToGround</altitudeMode>
						<coordinates>-149.6731560832506,66.64923458916061,63643.96621763217 -149.64224805857893,66.84119681841996,33589.87105930585						</coordinates>
					</LineString>
				</Placemark>
				<Placemark>
					<TimeSpan>
						<begin>2010-11-30</begin>
						<end></end>
					</TimeSpan>
					<styleUrl>branch_style8</styleUrl>
					<LineString>
						<tessellate>1</tessellate>
						<altitudeMode>relativeToGround</altitudeMode>
						<coordinates>-149.64224805857893,66.84119681841996,33589.87105930585 -149.61181640625,67.03316497802734,0.0						</coordinates>
					</LineString>
				</Placemark>
			</Folder>
			<Folder>
				<name>E:A</name>
				<Placemark>
					<TimeSpan>
						<begin>2009-01-30</begin>
						<end></end>
					</TimeSpan>
					<styleUrl>branch_style9</styleUrl>
					<LineString>
						<tessellate>1</tessellate>
						<altitudeMode>relativeToGround</altitudeMode>
						<coordinates>-150.27099609375,63.19401931762695,0.0 -150.44996679635398,63.32616291675714,26420.216101980932						</coordinates>
					</LineString>
				</Placemark>
				<Placemark>
					<TimeSpan>
						<begin>2009-03-10</begin>
						<end></end>
					</TimeSpan>
					<styleUrl>branch_style9</styleUrl>
					<LineString>
						<tessellate>1</tessellate>
						<altitudeMode>relativeToGround</altitudeMode>
						<coordinates>-150.44996679635398,63.32616291675714,26420.216101980932 -150.62819834600862,63.45831181171885,50059.356824805975						</coordinates>
					</LineString>
				</Placemark>
				<Placemark>
					<TimeSpan>
						<begin>2009-04-17</begin>
						<end></end>
					</TimeSpan>
					<styleUrl>branch_style9</styleUrl>
					<LineString>
						<tessellate>1</tessellate>
						<altitudeMode>relativeToGround</altitudeMode>
						<coordinates>-150.62819834600862,63.45831181171885,50059.356824805975 -150.80568327628652,63.59046626283053,70917.42216847514						</coordinates>
					</LineString>
				</Placemark>
				<Placemark>
					<TimeSpan>
						<begin>2009-05-26</begin>
						<end></end>
					</TimeSpan>
					<styleUrl>branch_style9</styleUrl>
					<LineString>
						<tessellate>1</tessellate>
						<altitudeMode>relativeToGround</altitudeMode>
						<coordinates>-150.80568327628652,63.59046626283053,70917.42216847514 -150.9824139829892,63.7226265605383,88994.41213298841						</coordinates>
					</LineString>
				</Placemark>
				<Placemark>
					<TimeSpan>
						<begin>2009-07-04</begin>
						<end></end>
					</TimeSpan>
					<styleUrl>branch_style9</styleUrl>
					<LineString>
						<tessellate>1</tessellate>
						<altitudeMode>relativeToGround</altitudeMode>
						<coordinates>-150.9824139829892,63.7226265605383,88994.41213298841 -151.1583826985675,63.854793031060346,104290.3267183458						</coordinates>
					</LineString>
				</Placemark>
				<Placemark>
					<TimeSpan>
						<begin>2009-08-11</begin>
						<end></end>
					</TimeSpan>
					<styleUrl>branch_style9</styleUrl>
					<LineString>
						<tessellate>1</tessellate>
						<altitudeMode>relativeToGround</altitudeMode>
						<coordinates>-151.1583826985675,63.854793031060346,104290.3267183458 -151.3335814594528,63.98696604353493,116805.16592454728						</coordinates>
					</LineString>
				</Placemark>
				<Placemark>
					<TimeSpan>
						<begin>2009-09-19</begin>
						<end></end>
					</TimeSpan>
					<styleUrl>branch_style9</styleUrl>
					<LineString>
						<tessellate>1</tessellate>
						<altitudeMode>relativeToGround</altitudeMode>
						<coordinates>-151.3335814594528,63.98696604353493,116805.16592454728 -151.50800206375095,64.1191460192081,126538.92975159289						</coordinates>
					</LineString>
				</Placemark>
				<Placemark>
					<TimeSpan>
						<begin>2009-10-28</begin>
						<end></end>
					</TimeSpan>
					<styleUrl>branch_style9</styleUrl>
					<LineString>
						<tessellate>1</tessellate>
						<altitudeMode>relativeToGround</altitudeMode>
						<coordinates>-151.50800206375095,64.1191460192081,126538.92975159289 -151.68163601557413,64.25133344344515,133491.61819948262						</coordinates>
					</LineString>
				</Placemark>
				<Placemark>
					<TimeSpan>
						<begin>2009-12-05</begin>
						<end></end>
					</TimeSpan>
					<styleUrl>branch_style9</styleUrl>
					<LineString>
						<tessellate>1</tessellate>
						<altitudeMode>relativeToGround</altitudeMode>
						<coordinates>-151.68163601557413,64.25133344344515,133491.61819948262 -151.85447445041768,64.38352888174117,137663.23126821645						</coordinates>
					</LineString>
				</Placemark>
				<Placemark>
					<TimeSpan>
						<begin>2010-01-13</begin>
						<end></end>
					</TimeSpan>
					<styleUrl>branch_style9</styleUrl>
					<LineString>
						<tessellate>1</tessellate>
						<altitudeMode>relativeToGround</altitudeMode>
						<coordinates>-151.85447445041768,64.38352888174117,137663.23126821645 -152.02650803293383,64.5157330015463,139053.7689577944						</coordinates>
					</LineString>
				</Placemark>
				<Placemark>
					<TimeSpan>
						<begin>2010-02-21</begin>
						<end></end>
					</TimeSpan>
					<styleUrl>branch_style9</styleUrl>
					<LineString>
						<tessellate>1</tessellate>
						<altitudeMode>relativeToGround</altitudeMode>
						<coordinates>-152.02650803293383,64.5157330015463,139053.7689577944 -152.1977268132542,64.64794660281078,137663.23126821642						</coordinates>
					</LineString>
				</Placemark>
				<Placemark>
					<TimeSpan>
						<begin>2010-03-31</begin>
						<end></end>
					</TimeSpan>
					<styleUrl>branch_style9</styleUrl>
					<LineString>
						<tessellate>1</tessellate>
						<altitudeMode>relativeToGround</altitudeMode>
						<coordinates>-152.1977268132542,64.64794660281078,137663.23126821642 -152.36812001876754,64.78017066208847,133491.61819948262						</coordinates>
					</LineString>
				</Placemark>
				<Placemark>
					<TimeSpan>
						<begin>2010-05-09</begin>
						<end></end>
					</TimeSpan>
					<styleUrl>branch_style9</styleUrl>
					<LineString>
						<tessellate>1</tessellate>
						<altitudeMode>relativeToGround</altitudeMode>
						<coordinates>-152.36812001876754,64.78017066208847,133491.61819948262 -152.53767574091125,64.91240639866507,126538.92975159295						</coordinates>
					</LineString>
				</Placemark>
				<Placemark>
					<TimeSpan>
						<begin>2010-06-17</begin>
						<end></end>
					</TimeSpan>
					<styleUrl>branch_style9</styleUrl>
					<LineString>
						<tessellate>1</tessellate>
						<altitudeMode>relativeToGround</altitudeMode>
						<coordinates>-152.53767574091125,64.91240639866507,126538.92975159295 -152.7063804418226,65.04465537842658,116805.1659245473						</coordinates>
					</LineString>
				</Placemark>
				<Placemark>
					<TimeSpan>
						<begin>2010-07-25</begin>
						<end></end>
					</TimeSpan>
					<styleUrl>branch_style9</styleUrl>
					<LineString>
						<tessellate>1</tessellate>
						<altitudeMode>relativeToGround</altitudeMode>
						<coordinates>-152.7063804418226,65.04465537842658,116805.1659245473 -152.87421813045012,65.17691968688673,104290.32671834581						</coordinates>
					</LineString>
				</Placemark>
				<Placemark>
					<TimeSpan>
						<begin>2010-09-02</begin>
						<end></end>
					</TimeSpan>
					<styleUrl>branch_style9</styleUrl>
					<LineString>
						<tessellate>1</tessellate>
						<altitudeMode>relativeToGround</altitudeMode>
						<coordinates>-152.87421813045012,65.17691968688673,104290.32671834581 -153.04116887704134,65.30920224046238,88994.41213298845						</coordinates>
					</LineString>
				</Placemark>
				<Placemark>
					<TimeSpan>
						<begin>2010-10-11</begin>
						<end></end>
					</TimeSpan>
					<styleUrl>branch_style9</styleUrl>
					<LineString>
						<tessellate>1</tessellate>
						<altitudeMode>relativeToGround</altitudeMode>
						<coordinates>-153.04116887704134,65.30920224046238,88994.41213298845 -153.2072058378146,65.44150740863086,70917.42216847523						</coordinates>
					</LineString>
				</Placemark>
				<Placemark>
					<TimeSpan>
						<begin>2010-11-18</begin>
						<end></end>
					</TimeSpan>
					<styleUrl>branch_style9</styleUrl>
					<LineString>
						<tessellate>1</tessellate>
						<altitudeMode>relativeToGround</altitudeMode>
						<coordinates>-153.2072058378146,65.44150740863086,70917.42216847523 -153.37228830383413,65.57384246458011,50059.35682480602						</coordinates>
					</LineString>
				</Placemark>
				<Placemark>
					<TimeSpan>
						<begin>2010-12-27</begin>
						<end></end>
					</TimeSpan>
					<styleUrl>branch_style9</styleUrl>
					<LineString>
						<tessellate>1</tessellate>
						<altitudeMode>relativeToGround</altitudeMode>
						<coordinates>-153.37228830383413,65.57384246458011,50059.35682480602 -153.53634082484567,65.70622193346996,26420.216101980943						</coordinates>
					</LineString>
				</Placemark>
				<Placemark>
					<TimeSpan>
						<begin>2011-02-04</begin>
						<end></end>
					</TimeSpan>
					<styleUrl>branch_style9</styleUrl>
					<LineString>
						<tessellate>1</tessellate>
						<altitudeMode>relativeToGround</altitudeMode>
						<coordinates>-153.53634082484567,65.70622193346996,26420.216101980943 -153.69873046875,65.83877563476562,1.1641532182693481E-10						</coordinates>
					</LineString>
				</Placemark>
			</Folder>
			<Folder>
				<name>E:D</name>
				<Placemark>
					<TimeSpan>
						<begin>2009-05-26</begin>
						<end></end>
					</TimeSpan>
					<styleUrl>branch_style10</styleUrl>
					<LineString>
						<tessellate>1</tessellate>
						<altitudeMode>relativeToGround</altitudeMode>
						<coordinates>-150.27099609375,63.19401931762695,0.0 -150.23596476898885,63.38597326694575,33589.87105930585						</coordinates>
					</LineString>
				</Placemark>
				<Placemark>
					<TimeSpan>
						<begin>2009-07-03</begin>
						<end></end>
					</TimeSpan>
					<styleUrl>branch_style10</styleUrl>
					<LineString>
						<tessellate>1</tessellate>
						<altitudeMode>relativeToGround</altitudeMode>
						<coordinates>-150.23596476898885,63.38597326694575,33589.87105930585 -150.20112930259458,63.57792740875575,63643.96621763213						</coordinates>
					</LineString>
				</Placemark>
				<Placemark>
					<TimeSpan>
						<begin>2009-08-10</begin>
						<end></end>
					</TimeSpan>
					<styleUrl>branch_style10</styleUrl>
					<LineString>
						<tessellate>1</tessellate>
						<altitudeMode>relativeToGround</altitudeMode>
						<coordinates>-150.20112930259458,63.57792740875575,63643.96621763213 -150.16649271991434,63.769881752104695,90162.28547497885						</coordinates>
					</LineString>
				</Placemark>
				<Placemark>
					<TimeSpan>
						<begin>2009-09-17</begin>
						<end></end>
					</TimeSpan>
					<styleUrl>branch_style10</styleUrl>
					<LineString>
						<tessellate>1</tessellate>
						<altitudeMode>relativeToGround</altitudeMode>
						<coordinates>-150.16649271991434,63.769881752104695,90162.28547497885 -150.13205808895063,63.961836307066804,113144.828831346						</coordinates>
					</LineString>
				</Placemark>
				<Placemark>
					<TimeSpan>
						<begin>2009-10-25</begin>
						<end></end>
					</TimeSpan>
					<styleUrl>branch_style10</styleUrl>
					<LineString>
						<tessellate>1</tessellate>
						<altitudeMode>relativeToGround</altitudeMode>
						<coordinates>-150.13205808895063,63.961836307066804,113144.828831346 -150.09782852704814,64.15379108493538,132591.59628673358						</coordinates>
					</LineString>
				</Placemark>
				<Placemark>
					<TimeSpan>
						<begin>2009-12-02</begin>
						<end></end>
					</TimeSpan>
					<styleUrl>branch_style10</styleUrl>
					<LineString>
						<tessellate>1</tessellate>
						<altitudeMode>relativeToGround</altitudeMode>
						<coordinates>-150.09782852704814,64.15379108493538,132591.59628673358 -150.06380720956608,64.3457460984665,148502.58784114165						</coordinates>
					</LineString>
				</Placemark>
				<Placemark>
					<TimeSpan>
						<begin>2010-01-09</begin>
						<end></end>
					</TimeSpan>
					<styleUrl>branch_style10</styleUrl>
					<LineString>
						<tessellate>1</tessellate>
						<altitudeMode>relativeToGround</altitudeMode>
						<coordinates>-150.06380720956608,64.3457460984665,148502.58784114165 -150.0299973812592,64.53770136219225,160877.80349457014						</coordinates>
					</LineString>
				</Placemark>
				<Placemark>
					<TimeSpan>
						<begin>2010-02-16</begin>
						<end></end>
					</TimeSpan>
					<styleUrl>branch_style10</styleUrl>
					<LineString>
						<tessellate>1</tessellate>
						<altitudeMode>relativeToGround</altitudeMode>
						<coordinates>-150.0299973812592,64.53770136219225,160877.80349457014 -149.99640237142725,64.72965689283022,169717.243247019						</coordinates>
					</LineString>
				</Placemark>
				<Placemark>
					<TimeSpan>
						<begin>2010-03-26</begin>
						<end></end>
					</TimeSpan>
					<styleUrl>branch_style10</styleUrl>
					<LineString>
						<tessellate>1</tessellate>
						<altitudeMode>relativeToGround</altitudeMode>
						<coordinates>-149.99640237142725,64.72965689283022,169717.243247019 -149.96302561442434,64.92161270982923,175020.90709848836						</coordinates>
					</LineString>
				</Placemark>
				<Placemark>
					<TimeSpan>
						<begin>2010-05-03</begin>
						<end></end>
					</TimeSpan>
					<styleUrl>branch_style10</styleUrl>
					<LineString>
						<tessellate>1</tessellate>
						<altitudeMode>relativeToGround</altitudeMode>
						<coordinates>-149.96302561442434,64.92161270982923,175020.90709848836 -149.9298706779916,65.1135688361133,176788.79504897812						</coordinates>
					</LineString>
				</Placemark>
				<Placemark>
					<TimeSpan>
						<begin>2010-06-10</begin>
						<end></end>
					</TimeSpan>
					<styleUrl>branch_style10</styleUrl>
					<LineString>
						<tessellate>1</tessellate>
						<altitudeMode>relativeToGround</altitudeMode>
						<coordinates>-149.9298706779916,65.1135688361133,176788.79504897812 -149.89694130336113,65.30552529912235,175020.9070984884						</coordinates>
					</LineString>
				</Placemark>
				<Placemark>
					<TimeSpan>
						<begin>2010-07-18</begin>
						<end></end>
					</TimeSpan>
					<styleUrl>branch_style10</styleUrl>
					<LineString>
						<tessellate>1</tessellate>
						<altitudeMode>relativeToGround</altitudeMode>
						<coordinates>-149.89694130336113,65.30552529912235,175020.9070984884 -149.86424146372048,65.49748213231506,169717.24324701904						</coordinates>
					</LineString>
				</Placemark>
				<Placemark>
					<TimeSpan>
						<begin>2010-08-25</begin>
						<end></end>
					</TimeSpan>
					<styleUrl>branch_style10</styleUrl>
					<LineString>
						<tessellate>1</tessellate>
						<altitudeMode>relativeToGround</altitudeMode>
						<coordinates>-149.86424146372048,65.49748213231506,169717.24324701904 -149.831775452585,65.68943937742145,160877.80349457014						</coordinates>
					</LineString>
				</Placemark>
				<Placemark>
					<TimeSpan>
						<begin>2010-10-02</begin>
						<end></end>
					</TimeSpan>
					<styleUrl>branch_style10</styleUrl>
					<LineString>
						<tessellate>1</tessellate>
						<altitudeMode>relativeToGround</altitudeMode>
						<coordinates>-149.831775452585,65.68943937742145,160877.80349457014 -149.7995480235529,65.88139708798032,148502.58784114174						</coordinates>
					</LineString>
				</Placemark>
				<Placemark>
					<TimeSpan>
						<begin>2010-11-09</begin>
						<end></end>
					</TimeSpan>
					<styleUrl>branch_style10</styleUrl>
					<LineString>
						<tessellate>1</tessellate>
						<altitudeMode>relativeToGround</altitudeMode>
						<coordinates>-149.7995480235529,65.88139708798032,148502.58784114174 -149.7675646244504,66.07335533523077,132591.5962867337						</coordinates>
					</LineString>
				</Placemark>
				<Placemark>
					<TimeSpan>
						<begin>2010-12-17</begin>
						<end></end>
					</TimeSpan>
					<styleUrl>branch_style10</styleUrl>
					<LineString>
						<tessellate>1</tessellate>
						<altitudeMode>relativeToGround</altitudeMode>
						<coordinates>-149.7675646244504,66.07335533523077,132591.5962867337 -149.73583182060466,66.26531421870776,113144.82883134607						</coordinates>
					</LineString>
				</Placemark>
				<Placemark>
					<TimeSpan>
						<begin>2011-01-24</begin>
						<end></end>
					</TimeSpan>
					<styleUrl>branch_style10</styleUrl>
					<LineString>
						<tessellate>1</tessellate>
						<altitudeMode>relativeToGround</altitudeMode>
						<coordinates>-149.73583182060466,66.26531421870776,113144.82883134607 -149.7043581443822,66.45727388741315,90162.28547497891						</coordinates>
					</LineString>
				</Placemark>
				<Placemark>
					<TimeSpan>
						<begin>2011-03-03</begin>
						<end></end>
					</TimeSpan>
					<styleUrl>branch_style10</styleUrl>
					<LineString>
						<tessellate>1</tessellate>
						<altitudeMode>relativeToGround</altitudeMode>
						<coordinates>-149.7043581443822,66.45727388741315,90162.28547497891 -149.6731560832506,66.64923458916061,63643.96621763217						</coordinates>
					</LineString>
				</Placemark>
				<Placemark>
					<TimeSpan>
						<begin>2011-04-10</begin>
						<end></end>
					</TimeSpan>
					<styleUrl>branch_style10</styleUrl>
					<LineString>
						<tessellate>1</tessellate>
						<altitudeMode>relativeToGround</altitudeMode>
						<coordinates>-149.6731560832506,66.64923458916061,63643.96621763217 -149.64224805857893,66.84119681841996,33589.87105930585						</coordinates>
					</LineString>
				</Placemark>
				<Placemark>
					<TimeSpan>
						<begin>2011-05-18</begin>
						<end></end>
					</TimeSpan>
					<styleUrl>branch_style10</styleUrl>
					<LineString>
						<tessellate>1</tessellate>
						<altitudeMode>relativeToGround</altitudeMode>
						<coordinates>-149.64224805857893,66.84119681841996,33589.87105930585 -149.61181640625,67.03316497802734,0.0						</coordinates>
					</LineString>
				</Placemark>
			</Folder>
			<Folder>
				<name>E:A</name>
				<Placemark>
					<TimeSpan>
						<begin>2011-07-28</begin>
						<end></end>
					</TimeSpan>
					<styleUrl>branch_style11</styleUrl>
					<LineString>
						<tessellate>1</tessellate>
						<altitudeMode>relativeToGround</altitudeMode>
						<coordinates>-150.27099609375,63.19401931762695,0.0 -150.44996679635398,63.32616291675714,26420.216101980932						</coordinates>
					</LineString>
				</Placemark>
				<Placemark>
					<TimeSpan>
						<begin>2011-08-14</begin>
						<end></end>
					</TimeSpan>
					<styleUrl>branch_style11</styleUrl>
					<LineString>
						<tessellate>1</tessellate>
						<altitudeMode>relativeToGround</altitudeMode>
						<coordinates>-150.44996679635398,63.32616291675714,26420.216101980932 -150.62819834600862,63.45831181171885,50059.356824805975						</coordinates>
					</LineString>
				</Placemark>
				<Placemark>
					<TimeSpan>
						<begin>2011-08-31</begin>
						<end></end>
					</TimeSpan>
					<styleUrl>branch_style11</styleUrl>
					<LineString>
						<tessellate>1</tessellate>
						<altitudeMode>relativeToGround</altitudeMode>
						<coordinates>-150.62819834600862,63.45831181171885,50059.356824805975 -150.80568327628652,63.59046626283053,70917.42216847514						</coordinates>
					</LineString>
				</Placemark>
				<Placemark>
					<TimeSpan>
						<begin>2011-09-17</begin>
						<end></end>
					</TimeSpan>
					<styleUrl>branch_style11</styleUrl>
					<LineString>
						<tessellate>1</tessellate>
						<altitudeMode>relativeToGround</altitudeMode>
						<coordinates>-150.80568327628652,63.59046626283053,70917.42216847514 -150.9824139829892,63.7226265605383,88994.41213298841						</coordinates>
					</LineString>
				</Placemark>
				<Placemark>
					<TimeSpan>
						<begin>2011-10-04</begin>
						<end></end>
					</TimeSpan>
					<styleUrl>branch_style11</styleUrl>
					<LineString>
						<tessellate>1</tessellate>
						<altitudeMode>relativeToGround</altitudeMode>
						<coordinates>-150.9824139829892,63.7226265605383,88994.41213298841 -151.1583826985675,63.854793031060346,104290.3267183458						</coordinates>
					</LineString>
				</Placemark>
				<Placemark>
					<TimeSpan>
						<begin>2011-10-21</begin>
						<end></end>
					</TimeSpan>
					<styleUrl>branch_style11</styleUrl>
					<LineString>
						<tessellate>1</tessellate>
						<altitudeMode>relativeToGround</altitudeMode>
						<coordinates>-151.1583826985675,63.854793031060346,104290.3267183458 -151.3335814594528,63.98696604353493,116805.16592454728						</coordinates>
					</LineString>
				</Placemark>
				<Placemark>
					<TimeSpan>
						<begin>2011-11-07</begin>
						<end></end>
					</TimeSpan>
					<styleUrl>branch_style11</styleUrl>
					<LineString>
						<tessellate>1</tessellate>
						<altitudeMode>relativeToGround</altitudeMode>
						<coordinates>-151.3335814594528,63.98696604353493,116805.16592454728 -151.50800206375095,64.1191460192081,126538.92975159289						</coordinates>
					</LineString>
				</Placemark>
				<Placemark>
					<TimeSpan>
						<begin>2011-11-24</begin>
						<end></end>
					</TimeSpan>
					<styleUrl>branch_style11</styleUrl>
					<LineString>
						<tessellate>1</tessellate>
						<altitudeMode>relativeToGround</altitudeMode>
						<coordinates>-151.50800206375095,64.1191460192081,126538.92975159289 -151.68163601557413,64.25133344344515,133491.61819948262						</coordinates>
					</LineString>
				</Placemark>
				<Placemark>
					<TimeSpan>
						<begin>2011-12-11</begin>
						<end></end>
					</TimeSpan>
					<styleUrl>branch_style11</styleUrl>
					<LineString>
						<tessellate>1</tessellate>
						<altitudeMode>relativeToGround</altitudeMode>
						<coordinates>-151.68163601557413,64.25133344344515,133491.61819948262 -151.85447445041768,64.38352888174117,137663.23126821645						</coordinates>
					</LineString>
				</Placemark>
				<Placemark>
					<TimeSpan>
						<begin>2011-12-28</begin>
						<end></end>
					</TimeSpan>
					<styleUrl>branch_style11</styleUrl>
					<LineString>
						<tessellate>1</tessellate>
						<altitudeMode>relativeToGround</altitudeMode>
						<coordinates>-151.85447445041768,64.38352888174117,137663.23126821645 -152.02650803293383,64.5157330015463,139053.7689577944						</coordinates>
					</LineString>
				</Placemark>
				<Placemark>
					<TimeSpan>
						<begin>2012-01-13</begin>
						<end></end>
					</TimeSpan>
					<styleUrl>branch_style11</styleUrl>
					<LineString>
						<tessellate>1</tessellate>
						<altitudeMode>relativeToGround</altitudeMode>
						<coordinates>-152.02650803293383,64.5157330015463,139053.7689577944 -152.1977268132542,64.64794660281078,137663.23126821642						</coordinates>
					</LineString>
				</Placemark>
				<Placemark>
					<TimeSpan>
						<begin>2012-01-30</begin>
						<end></end>
					</TimeSpan>
					<styleUrl>branch_style11</styleUrl>
					<LineString>
						<tessellate>1</tessellate>
						<altitudeMode>relativeToGround</altitudeMode>
						<coordinates>-152.1977268132542,64.64794660281078,137663.23126821642 -152.36812001876754,64.78017066208847,133491.61819948262						</coordinates>
					</LineString>
				</Placemark>
				<Placemark>
					<TimeSpan>
						<begin>2012-02-16</begin>
						<end></end>
					</TimeSpan>
					<styleUrl>branch_style11</styleUrl>
					<LineString>
						<tessellate>1</tessellate>
						<altitudeMode>relativeToGround</altitudeMode>
						<coordinates>-152.36812001876754,64.78017066208847,133491.61819948262 -152.53767574091125,64.91240639866507,126538.92975159295						</coordinates>
					</LineString>
				</Placemark>
				<Placemark>
					<TimeSpan>
						<begin>2012-03-04</begin>
						<end></end>
					</TimeSpan>
					<styleUrl>branch_style11</styleUrl>
					<LineString>
						<tessellate>1</tessellate>
						<altitudeMode>relativeToGround</altitudeMode>
						<coordinates>-152.53767574091125,64.91240639866507,126538.92975159295 -152.7063804418226,65.04465537842658,116805.1659245473						</coordinates>
					</LineString>
				</Placemark>
				<Placemark>
					<TimeSpan>
						<begin>2012-03-21</begin>
						<end></end>
					</TimeSpan>
					<styleUrl>branch_style11</styleUrl>
					<LineString>
						<tessellate>1</tessellate>
						<altitudeMode>relativeToGround</altitudeMode>
						<coordinates>-152.7063804418226,65.04465537842658,116805.1659245473 -152.87421813045012,65.17691968688673,104290.32671834581						</coordinates>
					</LineString>
				</Placemark>
				<Placemark>
					<TimeSpan>
						<begin>2012-04-07</begin>
						<end></end>
					</TimeSpan>
					<styleUrl>branch_style11</styleUrl>
					<LineString>
						<tessellate>1</tessellate>
						<altitudeMode>relativeToGround</altitudeMode>
						<coordinates>-152.87421813045012,65.17691968688673,104290.32671834581 -153.04116887704134,65.30920224046238,88994.41213298845						</coordinates>
					</LineString>
				</Placemark>
				<Placemark>
					<TimeSpan>
						<begin>2012-04-24</begin>
						<end></end>
					</TimeSpan>
					<styleUrl>branch_style11</styleUrl>
					<LineString>
						<tessellate>1</tessellate>
						<altitudeMode>relativeToGround</altitudeMode>
						<coordinates>-153.04116887704134,65.30920224046238,88994.41213298845 -153.2072058378146,65.44150740863086,70917.42216847523						</coordinates>
					</LineString>
				</Placemark>
				<Placemark>
					<TimeSpan>
						<begin>2012-05-11</begin>
						<end></end>
					</TimeSpan>
					<styleUrl>branch_style11</styleUrl>
					<LineString>
						<tessellate>1</tessellate>
						<altitudeMode>relativeToGround</altitudeMode>
						<coordinates>-153.2072058378146,65.44150740863086,70917.42216847523 -153.37228830383413,65.57384246458011,50059.35682480602						</coordinates>
					</LineString>
				</Placemark>
				<Placemark>
					<TimeSpan>
						<begin>2012-05-28</begin>
						<end></end>
					</TimeSpan>
					<styleUrl>branch_style11</styleUrl>
					<LineString>
						<tessellate>1</tessellate>
						<altitudeMode>relativeToGround</altitudeMode>
						<coordinates>-153.37228830383413,65.57384246458011,50059.35682480602 -153.53634082484567,65.70622193346996,26420.216101980943						</coordinates>
					</LineString>
				</Placemark>
				<Placemark>
					<TimeSpan>
						<begin>2012-06-14</begin>
						<end></end>
					</TimeSpan>
					<styleUrl>branch_style11</styleUrl>
					<LineString>
						<tessellate>1</tessellate>
						<altitudeMode>relativeToGround</altitudeMode>
						<coordinates>-153.53634082484567,65.70622193346996,26420.216101980943 -153.69873046875,65.83877563476562,1.1641532182693481E-10						</coordinates>
					</LineString>
				</Placemark>
			</Folder>
			<Folder>
				<name>A:E</name>
				<Placemark>
					<TimeSpan>
						<begin>2012-07-05</begin>
						<end></end>
					</TimeSpan>
					<styleUrl>branch_style12</styleUrl>
					<LineString>
						<tessellate>1</tessellate>
						<altitudeMode>relativeToGround</altitudeMode>
						<coordinates>-153.69873046875,65.83877563476562,0.0 -153.5362947260717,65.7064328043082,26420.216101980932						</coordinates>
					</LineString>
				</Placemark>
				<Placemark>
					<TimeSpan>
						<begin>2012-07-25</begin>
						<end></end>
					</TimeSpan>
					<styleUrl>branch_style12</styleUrl>
					<LineString>
						<tessellate>1</tessellate>
						<altitudeMode>relativeToGround</altitudeMode>
						<coordinates>-153.5362947260717,65.7064328043082,26420.216101980932 -153.3729075543726,65.57409504156583,50059.356824805975						</coordinates>
					</LineString>
				</Placemark>
				<Placemark>
					<TimeSpan>
						<begin>2012-08-13</begin>
						<end></end>
					</TimeSpan>
					<styleUrl>branch_style12</styleUrl>
					<LineString>
						<tessellate>1</tessellate>
						<altitudeMode>relativeToGround</altitudeMode>
						<coordinates>-153.3729075543726,65.57409504156583,50059.356824805975 -153.20857277466416,65.44176267933852,70917.42216847514						</coordinates>
					</LineString>
				</Placemark>
				<Placemark>
					<TimeSpan>
						<begin>2012-09-02</begin>
						<end></end>
					</TimeSpan>
					<styleUrl>branch_style12</styleUrl>
					<LineString>
						<tessellate>1</tessellate>
						<altitudeMode>relativeToGround</altitudeMode>
						<coordinates>-153.20857277466416,65.44176267933852,70917.42216847514 -153.04329410227535,65.30943608939111,88994.41213298841						</coordinates>
					</LineString>
				</Placemark>
				<Placemark>
					<TimeSpan>
						<begin>2012-09-21</begin>
						<end></end>
					</TimeSpan>
					<styleUrl>branch_style12</styleUrl>
					<LineString>
						<tessellate>1</tessellate>
						<altitudeMode>relativeToGround</altitudeMode>
						<coordinates>-153.04329410227535,65.30943608939111,88994.41213298841 -152.8770751187238,65.17711568976182,104290.3267183458						</coordinates>
					</LineString>
				</Placemark>
				<Placemark>
					<TimeSpan>
						<begin>2012-10-11</begin>
						<end></end>
					</TimeSpan>
					<styleUrl>branch_style12</styleUrl>
					<LineString>
						<tessellate>1</tessellate>
						<altitudeMode>relativeToGround</altitudeMode>
						<coordinates>-152.8770751187238,65.17711568976182,104290.3267183458 -152.70991923644058,65.04480195402277,116805.16592454728						</coordinates>
					</LineString>
				</Placemark>
				<Placemark>
					<TimeSpan>
						<begin>2012-10-30</begin>
						<end></end>
					</TimeSpan>
					<styleUrl>branch_style12</styleUrl>
					<LineString>
						<tessellate>1</tessellate>
						<altitudeMode>relativeToGround</altitudeMode>
						<coordinates>-152.70991923644058,65.04480195402277,116805.16592454728 -152.54182965379565,64.91249542318917,126538.92975159289						</coordinates>
					</LineString>
				</Placemark>
				<Placemark>
					<TimeSpan>
						<begin>2012-11-19</begin>
						<end></end>
					</TimeSpan>
					<styleUrl>branch_style12</styleUrl>
					<LineString>
						<tessellate>1</tessellate>
						<altitudeMode>relativeToGround</altitudeMode>
						<coordinates>-152.54182965379565,64.91249542318917,126538.92975159289 -152.37280929669973,64.78019672129741,133491.61819948262						</coordinates>
					</LineString>
				</Placemark>
				<Placemark>
					<TimeSpan>
						<begin>2012-12-08</begin>
						<end></end>
					</TimeSpan>
					<styleUrl>branch_style12</styleUrl>
					<LineString>
						<tessellate>1</tessellate>
						<altitudeMode>relativeToGround</altitudeMode>
						<coordinates>-152.37280929669973,64.78019672129741,133491.61819948262 -152.20286074119485,64.64790657618248,137663.23126821645						</coordinates>
					</LineString>
				</Placemark>
				<Placemark>
					<TimeSpan>
						<begin>2012-12-28</begin>
						<end></end>
					</TimeSpan>
					<styleUrl>branch_style12</styleUrl>
					<LineString>
						<tessellate>1</tessellate>
						<altitudeMode>relativeToGround</altitudeMode>
						<coordinates>-152.20286074119485,64.64790657618248,137663.23126821645 -152.0319861084038,64.51562584781904,139053.7689577944						</coordinates>
					</LineString>
				</Placemark>
				<Placemark>
					<TimeSpan>
						<begin>2013-01-16</begin>
						<end></end>
					</TimeSpan>
					<styleUrl>branch_style12</styleUrl>
					<LineString>
						<tessellate>1</tessellate>
						<altitudeMode>relativeToGround</altitudeMode>
						<coordinates>-152.0319861084038,64.51562584781904,139053.7689577944 -151.86018691803673,64.38335556801307,137663.23126821642						</coordinates>
					</LineString>
				</Placemark>
				<Placemark>
					<TimeSpan>
						<begin>2013-02-05</begin>
						<end></end>
					</TimeSpan>
					<styleUrl>branch_style12</styleUrl>
					<LineString>
						<tessellate>1</tessellate>
						<altitudeMode>relativeToGround</altitudeMode>
						<coordinates>-151.86018691803673,64.38335556801307,137663.23126821642 -151.68746387746262,64.25109699775477,133491.61819948262						</coordinates>
					</LineString>
				</Placemark>
				<Placemark>
					<TimeSpan>
						<begin>2013-02-24</begin>
						<end></end>
					</TimeSpan>
					<styleUrl>branch_style12</styleUrl>
					<LineString>
						<tessellate>1</tessellate>
						<altitudeMode>relativeToGround</altitudeMode>
						<coordinates>-151.68746387746262,64.25109699775477,133491.61819948262 -151.51381656612764,64.11885171328143,126538.92975159295						</coordinates>
					</LineString>
				</Placemark>
				<Placemark>
					<TimeSpan>
						<begin>2013-03-16</begin>
						<end></end>
					</TimeSpan>
					<styleUrl>branch_style12</styleUrl>
					<LineString>
						<tessellate>1</tessellate>
						<altitudeMode>relativeToGround</altitudeMode>
						<coordinates>-151.51381656612764,64.11885171328143,126538.92975159295 -151.3392429406627,63.986621741376936,116805.1659245473						</coordinates>
					</LineString>
				</Placemark>
				<Placemark>
					<TimeSpan>
						<begin>2013-04-04</begin>
						<end></end>
					</TimeSpan>
					<styleUrl>branch_style12</styleUrl>
					<LineString>
						<tessellate>1</tessellate>
						<altitudeMode>relativeToGround</altitudeMode>
						<coordinates>-151.3392429406627,63.986621741376936,116805.1659245473 -151.1637385114314,63.854409784975424,104290.32671834581						</coordinates>
					</LineString>
				</Placemark>
				<Placemark>
					<TimeSpan>
						<begin>2013-04-24</begin>
						<end></end>
					</TimeSpan>
					<styleUrl>branch_style12</styleUrl>
					<LineString>
						<tessellate>1</tessellate>
						<altitudeMode>relativeToGround</altitudeMode>
						<coordinates>-151.1637385114314,63.854409784975424,104290.32671834581 -150.98729486231352,63.72221962945805,88994.41213298845						</coordinates>
					</LineString>
				</Placemark>
				<Placemark>
					<TimeSpan>
						<begin>2013-05-13</begin>
						<end></end>
					</TimeSpan>
					<styleUrl>branch_style12</styleUrl>
					<LineString>
						<tessellate>1</tessellate>
						<altitudeMode>relativeToGround</altitudeMode>
						<coordinates>-150.98729486231352,63.72221962945805,88994.41213298845 -150.80989669355458,63.590056955716754,70917.42216847523						</coordinates>
					</LineString>
				</Placemark>
				<Placemark>
					<TimeSpan>
						<begin>2013-06-02</begin>
						<end></end>
					</TimeSpan>
					<styleUrl>branch_style12</styleUrl>
					<LineString>
						<tessellate>1</tessellate>
						<altitudeMode>relativeToGround</altitudeMode>
						<coordinates>-150.80989669355458,63.590056955716754,70917.42216847523 -150.63151492817255,63.45793123855497,50059.35682480602						</coordinates>
					</LineString>
				</Placemark>
				<Placemark>
					<TimeSpan>
						<begin>2013-06-21</begin>
						<end></end>
					</TimeSpan>
					<styleUrl>branch_style12</styleUrl>
					<LineString>
						<tessellate>1</tessellate>
						<altitudeMode>relativeToGround</altitudeMode>
						<coordinates>-150.63151492817255,63.45793123855497,50059.35682480602 -150.4520860476894,63.325861446264184,26420.216101980943						</coordinates>
					</LineString>
				</Placemark>
				<Placemark>
					<TimeSpan>
						<begin>2013-07-11</begin>
						<end></end>
					</TimeSpan>
					<styleUrl>branch_style12</styleUrl>
					<LineString>
						<tessellate>1</tessellate>
						<altitudeMode>relativeToGround</altitudeMode>
						<coordinates>-150.4520860476894,63.325861446264184,26420.216101980943 -150.27099609375,63.19401931762695,1.1641532182693481E-10						</coordinates>
					</LineString>
				</Placemark>
			</Folder>
			<Folder>
				<name>E:A</name>
				<Placemark>
					<TimeSpan>
						<begin>2010-07-24</begin>
						<end></end>
					</TimeSpan>
					<styleUrl>branch_style13</styleUrl>
					<LineString>
						<tessellate>1</tessellate>
						<altitudeMode>relativeToGround</altitudeMode>
						<coordinates>-150.27099609375,63.19401931762695,0.0 -150.44996679635398,63.32616291675714,26420.216101980932						</coordinates>
					</LineString>
				</Placemark>
				<Placemark>
					<TimeSpan>
						<begin>2010-08-07</begin>
						<end></end>
					</TimeSpan>
					<styleUrl>branch_style13</styleUrl>
					<LineString>
						<tessellate>1</tessellate>
						<altitudeMode>relativeToGround</altitudeMode>
						<coordinates>-150.44996679635398,63.32616291675714,26420.216101980932 -150.62819834600862,63.45831181171885,50059.356824805975						</coordinates>
					</LineString>
				</Placemark>
				<Placemark>
					<TimeSpan>
						<begin>2010-08-21</begin>
						<end></end>
					</TimeSpan>
					<styleUrl>branch_style13</styleUrl>
					<LineString>
						<tessellate>1</tessellate>
						<altitudeMode>relativeToGround</altitudeMode>
						<coordinates>-150.62819834600862,63.45831181171885,50059.356824805975 -150.80568327628652,63.59046626283053,70917.42216847514						</coordinates>
					</LineString>
				</Placemark>
				<Placemark>
					<TimeSpan>
						<begin>2010-09-04</begin>
						<end></end>
					</TimeSpan>
					<styleUrl>branch_style13</styleUrl>
					<LineString>
						<tessellate>1</tessellate>
						<altitudeMode>relativeToGround</altitudeMode>
						<coordinates>-150.80568327628652,63.59046626283053,70917.42216847514 -150.9824139829892,63.7226265605383,88994.41213298841						</coordinates>
					</LineString>
				</Placemark>
				<Placemark>
					<TimeSpan>
						<begin>2010-09-17</begin>
						<end></end>
					</TimeSpan>
					<styleUrl>branch_style13</styleUrl>
					<LineString>
						<tessellate>1</tessellate>
						<altitudeMode>relativeToGround</altitudeMode>
						<coordinates>-150.9824139829892,63.7226265605383,88994.41213298841 -151.1583826985675,63.854793031060346,104290.3267183458						</coordinates>
					</LineString>
				</Placemark>
				<Placemark>
					<TimeSpan>
						<begin>2010-10-01</begin>
						<end></end>
					</TimeSpan>
					<styleUrl>branch_style13</styleUrl>
					<LineString>
						<tessellate>1</tessellate>
						<altitudeMode>relativeToGround</altitudeMode>
						<coordinates>-151.1583826985675,63.854793031060346,104290.3267183458 -151.3335814594528,63.98696604353493,116805.16592454728						</coordinates>
					</LineString>
				</Placemark>
				<Placemark>
					<TimeSpan>
						<begin>2010-10-15</begin>
						<end></end>
					</TimeSpan>
					<styleUrl>branch_style13</styleUrl>
					<LineString>
						<tessellate>1</tessellate>
						<altitudeMode>relativeToGround</altitudeMode>
						<coordinates>-151.3335814594528,63.98696604353493,116805.16592454728 -151.50800206375095,64.1191460192081,126538.92975159289						</coordinates>
					</LineString>
				</Placemark>
				<Placemark>
					<TimeSpan>
						<begin>2010-10-29</begin>
						<end></end>
					</TimeSpan>
					<styleUrl>branch_style13</styleUrl>
					<LineString>
						<tessellate>1</tessellate>
						<altitudeMode>relativeToGround</altitudeMode>
						<coordinates>-151.50800206375095,64.1191460192081,126538.92975159289 -151.68163601557413,64.25133344344515,133491.61819948262						</coordinates>
					</LineString>
				</Placemark>
				<Placemark>
					<TimeSpan>
						<begin>2010-11-11</begin>
						<end></end>
					</TimeSpan>
					<styleUrl>branch_style13</styleUrl>
					<LineString>
						<tessellate>1</tessellate>
						<altitudeMode>relativeToGround</altitudeMode>
						<coordinates>-151.68163601557413,64.25133344344515,133491.61819948262 -151.85447445041768,64.38352888174117,137663.23126821645						</coordinates>
					</LineString>
				</Placemark>
				<Placemark>
					<TimeSpan>
						<begin>2010-11-25</begin>
						<end></end>
					</TimeSpan>
					<styleUrl>branch_style13</styleUrl>
					<LineString>
						<tessellate>1</tessellate>
						<altitudeMode>relativeToGround</altitudeMode>
						<coordinates>-151.85447445041768,64.38352888174117,137663.23126821645 -152.02650803293383,64.5157330015463,139053.7689577944						</coordinates>
					</LineString>
				</Placemark>
				<Placemark>
					<TimeSpan>
						<begin>2010-12-09</begin>
						<end></end>
					</TimeSpan>
					<styleUrl>branch_style13</styleUrl>
					<LineString>
						<tessellate>1</tessellate>
						<altitudeMode>relativeToGround</altitudeMode>
						<coordinates>-152.02650803293383,64.5157330015463,139053.7689577944 -152.1977268132542,64.64794660281078,137663.23126821642						</coordinates>
					</LineString>
				</Placemark>
				<Placemark>
					<TimeSpan>
						<begin>2010-12-23</begin>
						<end></end>
					</TimeSpan>
					<styleUrl>branch_style13</styleUrl>
					<LineString>
						<tessellate>1</tessellate>
						<altitudeMode>relativeToGround</altitudeMode>
						<coordinates>-152.1977268132542,64.64794660281078,137663.23126821642 -152.36812001876754,64.78017066208847,133491.61819948262						</coordinates>
					</LineString>
				</Placemark>
				<Placemark>
					<TimeSpan>
						<begin>2011-01-05</begin>
						<end></end>
					</TimeSpan>
					<styleUrl>branch_style13</styleUrl>
					<LineString>
						<tessellate>1</tessellate>
						<altitudeMode>relativeToGround</altitudeMode>
						<coordinates>-152.36812001876754,64.78017066208847,133491.61819948262 -152.53767574091125,64.91240639866507,126538.92975159295						</coordinates>
					</LineString>
				</Placemark>
				<Placemark>
					<TimeSpan>
						<begin>2011-01-19</begin>
						<end></end>
					</TimeSpan>
					<styleUrl>branch_style13</styleUrl>
					<LineString>
						<tessellate>1</tessellate>
						<altitudeMode>relativeToGround</altitudeMode>
						<coordinates>-152.53767574091125,64.91240639866507,126538.92975159295 -152.7063804418226,65.04465537842658,116805.1659245473						</coordinates>
					</LineString>
				</Placemark>
				<Placemark>
					<TimeSpan>
						<begin>2011-02-02</begin>
						<end></end>
					</TimeSpan>
					<styleUrl>branch_style13</styleUrl>
					<LineString>
						<tessellate>1</tessellate>
						<altitudeMode>relativeToGround</altitudeMode>
						<coordinates>-152.7063804418226,65.04465537842658,116805.1659245473 -152.87421813045012,65.17691968688673,104290.32671834581						</coordinates>
					</LineString>
				</Placemark>
				<Placemark>
					<TimeSpan>
						<begin>2011-02-16</begin>
						<end></end>
					</TimeSpan>
					<styleUrl>branch_style13</styleUrl>
					<LineString>
						<tessellate>1</tessellate>
						<altitudeMode>relativeToGround</altitudeMode>
						<coordinates>-152.87421813045012,65.17691968688673,104290.32671834581 -153.04116887704134,65.30920224046238,88994.41213298845						</coordinates>
					</LineString>
				</Placemark>
				<Placemark>
					<TimeSpan>
						<begin>2011-03-01</begin>
						<end></end>
					</TimeSpan>
					<styleUrl>branch_style13</styleUrl>
					<LineString>
						<tessellate>1</tessellate>
						<altitudeMode>relativeToGround</altitudeMode>
						<coordinates>-153.04116887704134,65.30920224046238,88994.41213298845 -153.2072058378146,65.44150740863086,70917.42216847523						</coordinates>
					</LineString>
				</Placemark>
				<Placemark>
					<TimeSpan>
						<begin>2011-03-15</begin>
						<end></end>
					</TimeSpan>
					<styleUrl>branch_style13</styleUrl>
					<LineString>
						<tessellate>1</tessellate>
						<altitudeMode>relativeToGround</altitudeMode>
						<coordinates>-153.2072058378146,65.44150740863086,70917.42216847523 -153.37228830383413,65.57384246458011,50059.35682480602						</coordinates>
					</LineString>
				</Placemark>
				<Placemark>
					<TimeSpan>
						<begin>2011-03-29</begin>
						<end></end>
					</TimeSpan>
					<styleUrl>branch_style13</styleUrl>
					<LineString>
						<tessellate>1</tessellate>
						<altitudeMode>relativeToGround</altitudeMode>
						<coordinates>-153.37228830383413,65.57384246458011,50059.35682480602 -153.53634082484567,65.70622193346996,26420.216101980943						</coordinates>
					</LineString>
				</Placemark>
				<Placemark>
					<TimeSpan>
						<begin>2011-04-12</begin>
						<end></end>
					</TimeSpan>
					<styleUrl>branch_style13</styleUrl>
					<LineString>
						<tessellate>1</tessellate>
						<altitudeMode>relativeToGround</altitudeMode>
						<coordinates>-153.53634082484567,65.70622193346996,26420.216101980943 -153.69873046875,65.83877563476562,1.1641532182693481E-10						</coordinates>
					</LineString>
				</Placemark>
			</Folder>
			<Folder>
				<name>E:A</name>
				<Placemark>
					<TimeSpan>
						<begin>2011-12-13</begin>
						<end></end>
					</TimeSpan>
					<styleUrl>branch_style14</styleUrl>
					<LineString>
						<tessellate>1</tessellate>
						<altitudeMode>relativeToGround</altitudeMode>
						<coordinates>-150.27099609375,63.19401931762695,0.0 -150.44996679635398,63.32616291675714,26420.216101980932						</coordinates>
					</LineString>
				</Placemark>
				<Placemark>
					<TimeSpan>
						<begin>2011-12-29</begin>
						<end></end>
					</TimeSpan>
					<styleUrl>branch_style14</styleUrl>
					<LineString>
						<tessellate>1</tessellate>
						<altitudeMode>relativeToGround</altitudeMode>
						<coordinates>-150.44996679635398,63.32616291675714,26420.216101980932 -150.62819834600862,63.45831181171885,50059.356824805975						</coordinates>
					</LineString>
				</Placemark>
				<Placemark>
					<TimeSpan>
						<begin>2012-01-13</begin>
						<end></end>
					</TimeSpan>
					<styleUrl>branch_style14</styleUrl>
					<LineString>
						<tessellate>1</tessellate>
						<altitudeMode>relativeToGround</altitudeMode>
						<coordinates>-150.62819834600862,63.45831181171885,50059.356824805975 -150.80568327628652,63.59046626283053,70917.42216847514						</coordinates>
					</LineString>
				</Placemark>
				<Placemark>
					<TimeSpan>
						<begin>2012-01-29</begin>
						<end></end>
					</TimeSpan>
					<styleUrl>branch_style14</styleUrl>
					<LineString>
						<tessellate>1</tessellate>
						<altitudeMode>relativeToGround</altitudeMode>
						<coordinates>-150.80568327628652,63.59046626283053,70917.42216847514 -150.9824139829892,63.7226265605383,88994.41213298841						</coordinates>
					</LineString>
				</Placemark>
				<Placemark>
					<TimeSpan>
						<begin>2012-02-14</begin>
						<end></end>
					</TimeSpan>
					<styleUrl>branch_style14</styleUrl>
					<LineString>
						<tessellate>1</tessellate>
						<altitudeMode>relativeToGround</altitudeMode>
						<coordinates>-150.9824139829892,63.7226265605383,88994.41213298841 -151.1583826985675,63.854793031060346,104290.3267183458						</coordinates>
					</LineString>
				</Placemark>
				<Placemark>
					<TimeSpan>
						<begin>2012-02-29</begin>
						<end></end>
					</TimeSpan>
					<styleUrl>branch_style14</styleUrl>
					<LineString>
						<tessellate>1</tessellate>
						<altitudeMode>relativeToGround</altitudeMode>
						<coordinates>-151.1583826985675,63.854793031060346,104290.3267183458 -151.3335814594528,63.98696604353493,116805.16592454728						</coordinates>
					</LineString>
				</Placemark>
				<Placemark>
					<TimeSpan>
						<begin>2012-03-16</begin>
						<end></end>
					</TimeSpan>
					<styleUrl>branch_style14</styleUrl>
					<LineString>
						<tessellate>1</tessellate>
						<altitudeMode>relativeToGround</altitudeMode>
						<coordinates>-151.3335814594528,63.98696604353493,116805.16592454728 -151.50800206375095,64.1191460192081,126538.92975159289						</coordinates>
					</LineString>
				</Placemark>
				<Placemark>
					<TimeSpan>
						<begin>2012-04-01</begin>
						<end></end>
					</TimeSpan>
					<styleUrl>branch_style14</styleUrl>
					<LineString>
						<tessellate>1</tessellate>
						<altitudeMode>relativeToGround</altitudeMode>
						<coordinates>-151.50800206375095,64.1191460192081,126538.92975159289 -151.68163601557413,64.25133344344515,133491.61819948262						</coordinates>
					</LineString>
				</Placemark>
				<Placemark>
					<TimeSpan>
						<begin>2012-04-16</begin>
						<end></end>
					</TimeSpan>
					<styleUrl>branch_style14</styleUrl>
					<LineString>
						<tessellate>1</tessellate>
						<altitudeMode>relativeToGround</altitudeMode>
						<coordinates>-151.68163601557413,64.25133344344515,133491.61819948262 -151.85447445041768,64.38352888174117,137663.23126821645						</coordinates>
					</LineString>
				</Placemark>
				<Placemark>
					<TimeSpan>
						<begin>2012-05-02</begin>
						<end></end>
					</TimeSpan>
					<styleUrl>branch_style14</styleUrl>
					<LineString>
						<tessellate>1</tessellate>
						<altitudeMode>relativeToGround</altitudeMode>
						<coordinates>-151.85447445041768,64.38352888174117,137663.23126821645 -152.02650803293383,64.5157330015463,139053.7689577944						</coordinates>
					</LineString>
				</Placemark>
				<Placemark>
					<TimeSpan>
						<begin>2012-05-18</begin>
						<end></end>
					</TimeSpan>
					<styleUrl>branch_style14</styleUrl>
					<LineString>
						<tessellate>1</tessellate>
						<altitudeMode>relativeToGround</altitudeMode>
						<coordinates>-152.02650803293383,64.5157330015463,139053.7689577944 -152.1977268132542,64.64794660281078,137663.23126821642						</coordinates>
					</LineString>
				</Placemark>
				<Placemark>
					<TimeSpan>
						<begin>2012-06-02</begin>
						<end></end>
					</TimeSpan>
					<styleUrl>branch_style14</styleUrl>
					<LineString>
						<tessellate>1</tessellate>
						<altitudeMode>relativeToGround</altitudeMode>
						<coordinates>-152.1977268132542,64.64794660281078,137663.23126821642 -152.36812001876754,64.78017066208847,133491.61819948262						</coordinates>
					</LineString>
				</Placemark>
				<Placemark>
					<TimeSpan>
						<begin>2012-06-18</begin>
						<end></end>
					</TimeSpan>
					<styleUrl>branch_style14</styleUrl>
					<LineString>
						<tessellate>1</tessellate>
						<altitudeMode>relativeToGround</altitudeMode>
						<coordinates>-152.36812001876754,64.78017066208847,133491.61819948262 -152.53767574091125,64.91240639866507,126538.92975159295						</coordinates>
					</LineString>
				</Placemark>
				<Placemark>
					<TimeSpan>
						<begin>2012-07-04</begin>
						<end></end>
					</TimeSpan>
					<styleUrl>branch_style14</styleUrl>
					<LineString>
						<tessellate>1</tessellate>
						<altitudeMode>relativeToGround</altitudeMode>
						<coordinates>-152.53767574091125,64.91240639866507,126538.92975159295 -152.7063804418226,65.04465537842658,116805.1659245473						</coordinates>
					</LineString>
				</Placemark>
				<Placemark>
					<TimeSpan>
						<begin>2012-07-19</begin>
						<end></end>
					</TimeSpan>
					<styleUrl>branch_style14</styleUrl>
					<LineString>
						<tessellate>1</tessellate>
						<altitudeMode>relativeToGround</altitudeMode>
						<coordinates>-152.7063804418226,65.04465537842658,116805.1659245473 -152.87421813045012,65.17691968688673,104290.32671834581						</coordinates>
					</LineString>
				</Placemark>
				<Placemark>
					<TimeSpan>
						<begin>2012-08-04</begin>
						<end></end>
					</TimeSpan>
					<styleUrl>branch_style14</styleUrl>
					<LineString>
						<tessellate>1</tessellate>
						<altitudeMode>relativeToGround</altitudeMode>
						<coordinates>-152.87421813045012,65.17691968688673,104290.32671834581 -153.04116887704134,65.30920224046238,88994.41213298845						</coordinates>
					</LineString>
				</Placemark>
				<Placemark>
					<TimeSpan>
						<begin>2012-08-20</begin>
						<end></end>
					</TimeSpan>
					<styleUrl>branch_style14</styleUrl>
					<LineString>
						<tessellate>1</tessellate>
						<altitudeMode>relativeToGround</altitudeMode>
						<coordinates>-153.04116887704134,65.30920224046238,88994.41213298845 -153.2072058378146,65.44150740863086,70917.42216847523						</coordinates>
					</LineString>
				</Placemark>
				<Placemark>
					<TimeSpan>
						<begin>2012-09-04</begin>
						<end></end>
					</TimeSpan>
					<styleUrl>branch_style14</styleUrl>
					<LineString>
						<tessellate>1</tessellate>
						<altitudeMode>relativeToGround</altitudeMode>
						<coordinates>-153.2072058378146,65.44150740863086,70917.42216847523 -153.37228830383413,65.57384246458011,50059.35682480602						</coordinates>
					</LineString>
				</Placemark>
				<Placemark>
					<TimeSpan>
						<begin>2012-09-20</begin>
						<end></end>
					</TimeSpan>
					<styleUrl>branch_style14</styleUrl>
					<LineString>
						<tessellate>1</tessellate>
						<altitudeMode>relativeToGround</altitudeMode>
						<coordinates>-153.37228830383413,65.57384246458011,50059.35682480602 -153.53634082484567,65.70622193346996,26420.216101980943						</coordinates>
					</LineString>
				</Placemark>
				<Placemark>
					<TimeSpan>
						<begin>2012-10-06</begin>
						<end></end>
					</TimeSpan>
					<styleUrl>branch_style14</styleUrl>
					<LineString>
						<tessellate>1</tessellate>
						<altitudeMode>relativeToGround</altitudeMode>
						<coordinates>-153.53634082484567,65.70622193346996,26420.216101980943 -153.69873046875,65.83877563476562,1.1641532182693481E-10						</coordinates>
					</LineString>
				</Placemark>
			</Folder>
			<Folder>
				<name>E:B</name>
				<Placemark>
					<TimeSpan>
						<begin>2010-04-12</begin>
						<end></end>
					</TimeSpan>
					<styleUrl>branch_style15</styleUrl>
					<LineString>
						<tessellate>1</tessellate>
						<altitudeMode>relativeToGround</altitudeMode>
						<coordinates>-150.27099609375,63.19401931762695,0.0 -150.65396148044115,63.24988423841371,30614.607063476218						</coordinates>
					</LineString>
				</Placemark>
				<Placemark>
					<TimeSpan>
						<begin>2010-04-29</begin>
						<end></end>
					</TimeSpan>
					<styleUrl>branch_style15</styleUrl>
					<LineString>
						<tessellate>1</tessellate>
						<altitudeMode>relativeToGround</altitudeMode>
						<coordinates>-150.65396148044115,63.24988423841371,30614.607063476218 -151.03620175596706,63.30577503440784,58006.62390974441						</coordinates>
					</LineString>
				</Placemark>
				<Placemark>
					<TimeSpan>
						<begin>2010-05-15</begin>
						<end></end>
					</TimeSpan>
					<styleUrl>branch_style15</styleUrl>
					<LineString>
						<tessellate>1</tessellate>
						<altitudeMode>relativeToGround</altitudeMode>
						<coordinates>-151.03620175596706,63.30577503440784,58006.62390974441 -151.41771325327554,63.361693065939896,82176.05053880459						</coordinates>
					</LineString>
				</Placemark>
				<Placemark>
					<TimeSpan>
						<begin>2010-06-01</begin>
						<end></end>
					</TimeSpan>
					<styleUrl>branch_style15</styleUrl>
					<LineString>
						<tessellate>1</tessellate>
						<altitudeMode>relativeToGround</altitudeMode>
						<coordinates>-151.41771325327554,63.361693065939896,82176.05053880459 -151.79849215767712,63.417639852841376,103122.88695065674						</coordinates>
					</LineString>
				</Placemark>
				<Placemark>
					<TimeSpan>
						<begin>2010-06-18</begin>
						<end></end>
					</TimeSpan>
					<styleUrl>branch_style15</styleUrl>
					<LineString>
						<tessellate>1</tessellate>
						<altitudeMode>relativeToGround</altitudeMode>
						<coordinates>-151.79849215767712,63.417639852841376,103122.88695065674 -152.1785344801922,63.473617104330614,120847.13314530086						</coordinates>
					</LineString>
				</Placemark>
				<Placemark>
					<TimeSpan>
						<begin>2010-07-04</begin>
						<end></end>
					</TimeSpan>
					<styleUrl>branch_style15</styleUrl>
					<LineString>
						<tessellate>1</tessellate>
						<altitudeMode>relativeToGround</altitudeMode>
						<coordinates>-152.1785344801922,63.473617104330614,120847.13314530086 -152.5578360239266,63.52962675686404,135348.78912273698						</coordinates>
					</LineString>
				</Placemark>
				<Placemark>
					<TimeSpan>
						<begin>2010-07-21</begin>
						<end></end>
					</TimeSpan>
					<styleUrl>branch_style15</styleUrl>
					<LineString>
						<tessellate>1</tessellate>
						<altitudeMode>relativeToGround</altitudeMode>
						<coordinates>-152.5578360239266,63.52962675686404,135348.78912273698 -152.93639234101292,63.585671022796326,146627.85488296504						</coordinates>
					</LineString>
				</Placemark>
				<Placemark>
					<TimeSpan>
						<begin>2010-08-06</begin>
						<end></end>
					</TimeSpan>
					<styleUrl>branch_style15</styleUrl>
					<LineString>
						<tessellate>1</tessellate>
						<altitudeMode>relativeToGround</altitudeMode>
						<coordinates>-152.93639234101292,63.585671022796326,146627.85488296504 -153.3141986765328,63.64175245400466,154684.3304259851						</coordinates>
					</LineString>
				</Placemark>
				<Placemark>
					<TimeSpan>
						<begin>2010-08-23</begin>
						<end></end>
					</TimeSpan>
					<styleUrl>branch_style15</styleUrl>
					<LineString>
						<tessellate>1</tessellate>
						<altitudeMode>relativeToGround</altitudeMode>
						<coordinates>-153.3141986765328,63.64175245400466,154684.3304259851 -153.69124989405188,63.697874026709854,159518.21575179714						</coordinates>
					</LineString>
				</Placemark>
				<Placemark>
					<TimeSpan>
						<begin>2010-09-09</begin>
						<end></end>
					</TimeSpan>
					<styleUrl>branch_style15</styleUrl>
					<LineString>
						<tessellate>1</tessellate>
						<altitudeMode>relativeToGround</altitudeMode>
						<coordinates>-153.69124989405188,63.697874026709854,159518.21575179714 -154.06754037449284,63.754039257125065,161129.51086040115						</coordinates>
					</LineString>
				</Placemark>
				<Placemark>
					<TimeSpan>
						<begin>2010-09-25</begin>
						<end></end>
					</TimeSpan>
					<styleUrl>branch_style15</styleUrl>
					<LineString>
						<tessellate>1</tessellate>
						<altitudeMode>relativeToGround</altitudeMode>
						<coordinates>-154.06754037449284,63.754039257125065,161129.51086040115 -154.44306387513953,63.81025236333912,159518.21575179716						</coordinates>
					</LineString>
				</Placemark>
				<Placemark>
					<TimeSpan>
						<begin>2010-10-12</begin>
						<end></end>
					</TimeSpan>
					<styleUrl>branch_style15</styleUrl>
					<LineString>
						<tessellate>1</tessellate>
						<altitudeMode>relativeToGround</altitudeMode>
						<coordinates>-154.44306387513953,63.81025236333912,159518.21575179716 -154.81781332681035,63.86651849910974,154684.33042598513						</coordinates>
					</LineString>
				</Placemark>
				<Placemark>
					<TimeSpan>
						<begin>2010-10-28</begin>
						<end></end>
					</TimeSpan>
					<styleUrl>branch_style15</styleUrl>
					<LineString>
						<tessellate>1</tessellate>
						<altitudeMode>relativeToGround</altitudeMode>
						<coordinates>-154.81781332681035,63.86651849910974,154684.33042598513 -155.19178053085867,63.92284410449137,146627.8548829651						</coordinates>
					</LineString>
				</Placemark>
				<Placemark>
					<TimeSpan>
						<begin>2010-11-14</begin>
						<end></end>
					</TimeSpan>
					<styleUrl>branch_style15</styleUrl>
					<LineString>
						<tessellate>1</tessellate>
						<altitudeMode>relativeToGround</altitudeMode>
						<coordinates>-155.19178053085867,63.92284410449137,146627.8548829651 -155.56495568495447,63.9792374567154,135348.78912273695						</coordinates>
					</LineString>
				</Placemark>
				<Placemark>
					<TimeSpan>
						<begin>2010-12-01</begin>
						<end></end>
					</TimeSpan>
					<styleUrl>branch_style15</styleUrl>
					<LineString>
						<tessellate>1</tessellate>
						<altitudeMode>relativeToGround</altitudeMode>
						<coordinates>-155.56495568495447,63.9792374567154,135348.78912273695 -155.93732659587303,64.0357095881297,120847.1331453009						</coordinates>
					</LineString>
				</Placemark>
				<Placemark>
					<TimeSpan>
						<begin>2010-12-17</begin>
						<end></end>
					</TimeSpan>
					<styleUrl>branch_style15</styleUrl>
					<LineString>
						<tessellate>1</tessellate>
						<altitudeMode>relativeToGround</altitudeMode>
						<coordinates>-155.93732659587303,64.0357095881297,120847.1331453009 -156.3088772680654,64.09227593810232,103122.88695065677						</coordinates>
					</LineString>
				</Placemark>
				<Placemark>
					<TimeSpan>
						<begin>2011-01-03</begin>
						<end></end>
					</TimeSpan>
					<styleUrl>branch_style15</styleUrl>
					<LineString>
						<tessellate>1</tessellate>
						<altitudeMode>relativeToGround</altitudeMode>
						<coordinates>-156.3088772680654,64.09227593810232,103122.88695065677 -156.67958509158356,64.14895965595893,82176.05053880456						</coordinates>
					</LineString>
				</Placemark>
				<Placemark>
					<TimeSpan>
						<begin>2011-01-19</begin>
						<end></end>
					</TimeSpan>
					<styleUrl>branch_style15</styleUrl>
					<LineString>
						<tessellate>1</tessellate>
						<altitudeMode>relativeToGround</altitudeMode>
						<coordinates>-156.67958509158356,64.14895965595893,82176.05053880456 -157.04941430479425,64.20579930552287,58006.623909744434						</coordinates>
					</LineString>
				</Placemark>
				<Placemark>
					<TimeSpan>
						<begin>2011-02-05</begin>
						<end></end>
					</TimeSpan>
					<styleUrl>branch_style15</styleUrl>
					<LineString>
						<tessellate>1</tessellate>
						<altitudeMode>relativeToGround</altitudeMode>
						<coordinates>-157.04941430479425,64.20579930552287,58006.623909744434 -157.41829645147223,64.26287197065132,30614.60706347623						</coordinates>
					</LineString>
				</Placemark>
				<Placemark>
					<TimeSpan>
						<begin>2011-02-22</begin>
						<end></end>
					</TimeSpan>
					<styleUrl>branch_style15</styleUrl>
					<LineString>
						<tessellate>1</tessellate>
						<altitudeMode>relativeToGround</altitudeMode>
						<coordinates>-157.41829645147223,64.26287197065132,30614.60706347623 -157.78564453125,64.32086944580078,0.0						</coordinates>
					</LineString>
				</Placemark>
			</Folder>
			<Folder>
				<name>E:A</name>
				<Placemark>
					<TimeSpan>
						<begin>2009-09-15</begin>
						<end></end>
					</TimeSpan>
					<styleUrl>branch_style16</styleUrl>
					<LineString>
						<tessellate>1</tessellate>
						<altitudeMode>relativeToGround</altitudeMode>
						<coordinates>-150.27099609375,63.19401931762695,0.0 -150.44996679635398,63.32616291675714,26420.216101980932						</coordinates>
					</LineString>
				</Placemark>
				<Placemark>
					<TimeSpan>
						<begin>2009-10-31</begin>
						<end></end>
					</TimeSpan>
					<styleUrl>branch_style16</styleUrl>
					<LineString>
						<tessellate>1</tessellate>
						<altitudeMode>relativeToGround</altitudeMode>
						<coordinates>-150.44996679635398,63.32616291675714,26420.216101980932 -150.62819834600862,63.45831181171885,50059.356824805975						</coordinates>
					</LineString>
				</Placemark>
				<Placemark>
					<TimeSpan>
						<begin>2009-12-16</begin>
						<end></end>
					</TimeSpan>
					<styleUrl>branch_style16</styleUrl>
					<LineString>
						<tessellate>1</tessellate>
						<altitudeMode>relativeToGround</altitudeMode>
						<coordinates>-150.62819834600862,63.45831181171885,50059.356824805975 -150.80568327628652,63.59046626283053,70917.42216847514						</coordinates>
					</LineString>
				</Placemark>
				<Placemark>
					<TimeSpan>
						<begin>2010-01-31</begin>
						<end></end>
					</TimeSpan>
					<styleUrl>branch_style16</styleUrl>
					<LineString>
						<tessellate>1</tessellate>
						<altitudeMode>relativeToGround</altitudeMode>
						<coordinates>-150.80568327628652,63.59046626283053,70917.42216847514 -150.9824139829892,63.7226265605383,88994.41213298841						</coordinates>
					</LineString>
				</Placemark>
				<Placemark>
					<TimeSpan>
						<begin>2010-03-19</begin>
						<end></end>
					</TimeSpan>
					<styleUrl>branch_style16</styleUrl>
					<LineString>
						<tessellate>1</tessellate>
						<altitudeMode>relativeToGround</altitudeMode>
						<coordinates>-150.9824139829892,63.7226265605383,88994.41213298841 -151.1583826985675,63.854793031060346,104290.3267183458						</coordinates>
					</LineString>
				</Placemark>
				<Placemark>
					<TimeSpan>
						<begin>2010-05-04</begin>
						<end></end>
					</TimeSpan>
					<styleUrl>branch_style16</styleUrl>
					<LineString>
						<tessellate>1</tessellate>
						<altitudeMode>relativeToGround</altitudeMode>
						<coordinates>-151.1583826985675,63.854793031060346,104290.3267183458 -151.3335814594528,63.98696604353493,116805.16592454728						</coordinates>
					</LineString>
				</Placemark>
				<Placemark>
					<TimeSpan>
						<begin>2010-06-19</begin>
						<end></end>
					</TimeSpan>
					<styleUrl>branch_style16</styleUrl>
					<LineString>
						<tessellate>1</tessellate>
						<altitudeMode>relativeToGround</altitudeMode>
						<coordinates>-151.3335814594528,63.98696604353493,116805.16592454728 -151.50800206375095,64.1191460192081,126538.92975159289						</coordinates>
					</LineString>
				</Placemark>
				<Placemark>
					<TimeSpan>
						<begin>2010-08-04</begin>
						<end></end>
					</TimeSpan>
					<styleUrl>branch_style16</styleUrl>
					<LineString>
						<tessellate>1</tessellate>
						<altitudeMode>relativeToGround</altitudeMode>
						<coordinates>-151.50800206375095,64.1191460192081,126538.92975159289 -151.68163601557413,64.25133344344515,133491.61819948262						</coordinates>
					</LineString>
				</Placemark>
				<Placemark>
					<TimeSpan>
						<begin>2010-09-19</begin>
						<end></end>
					</TimeSpan>
					<styleUrl>branch_style16</styleUrl>
					<LineString>
						<tessellate>1</tessellate>
						<altitudeMode>relativeToGround</altitudeMode>
						<coordinates>-151.68163601557413,64.25133344344515,133491.61819948262 -151.85447445041768,64.38352888174117,137663.23126821645						</coordinates>
					</LineString>
				</Placemark>
				<Placemark>
					<TimeSpan>
						<begin>2010-11-05</begin>
						<end></end>
					</TimeSpan>
					<styleUrl>branch_style16</styleUrl>
					<LineString>
						<tessellate>1</tessellate>
						<altitudeMode>relativeToGround</altitudeMode>
						<coordinates>-151.85447445041768,64.38352888174117,137663.23126821645 -152.02650803293383,64.5157330015463,139053.7689577944						</coordinates>
					</LineString>
				</Placemark>
				<Placemark>
					<TimeSpan>
						<begin>2010-12-21</begin>
						<end></end>
					</TimeSpan>
					<styleUrl>branch_style16</styleUrl>
					<LineString>
						<tessellate>1</tessellate>
						<altitudeMode>relativeToGround</altitudeMode>
						<coordinates>-152.02650803293383,64.5157330015463,139053.7689577944 -152.1977268132542,64.64794660281078,137663.23126821642						</coordinates>
					</LineString>
				</Placemark>
				<Placemark>
					<TimeSpan>
						<begin>2011-02-05</begin>
						<end></end>
					</TimeSpan>
					<styleUrl>branch_style16</styleUrl>
					<LineString>
						<tessellate>1</tessellate>
						<altitudeMode>relativeToGround</altitudeMode>
						<coordinates>-152.1977268132542,64.64794660281078,137663.23126821642 -152.36812001876754,64.78017066208847,133491.61819948262						</coordinates>
					</LineString>
				</Placemark>
				<Placemark>
					<TimeSpan>
						<begin>2011-03-23</begin>
						<end></end>
					</TimeSpan>
					<styleUrl>branch_style16</styleUrl>
					<LineString>
						<tessellate>1</tessellate>
						<altitudeMode>relativeToGround</altitudeMode>
						<coordinates>-152.36812001876754,64.78017066208847,133491.61819948262 -152.53767574091125,64.91240639866507,126538.92975159295						</coordinates>
					</LineString>
				</Placemark>
				<Placemark>
					<TimeSpan>
						<begin>2011-05-08</begin>
						<end></end>
					</TimeSpan>
					<styleUrl>branch_style16</styleUrl>
					<LineString>
						<tessellate>1</tessellate>
						<altitudeMode>relativeToGround</altitudeMode>
						<coordinates>-152.53767574091125,64.91240639866507,126538.92975159295 -152.7063804418226,65.04465537842658,116805.1659245473						</coordinates>
					</LineString>
				</Placemark>
				<Placemark>
					<TimeSpan>
						<begin>2011-06-24</begin>
						<end></end>
					</TimeSpan>
					<styleUrl>branch_style16</styleUrl>
					<LineString>
						<tessellate>1</tessellate>
						<altitudeMode>relativeToGround</altitudeMode>
						<coordinates>-152.7063804418226,65.04465537842658,116805.1659245473 -152.87421813045012,65.17691968688673,104290.32671834581						</coordinates>
					</LineString>
				</Placemark>
				<Placemark>
					<TimeSpan>
						<begin>2011-08-09</begin>
						<end></end>
					</TimeSpan>
					<styleUrl>branch_style16</styleUrl>
					<LineString>
						<tessellate>1</tessellate>
						<altitudeMode>relativeToGround</altitudeMode>
						<coordinates>-152.87421813045012,65.17691968688673,104290.32671834581 -153.04116887704134,65.30920224046238,88994.41213298845						</coordinates>
					</LineString>
				</Placemark>
				<Placemark>
					<TimeSpan>
						<begin>2011-09-24</begin>
						<end></end>
					</TimeSpan>
					<styleUrl>branch_style16</styleUrl>
					<LineString>
						<tessellate>1</tessellate>
						<altitudeMode>relativeToGround</altitudeMode>
						<coordinates>-153.04116887704134,65.30920224046238,88994.41213298845 -153.2072058378146,65.44150740863086,70917.42216847523						</coordinates>
					</LineString>
				</Placemark>
				<Placemark>
					<TimeSpan>
						<begin>2011-11-09</begin>
						<end></end>
					</TimeSpan>
					<styleUrl>branch_style16</styleUrl>
					<LineString>
						<tessellate>1</tessellate>
						<altitudeMode>relativeToGround</altitudeMode>
						<coordinates>-153.2072058378146,65.44150740863086,70917.42216847523 -153.37228830383413,65.57384246458011,50059.35682480602						</coordinates>
					</LineString>
				</Placemark>
				<Placemark>
					<TimeSpan>
						<begin>2011-12-25</begin>
						<end></end>
					</TimeSpan>
					<styleUrl>branch_style16</styleUrl>
					<LineString>
						<tessellate>1</tessellate>
						<altitudeMode>relativeToGround</altitudeMode>
						<coordinates>-153.37228830383413,65.57384246458011,50059.35682480602 -153.53634082484567,65.70622193346996,26420.216101980943						</coordinates>
					</LineString>
				</Placemark>
				<Placemark>
					<TimeSpan>
						<begin>2012-02-10</begin>
						<end></end>
					</TimeSpan>
					<styleUrl>branch_style16</styleUrl>
					<LineString>
						<tessellate>1</tessellate>
						<altitudeMode>relativeToGround</altitudeMode>
						<coordinates>-153.53634082484567,65.70622193346996,26420.216101980943 -153.69873046875,65.83877563476562,1.1641532182693481E-10						</coordinates>
					</LineString>
				</Placemark>
			</Folder>
			<Folder>
				<name>C:E</name>
				<Placemark>
					<TimeSpan>
						<begin>2002-06-20</begin>
						<end></end>
					</TimeSpan>
					<styleUrl>branch_style17</styleUrl>
					<LineString>
						<tessellate>1</tessellate>
						<altitudeMode>relativeToGround</altitudeMode>
						<coordinates>-143.85498046875,66.26685333251953,0.0 -144.15590250730867,66.11284269286335,35902.14931554977						</coordinates>
					</LineString>
				</Placemark>
				<Placemark>
					<TimeSpan>
						<begin>2002-09-09</begin>
						<end></end>
					</TimeSpan>
					<styleUrl>branch_style17</styleUrl>
					<LineString>
						<tessellate>1</tessellate>
						<altitudeMode>relativeToGround</altitudeMode>
						<coordinates>-144.15590250730867,66.11284269286335,35902.14931554977 -144.45894850538747,65.95884954436468,68025.12501893641						</coordinates>
					</LineString>
				</Placemark>
				<Placemark>
					<TimeSpan>
						<begin>2002-11-29</begin>
						<end></end>
					</TimeSpan>
					<styleUrl>branch_style17</styleUrl>
					<LineString>
						<tessellate>1</tessellate>
						<altitudeMode>relativeToGround</altitudeMode>
						<coordinates>-144.45894850538747,65.95884954436468,68025.12501893641 -144.76410843558494,65.80487507455214,96368.9271101599						</coordinates>
					</LineString>
				</Placemark>
				<Placemark>
					<TimeSpan>
						<begin>2003-02-19</begin>
						<end></end>
					</TimeSpan>
					<styleUrl>branch_style17</styleUrl>
					<LineString>
						<tessellate>1</tessellate>
						<altitudeMode>relativeToGround</altitudeMode>
						<coordinates>-144.76410843558494,65.80487507455214,96368.9271101599 -145.0713724539805,65.65092060980056,120933.55558922028						</coordinates>
					</LineString>
				</Placemark>
				<Placemark>
					<TimeSpan>
						<begin>2003-05-11</begin>
						<end></end>
					</TimeSpan>
					<styleUrl>branch_style17</styleUrl>
					<LineString>
						<tessellate>1</tessellate>
						<altitudeMode>relativeToGround</altitudeMode>
						<coordinates>-145.0713724539805,65.65092060980056,120933.55558922028 -145.38073096249823,65.49698764136203,141719.0104561175						</coordinates>
					</LineString>
				</Placemark>
				<Placemark>
					<TimeSpan>
						<begin>2003-07-31</begin>
						<end></end>
					</TimeSpan>
					<styleUrl>branch_style17</styleUrl>
					<LineString>
						<tessellate>1</tessellate>
						<altitudeMode>relativeToGround</altitudeMode>
						<coordinates>-145.38073096249823,65.49698764136203,141719.0104561175 -145.69217468671647,65.34307785834848,158725.2917108516						</coordinates>
					</LineString>
				</Placemark>
				<Placemark>
					<TimeSpan>
						<begin>2003-10-20</begin>
						<end></end>
					</TimeSpan>
					<styleUrl>branch_style17</styleUrl>
					<LineString>
						<tessellate>1</tessellate>
						<altitudeMode>relativeToGround</altitudeMode>
						<coordinates>-145.69217468671647,65.34307785834848,158725.2917108516 -146.0056947746479,65.18919319015134,171952.39935342257						</coordinates>
					</LineString>
				</Placemark>
				<Placemark>
					<TimeSpan>
						<begin>2004-01-10</begin>
						<end></end>
					</TimeSpan>
					<styleUrl>branch_style17</styleUrl>
					<LineString>
						<tessellate>1</tessellate>
						<altitudeMode>relativeToGround</altitudeMode>
						<coordinates>-146.0056947746479,65.18919319015134,171952.39935342257 -146.3212829245733,65.03533586193225,181400.3333838304						</coordinates>
					</LineString>
				</Placemark>
				<Placemark>
					<TimeSpan>
						<begin>2004-03-31</begin>
						<end></end>
					</TimeSpan>
					<styleUrl>branch_style17</styleUrl>
					<LineString>
						<tessellate>1</tessellate>
						<altitudeMode>relativeToGround</altitudeMode>
						<coordinates>-146.3212829245733,65.03533586193225,181400.3333838304 -146.6389315540461,64.88150846863654,187069.0938020751						</coordinates>
					</LineString>
				</Placemark>
				<Placemark>
					<TimeSpan>
						<begin>2004-06-20</begin>
						<end></end>
					</TimeSpan>
					<styleUrl>branch_style17</styleUrl>
					<LineString>
						<tessellate>1</tessellate>
						<altitudeMode>relativeToGround</altitudeMode>
						<coordinates>-146.6389315540461,64.88150846863654,187069.0938020751 -146.958634028799,64.72771407595783,188958.6806081567						</coordinates>
					</LineString>
				</Placemark>
				<Placemark>
					<TimeSpan>
						<begin>2004-09-09</begin>
						<end></end>
					</TimeSpan>
					<styleUrl>branch_style17</styleUrl>
					<LineString>
						<tessellate>1</tessellate>
						<altitudeMode>relativeToGround</altitudeMode>
						<coordinates>-146.958634028799,64.72771407595783,188958.6806081567 -147.2803849815179,64.57395636174476,187069.09380207513						</coordinates>
					</LineString>
				</Placemark>
				<Placemark>
					<TimeSpan>
						<begin>2004-11-30</begin>
						<end></end>
					</TimeSpan>
					<styleUrl>branch_style17</styleUrl>
					<LineString>
						<tessellate>1</tessellate>
						<altitudeMode>relativeToGround</altitudeMode>
						<coordinates>-147.2803849815179,64.57395636174476,187069.09380207513 -147.60418077042655,64.42023982034073,181400.33338383038						</coordinates>
					</LineString>
				</Placemark>
				<Placemark>
					<TimeSpan>
						<begin>2005-02-19</begin>
						<end></end>
					</TimeSpan>
					<styleUrl>branch_style17</styleUrl>
					<LineString>
						<tessellate>1</tessellate>
						<altitudeMode>relativeToGround</altitudeMode>
						<coordinates>-147.60418077042655,64.42023982034073,181400.33338383038 -147.93002016507714,64.2665700692324,171952.39935342252						</coordinates>
					</LineString>
				</Placemark>
				<Placemark>
					<TimeSpan>
						<begin>2005-05-11</begin>
						<end></end>
					</TimeSpan>
					<styleUrl>branch_style17</styleUrl>
					<LineString>
						<tessellate>1</tessellate>
						<altitudeMode>relativeToGround</altitudeMode>
						<coordinates>-147.93002016507714,64.2665700692324,171952.39935342252 -148.2579054216487,64.1129543311636,158725.2917108516						</coordinates>
					</LineString>
				</Placemark>
				<Placemark>
					<TimeSpan>
						<begin>2005-07-31</begin>
						<end></end>
					</TimeSpan>
					<styleUrl>branch_style17</styleUrl>
					<LineString>
						<tessellate>1</tessellate>
						<altitudeMode>relativeToGround</altitudeMode>
						<coordinates>-148.2579054216487,64.1129543311636,158725.2917108516 -148.5878440723482,63.95940223809144,141719.0104561175						</coordinates>
					</LineString>
				</Placemark>
				<Placemark>
					<TimeSpan>
						<begin>2005-10-21</begin>
						<end></end>
					</TimeSpan>
					<styleUrl>branch_style17</styleUrl>
					<LineString>
						<tessellate>1</tessellate>
						<altitudeMode>relativeToGround</altitudeMode>
						<coordinates>-148.5878440723482,63.95940223809144,141719.0104561175 -148.91985214300345,63.805927279171364,120933.55558922025						</coordinates>
					</LineString>
				</Placemark>
				<Placemark>
					<TimeSpan>
						<begin>2006-01-10</begin>
						<end></end>
					</TimeSpan>
					<styleUrl>branch_style17</styleUrl>
					<LineString>
						<tessellate>1</tessellate>
						<altitudeMode>relativeToGround</altitudeMode>
						<coordinates>-148.91985214300345,63.805927279171364,120933.55558922025 -149.2539605840389,63.652549698667144,96368.92711015989						</coordinates>
					</LineString>
				</Placemark>
				<Placemark>
					<TimeSpan>
						<begin>2006-04-01</begin>
						<end></end>
					</TimeSpan>
					<styleUrl>branch_style17</styleUrl>
					<LineString>
						<tessellate>1</tessellate>
						<altitudeMode>relativeToGround</altitudeMode>
						<coordinates>-149.2539605840389,63.652549698667144,96368.92711015989 -149.59023027032592,63.499303262902714,68025.12501893635						</coordinates>
					</LineString>
				</Placemark>
				<Placemark>
					<TimeSpan>
						<begin>2006-06-21</begin>
						<end></end>
					</TimeSpan>
					<styleUrl>branch_style17</styleUrl>
					<LineString>
						<tessellate>1</tessellate>
						<altitudeMode>relativeToGround</altitudeMode>
						<coordinates>-149.59023027032592,63.499303262902714,68025.12501893635 -149.92879699167221,63.34625557914899,35902.14931554976						</coordinates>
					</LineString>
				</Placemark>
				<Placemark>
					<TimeSpan>
						<begin>2006-09-11</begin>
						<end></end>
					</TimeSpan>
					<styleUrl>branch_style17</styleUrl>
					<LineString>
						<tessellate>1</tessellate>
						<altitudeMode>relativeToGround</altitudeMode>
						<coordinates>-149.92879699167221,63.34625557914899,35902.14931554976 -150.27099609375,63.19401931762695,0.0						</coordinates>
					</LineString>
				</Placemark>
			</Folder>
			<Folder>
				<name>E:A</name>
				<Placemark>
					<TimeSpan>
						<begin>2008-12-31</begin>
						<end></end>
					</TimeSpan>
					<styleUrl>branch_style18</styleUrl>
					<LineString>
						<tessellate>1</tessellate>
						<altitudeMode>relativeToGround</altitudeMode>
						<coordinates>-150.27099609375,63.19401931762695,0.0 -150.44996679635398,63.32616291675714,26420.216101980932						</coordinates>
					</LineString>
				</Placemark>
				<Placemark>
					<TimeSpan>
						<begin>2009-03-23</begin>
						<end></end>
					</TimeSpan>
					<styleUrl>branch_style18</styleUrl>
					<LineString>
						<tessellate>1</tessellate>
						<altitudeMode>relativeToGround</altitudeMode>
						<coordinates>-150.44996679635398,63.32616291675714,26420.216101980932 -150.62819834600862,63.45831181171885,50059.356824805975						</coordinates>
					</LineString>
				</Placemark>
				<Placemark>
					<TimeSpan>
						<begin>2009-06-13</begin>
						<end></end>
					</TimeSpan>
					<styleUrl>branch_style18</styleUrl>
					<LineString>
						<tessellate>1</tessellate>
						<altitudeMode>relativeToGround</altitudeMode>
						<coordinates>-150.62819834600862,63.45831181171885,50059.356824805975 -150.80568327628652,63.59046626283053,70917.42216847514						</coordinates>
					</LineString>
				</Placemark>
				<Placemark>
					<TimeSpan>
						<begin>2009-09-03</begin>
						<end></end>
					</TimeSpan>
					<styleUrl>branch_style18</styleUrl>
					<LineString>
						<tessellate>1</tessellate>
						<altitudeMode>relativeToGround</altitudeMode>
						<coordinates>-150.80568327628652,63.59046626283053,70917.42216847514 -150.9824139829892,63.7226265605383,88994.41213298841						</coordinates>
					</LineString>
				</Placemark>
				<Placemark>
					<TimeSpan>
						<begin>2009-11-24</begin>
						<end></end>
					</TimeSpan>
					<styleUrl>branch_style18</styleUrl>
					<LineString>
						<tessellate>1</tessellate>
						<altitudeMode>relativeToGround</altitudeMode>
						<coordinates>-150.9824139829892,63.7226265605383,88994.41213298841 -151.1583826985675,63.854793031060346,104290.3267183458						</coordinates>
					</LineString>
				</Placemark>
				<Placemark>
					<TimeSpan>
						<begin>2010-02-14</begin>
						<end></end>
					</TimeSpan>
					<styleUrl>branch_style18</styleUrl>
					<LineString>
						<tessellate>1</tessellate>
						<altitudeMode>relativeToGround</altitudeMode>
						<coordinates>-151.1583826985675,63.854793031060346,104290.3267183458 -151.3335814594528,63.98696604353493,116805.16592454728						</coordinates>
					</LineString>
				</Placemark>
				<Placemark>
					<TimeSpan>
						<begin>2010-05-07</begin>
						<end></end>
					</TimeSpan>
					<styleUrl>branch_style18</styleUrl>
					<LineString>
						<tessellate>1</tessellate>
						<altitudeMode>relativeToGround</altitudeMode>
						<coordinates>-151.3335814594528,63.98696604353493,116805.16592454728 -151.50800206375095,64.1191460192081,126538.92975159289						</coordinates>
					</LineString>
				</Placemark>
				<Placemark>
					<TimeSpan>
						<begin>2010-07-28</begin>
						<end></end>
					</TimeSpan>
					<styleUrl>branch_style18</styleUrl>
					<LineString>
						<tessellate>1</tessellate>
						<altitudeMode>relativeToGround</altitudeMode>
						<coordinates>-151.50800206375095,64.1191460192081,126538.92975159289 -151.68163601557413,64.25133344344515,133491.61819948262						</coordinates>
					</LineString>
				</Placemark>
				<Placemark>
					<TimeSpan>
						<begin>2010-10-18</begin>
						<end></end>
					</TimeSpan>
					<styleUrl>branch_style18</styleUrl>
					<LineString>
						<tessellate>1</tessellate>
						<altitudeMode>relativeToGround</altitudeMode>
						<coordinates>-151.68163601557413,64.25133344344515,133491.61819948262 -151.85447445041768,64.38352888174117,137663.23126821645						</coordinates>
					</LineString>
				</Placemark>
				<Placemark>
					<TimeSpan>
						<begin>2011-01-09</begin>
						<end></end>
					</TimeSpan>
					<styleUrl>branch_style18</styleUrl>
					<LineString>
						<tessellate>1</tessellate>
						<altitudeMode>relativeToGround</altitudeMode>
						<coordinates>-151.85447445041768,64.38352888174117,137663.23126821645 -152.02650803293383,64.5157330015463,139053.7689577944						</coordinates>
					</LineString>
				</Placemark>
				<Placemark>
					<TimeSpan>
						<begin>2011-04-01</begin>
						<end></end>
					</TimeSpan>
					<styleUrl>branch_style18</styleUrl>
					<LineString>
						<tessellate>1</tessellate>
						<altitudeMode>relativeToGround</altitudeMode>
						<coordinates>-152.02650803293383,64.5157330015463,139053.7689577944 -152.1977268132542,64.64794660281078,137663.23126821642						</coordinates>
					</LineString>
				</Placemark>
				<Placemark>
					<TimeSpan>
						<begin>2011-06-22</begin>
						<end></end>
					</TimeSpan>
					<styleUrl>branch_style18</styleUrl>
					<LineString>
						<tessellate>1</tessellate>
						<altitudeMode>relativeToGround</altitudeMode>
						<coordinates>-152.1977268132542,64.64794660281078,137663.23126821642 -152.36812001876754,64.78017066208847,133491.61819948262						</coordinates>
					</LineString>
				</Placemark>
				<Placemark>
					<TimeSpan>
						<begin>2011-09-12</begin>
						<end></end>
					</TimeSpan>
					<styleUrl>branch_style18</styleUrl>
					<LineString>
						<tessellate>1</tessellate>
						<altitudeMode>relativeToGround</altitudeMode>
						<coordinates>-152.36812001876754,64.78017066208847,133491.61819948262 -152.53767574091125,64.91240639866507,126538.92975159295						</coordinates>
					</LineString>
				</Placemark>
				<Placemark>
					<TimeSpan>
						<begin>2011-12-03</begin>
						<end></end>
					</TimeSpan>
					<styleUrl>branch_style18</styleUrl>
					<LineString>
						<tessellate>1</tessellate>
						<altitudeMode>relativeToGround</altitudeMode>
						<coordinates>-152.53767574091125,64.91240639866507,126538.92975159295 -152.7063804418226,65.04465537842658,116805.1659245473						</coordinates>
					</LineString>
				</Placemark>
				<Placemark>
					<TimeSpan>
						<begin>2012-02-23</begin>
						<end></end>
					</TimeSpan>
					<styleUrl>branch_style18</styleUrl>
					<LineString>
						<tessellate>1</tessellate>
						<altitudeMode>relativeToGround</altitudeMode>
						<coordinates>-152.7063804418226,65.04465537842658,116805.1659245473 -152.87421813045012,65.17691968688673,104290.32671834581						</coordinates>
					</LineString>
				</Placemark>
				<Placemark>
					<TimeSpan>
						<begin>2012-05-15</begin>
						<end></end>
					</TimeSpan>
					<styleUrl>branch_style18</styleUrl>
					<LineString>
						<tessellate>1</tessellate>
						<altitudeMode>relativeToGround</altitudeMode>
						<coordinates>-152.87421813045012,65.17691968688673,104290.32671834581 -153.04116887704134,65.30920224046238,88994.41213298845						</coordinates>
					</LineString>
				</Placemark>
				<Placemark>
					<TimeSpan>
						<begin>2012-08-05</begin>
						<end></end>
					</TimeSpan>
					<styleUrl>branch_style18</styleUrl>
					<LineString>
						<tessellate>1</tessellate>
						<altitudeMode>relativeToGround</altitudeMode>
						<coordinates>-153.04116887704134,65.30920224046238,88994.41213298845 -153.2072058378146,65.44150740863086,70917.42216847523						</coordinates>
					</LineString>
				</Placemark>
				<Placemark>
					<TimeSpan>
						<begin>2012-10-26</begin>
						<end></end>
					</TimeSpan>
					<styleUrl>branch_style18</styleUrl>
					<LineString>
						<tessellate>1</tessellate>
						<altitudeMode>relativeToGround</altitudeMode>
						<coordinates>-153.2072058378146,65.44150740863086,70917.42216847523 -153.37228830383413,65.57384246458011,50059.35682480602						</coordinates>
					</LineString>
				</Placemark>
				<Placemark>
					<TimeSpan>
						<begin>2013-01-16</begin>
						<end></end>
					</TimeSpan>
					<styleUrl>branch_style18</styleUrl>
					<LineString>
						<tessellate>1</tessellate>
						<altitudeMode>relativeToGround</altitudeMode>
						<coordinates>-153.37228830383413,65.57384246458011,50059.35682480602 -153.53634082484567,65.70622193346996,26420.216101980943						</coordinates>
					</LineString>
				</Placemark>
				<Placemark>
					<TimeSpan>
						<begin>2013-04-09</begin>
						<end></end>
					</TimeSpan>
					<styleUrl>branch_style18</styleUrl>
					<LineString>
						<tessellate>1</tessellate>
						<altitudeMode>relativeToGround</altitudeMode>
						<coordinates>-153.53634082484567,65.70622193346996,26420.216101980943 -153.69873046875,65.83877563476562,1.1641532182693481E-10						</coordinates>
					</LineString>
				</Placemark>
			</Folder>
			<Folder>
				<name>E:B</name>
				<Placemark>
					<TimeSpan>
						<begin>2011-03-24</begin>
						<end></end>
					</TimeSpan>
					<styleUrl>branch_style19</styleUrl>
					<LineString>
						<tessellate>1</tessellate>
						<altitudeMode>relativeToGround</altitudeMode>
						<coordinates>-150.27099609375,63.19401931762695,0.0 -150.65396148044115,63.24988423841371,30614.607063476218						</coordinates>
					</LineString>
				</Placemark>
				<Placemark>
					<TimeSpan>
						<begin>2011-05-03</begin>
						<end></end>
					</TimeSpan>
					<styleUrl>branch_style19</styleUrl>
					<LineString>
						<tessellate>1</tessellate>
						<altitudeMode>relativeToGround</altitudeMode>
						<coordinates>-150.65396148044115,63.24988423841371,30614.607063476218 -151.03620175596706,63.30577503440784,58006.62390974441						</coordinates>
					</LineString>
				</Placemark>
				<Placemark>
					<TimeSpan>
						<begin>2011-06-11</begin>
						<end></end>
					</TimeSpan>
					<styleUrl>branch_style19</styleUrl>
					<LineString>
						<tessellate>1</tessellate>
						<altitudeMode>relativeToGround</altitudeMode>
						<coordinates>-151.03620175596706,63.30577503440784,58006.62390974441 -151.41771325327554,63.361693065939896,82176.05053880459						</coordinates>
					</LineString>
				</Placemark>
				<Placemark>
					<TimeSpan>
						<begin>2011-07-21</begin>
						<end></end>
					</TimeSpan>
					<styleUrl>branch_style19</styleUrl>
					<LineString>
						<tessellate>1</tessellate>
						<altitudeMode>relativeToGround</altitudeMode>
						<coordinates>-151.41771325327554,63.361693065939896,82176.05053880459 -151.79849215767712,63.417639852841376,103122.88695065674						</coordinates>
					</LineString>
				</Placemark>
				<Placemark>
					<TimeSpan>
						<begin>2011-08-29</begin>
						<end></end>
					</TimeSpan>
					<styleUrl>branch_style19</styleUrl>
					<LineString>
						<tessellate>1</tessellate>
						<altitudeMode>relativeToGround</altitudeMode>
						<coordinates>-151.79849215767712,63.417639852841376,103122.88695065674 -152.1785344801922,63.473617104330614,120847.13314530086						</coordinates>
					</LineString>
				</Placemark>
				<Placemark>
					<TimeSpan>
						<begin>2011-10-08</begin>
						<end></end>
					</TimeSpan>
					<styleUrl>branch_style19</styleUrl>
					<LineString>
						<tessellate>1</tessellate>
						<altitudeMode>relativeToGround</altitudeMode>
						<coordinates>-152.1785344801922,63.473617104330614,120847.13314530086 -152.5578360239266,63.52962675686404,135348.78912273698						</coordinates>
					</LineString>
				</Placemark>
				<Placemark>
					<TimeSpan>
						<begin>2011-11-16</begin>
						<end></end>
					</TimeSpan>
					<styleUrl>branch_style19</styleUrl>
					<LineString>
						<tessellate>1</tessellate>
						<altitudeMode>relativeToGround</altitudeMode>
						<coordinates>-152.5578360239266,63.52962675686404,135348.78912273698 -152.93639234101292,63.585671022796326,146627.85488296504						</coordinates>
					</LineString>
				</Placemark>
				<Placemark>
					<TimeSpan>
						<begin>2011-12-26</begin>
						<end></end>
					</TimeSpan>
					<styleUrl>branch_style19</styleUrl>
					<LineString>
						<tessellate>1</tessellate>
						<altitudeMode>relativeToGround</altitudeMode>
						<coordinates>-152.93639234101292,63.585671022796326,146627.85488296504 -153.3141986765328,63.64175245400466,154684.3304259851						</coordinates>
					</LineString>
				</Placemark>
				<Placemark>
					<TimeSpan>
						<begin>2012-02-03</begin>
						<end></end>
					</TimeSpan>
					<styleUrl>branch_style19</styleUrl>
					<LineString>
						<tessellate>1</tessellate>
						<altitudeMode>relativeToGround</altitudeMode>
						<coordinates>-153.3141986765328,63.64175245400466,154684.3304259851 -153.69124989405188,63.697874026709854,159518.21575179714						</coordinates>
					</LineString>
				</Placemark>
				<Placemark>
					<TimeSpan>
						<begin>2012-03-14</begin>
						<end></end>
					</TimeSpan>
					<styleUrl>branch_style19</styleUrl>
					<LineString>
						<tessellate>1</tessellate>
						<altitudeMode>relativeToGround</altitudeMode>
						<coordinates>-153.69124989405188,63.697874026709854,159518.21575179714 -154.06754037449284,63.754039257125065,161129.51086040115						</coordinates>
					</LineString>
				</Placemark>
				<Placemark>
					<TimeSpan>
						<begin>2012-04-23</begin>
						<end></end>
					</TimeSpan>
					<styleUrl>branch_style19</styleUrl>
					<LineString>
						<tessellate>1</tessellate>
						<altitudeMode>relativeToGround</altitudeMode>
						<coordinates>-154.06754037449284,63.754039257125065,161129.51086040115 -154.44306387513953,63.81025236333912,159518.21575179716						</coordinates>
					</LineString>
				</Placemark>
				<Placemark>
					<TimeSpan>
						<begin>2012-06-01</begin>
						<end></end>
					</TimeSpan>
					<styleUrl>branch_style19</styleUrl>
					<LineString>
						<tessellate>1</tessellate>
						<altitudeMode>relativeToGround</altitudeMode>
						<coordinates>-154.44306387513953,63.81025236333912,159518.21575179716 -154.81781332681035,63.86651849910974,154684.33042598513						</coordinates>
					</LineString>
				</Placemark>
				<Placemark>
					<TimeSpan>
						<begin>2012-07-11</begin>
						<end></end>
					</TimeSpan>
					<styleUrl>branch_style19</styleUrl>
					<LineString>
						<tessellate>1</tessellate>
						<altitudeMode>relativeToGround</altitudeMode>
						<coordinates>-154.81781332681035,63.86651849910974,154684.33042598513 -155.19178053085867,63.92284410449137,146627.8548829651						</coordinates>
					</LineString>
				</Placemark>
				<Placemark>
					<TimeSpan>
						<begin>2012-08-19</begin>
						<end></end>
					</TimeSpan>
					<styleUrl>branch_style19</styleUrl>
					<LineString>
						<tessellate>1</tessellate>
						<altitudeMode>relativeToGround</altitudeMode>
						<coordinates>-155.19178053085867,63.92284410449137,146627.8548829651 -155.56495568495447,63.9792374567154,135348.78912273695						</coordinates>
					</LineString>
				</Placemark>
				<Placemark>
					<TimeSpan>
						<begin>2012-09-28</begin>
						<end></end>
					</TimeSpan>
					<styleUrl>branch_style19</styleUrl>
					<LineString>
						<tessellate>1</tessellate>
						<altitudeMode>relativeToGround</altitudeMode>
						<coordinates>-155.56495568495447,63.9792374567154,135348.78912273695 -155.93732659587303,64.0357095881297,120847.1331453009						</coordinates>
					</LineString>
				</Placemark>
				<Placemark>
					<TimeSpan>
						<begin>2012-11-06</begin>
						<end></end>
					</TimeSpan>
					<styleUrl>branch_style19</styleUrl>
					<LineString>
						<tessellate>1</tessellate>
						<altitudeMode>relativeToGround</altitudeMode>
						<coordinates>-155.93732659587303,64.0357095881297,120847.1331453009 -156.3088772680654,64.09227593810232,103122.88695065677						</coordinates>
					</LineString>
				</Placemark>
				<Placemark>
					<TimeSpan>
						<begin>2012-12-16</begin>
						<end></end>
					</TimeSpan>
					<styleUrl>branch_style19</styleUrl>
					<LineString>
						<tessellate>1</tessellate>
						<altitudeMode>relativeToGround</altitudeMode>
						<coordinates>-156.3088772680654,64.09227593810232,103122.88695065677 -156.67958509158356,64.14895965595893,82176.05053880456						</coordinates>
					</LineString>
				</Placemark>
				<Placemark>
					<TimeSpan>
						<begin>2013-01-24</begin>
						<end></end>
					</TimeSpan>
					<styleUrl>branch_style19</styleUrl>
					<LineString>
						<tessellate>1</tessellate>
						<altitudeMode>relativeToGround</altitudeMode>
						<coordinates>-156.67958509158356,64.14895965595893,82176.05053880456 -157.04941430479425,64.20579930552287,58006.623909744434						</coordinates>
					</LineString>
				</Placemark>
				<Placemark>
					<TimeSpan>
						<begin>2013-03-05</begin>
						<end></end>
					</TimeSpan>
					<styleUrl>branch_style19</styleUrl>
					<LineString>
						<tessellate>1</tessellate>
						<altitudeMode>relativeToGround</altitudeMode>
						<coordinates>-157.04941430479425,64.20579930552287,58006.623909744434 -157.41829645147223,64.26287197065132,30614.60706347623						</coordinates>
					</LineString>
				</Placemark>
				<Placemark>
					<TimeSpan>
						<begin>2013-04-14</begin>
						<end></end>
					</TimeSpan>
					<styleUrl>branch_style19</styleUrl>
					<LineString>
						<tessellate>1</tessellate>
						<altitudeMode>relativeToGround</altitudeMode>
						<coordinates>-157.41829645147223,64.26287197065132,30614.60706347623 -157.78564453125,64.32086944580078,0.0						</coordinates>
					</LineString>
				</Placemark>
			</Folder>
			<Folder>
				<name>E:D</name>
				<Placemark>
					<TimeSpan>
						<begin>2011-03-23</begin>
						<end></end>
					</TimeSpan>
					<styleUrl>branch_style20</styleUrl>
					<LineString>
						<tessellate>1</tessellate>
						<altitudeMode>relativeToGround</altitudeMode>
						<coordinates>-150.27099609375,63.19401931762695,0.0 -150.23596476898885,63.38597326694575,33589.87105930585						</coordinates>
					</LineString>
				</Placemark>
				<Placemark>
					<TimeSpan>
						<begin>2011-04-30</begin>
						<end></end>
					</TimeSpan>
					<styleUrl>branch_style20</styleUrl>
					<LineString>
						<tessellate>1</tessellate>
						<altitudeMode>relativeToGround</altitudeMode>
						<coordinates>-150.23596476898885,63.38597326694575,33589.87105930585 -150.20112930259458,63.57792740875575,63643.96621763213						</coordinates>
					</LineString>
				</Placemark>
				<Placemark>
					<TimeSpan>
						<begin>2011-06-08</begin>
						<end></end>
					</TimeSpan>
					<styleUrl>branch_style20</styleUrl>
					<LineString>
						<tessellate>1</tessellate>
						<altitudeMode>relativeToGround</altitudeMode>
						<coordinates>-150.20112930259458,63.57792740875575,63643.96621763213 -150.16649271991434,63.769881752104695,90162.28547497885						</coordinates>
					</LineString>
				</Placemark>
				<Placemark>
					<TimeSpan>
						<begin>2011-07-16</begin>
						<end></end>
					</TimeSpan>
					<styleUrl>branch_style20</styleUrl>
					<LineString>
						<tessellate>1</tessellate>
						<altitudeMode>relativeToGround</altitudeMode>
						<coordinates>-150.16649271991434,63.769881752104695,90162.28547497885 -150.13205808895063,63.961836307066804,113144.828831346						</coordinates>
					</LineString>
				</Placemark>
				<Placemark>
					<TimeSpan>
						<begin>2011-08-24</begin>
						<end></end>
					</TimeSpan>
					<styleUrl>branch_style20</styleUrl>
					<LineString>
						<tessellate>1</tessellate>
						<altitudeMode>relativeToGround</altitudeMode>
						<coordinates>-150.13205808895063,63.961836307066804,113144.828831346 -150.09782852704814,64.15379108493538,132591.59628673358						</coordinates>
					</LineString>
				</Placemark>
				<Placemark>
					<TimeSpan>
						<begin>2011-10-01</begin>
						<end></end>
					</TimeSpan>
					<styleUrl>branch_style20</styleUrl>
					<LineString>
						<tessellate>1</tessellate>
						<altitudeMode>relativeToGround</altitudeMode>
						<coordinates>-150.09782852704814,64.15379108493538,132591.59628673358 -150.06380720956608,64.3457460984665,148502.58784114165						</coordinates>
					</LineString>
				</Placemark>
				<Placemark>
					<TimeSpan>
						<begin>2011-11-08</begin>
						<end></end>
					</TimeSpan>
					<styleUrl>branch_style20</styleUrl>
					<LineString>
						<tessellate>1</tessellate>
						<altitudeMode>relativeToGround</altitudeMode>
						<coordinates>-150.06380720956608,64.3457460984665,148502.58784114165 -150.0299973812592,64.53770136219225,160877.80349457014						</coordinates>
					</LineString>
				</Placemark>
				<Placemark>
					<TimeSpan>
						<begin>2011-12-17</begin>
						<end></end>
					</TimeSpan>
					<styleUrl>branch_style20</styleUrl>
					<LineString>
						<tessellate>1</tessellate>
						<altitudeMode>relativeToGround</altitudeMode>
						<coordinates>-150.0299973812592,64.53770136219225,160877.80349457014 -149.99640237142725,64.72965689283022,169717.243247019						</coordinates>
					</LineString>
				</Placemark>
				<Placemark>
					<TimeSpan>
						<begin>2012-01-24</begin>
						<end></end>
					</TimeSpan>
					<styleUrl>branch_style20</styleUrl>
					<LineString>
						<tessellate>1</tessellate>
						<altitudeMode>relativeToGround</altitudeMode>
						<coordinates>-149.99640237142725,64.72965689283022,169717.243247019 -149.96302561442434,64.92161270982923,175020.90709848836						</coordinates>
					</LineString>
				</Placemark>
				<Placemark>
					<TimeSpan>
						<begin>2012-03-03</begin>
						<end></end>
					</TimeSpan>
					<styleUrl>branch_style20</styleUrl>
					<LineString>
						<tessellate>1</tessellate>
						<altitudeMode>relativeToGround</altitudeMode>
						<coordinates>-149.96302561442434,64.92161270982923,175020.90709848836 -149.9298706779916,65.1135688361133,176788.79504897812						</coordinates>
					</LineString>
				</Placemark>
				<Placemark>
					<TimeSpan>
						<begin>2012-04-10</begin>
						<end></end>
					</TimeSpan>
					<styleUrl>branch_style20</styleUrl>
					<LineString>
						<tessellate>1</tessellate>
						<altitudeMode>relativeToGround</altitudeMode>
						<coordinates>-149.9298706779916,65.1135688361133,176788.79504897812 -149.89694130336113,65.30552529912235,175020.9070984884						</coordinates>
					</LineString>
				</Placemark>
				<Placemark>
					<TimeSpan>
						<begin>2012-05-18</begin>
						<end></end>
					</TimeSpan>
					<styleUrl>branch_style20</styleUrl>
					<LineString>
						<tessellate>1</tessellate>
						<altitudeMode>relativeToGround</altitudeMode>
						<coordinates>-149.89694130336113,65.30552529912235,175020.9070984884 -149.86424146372048,65.49748213231506,169717.24324701904						</coordinates>
					</LineString>
				</Placemark>
				<Placemark>
					<TimeSpan>
						<begin>2012-06-26</begin>
						<end></end>
					</TimeSpan>
					<styleUrl>branch_style20</styleUrl>
					<LineString>
						<tessellate>1</tessellate>
						<altitudeMode>relativeToGround</altitudeMode>
						<coordinates>-149.86424146372048,65.49748213231506,169717.24324701904 -149.831775452585,65.68943937742145,160877.80349457014						</coordinates>
					</LineString>
				</Placemark>
				<Placemark>
					<TimeSpan>
						<begin>2012-08-03</begin>
						<end></end>
					</TimeSpan>
					<styleUrl>branch_style20</styleUrl>
					<LineString>
						<tessellate>1</tessellate>
						<altitudeMode>relativeToGround</altitudeMode>
						<coordinates>-149.831775452585,65.68943937742145,160877.80349457014 -149.7995480235529,65.88139708798032,148502.58784114174						</coordinates>
					</LineString>
				</Placemark>
				<Placemark>
					<TimeSpan>
						<begin>2012-09-11</begin>
						<end></end>
					</TimeSpan>
					<styleUrl>branch_style20</styleUrl>
					<LineString>
						<tessellate>1</tessellate>
						<altitudeMode>relativeToGround</altitudeMode>
						<coordinates>-149.7995480235529,65.88139708798032,148502.58784114174 -149.7675646244504,66.07335533523077,132591.5962867337						</coordinates>
					</LineString>
				</Placemark>
				<Placemark>
					<TimeSpan>
						<begin>2012-10-19</begin>
						<end></end>
					</TimeSpan>
					<styleUrl>branch_style20</styleUrl>
					<LineString>
						<tessellate>1</tessellate>
						<altitudeMode>relativeToGround</altitudeMode>
						<coordinates>-149.7675646244504,66.07335533523077,132591.5962867337 -149.73583182060466,66.26531421870776,113144.82883134607						</coordinates>
					</LineString>
				</Placemark>
				<Placemark>
					<TimeSpan>
						<begin>2012-11-26</begin>
						<end></end>
					</TimeSpan>
					<styleUrl>branch_style20</styleUrl>
					<LineString>
						<tessellate>1</tessellate>
						<altitudeMode>relativeToGround</altitudeMode>
						<coordinates>-149.73583182060466,66.26531421870776,113144.82883134607 -149.7043581443822,66.45727388741315,90162.28547497891						</coordinates>
					</LineString>
				</Placemark>
				<Placemark>
					<TimeSpan>
						<begin>2013-01-04</begin>
						<end></end>
					</TimeSpan>
					<styleUrl>branch_style20</styleUrl>
					<LineString>
						<tessellate>1</tessellate>
						<altitudeMode>relativeToGround</altitudeMode>
						<coordinates>-149.7043581443822,66.45727388741315,90162.28547497891 -149.6731560832506,66.64923458916061,63643.96621763217						</coordinates>
					</LineString>
				</Placemark>
				<Placemark>
					<TimeSpan>
						<begin>2013-02-11</begin>
						<end></end>
					</TimeSpan>
					<styleUrl>branch_style20</styleUrl>
					<LineString>
						<tessellate>1</tessellate>
						<altitudeMode>relativeToGround</altitudeMode>
						<coordinates>-149.6731560832506,66.64923458916061,63643.96621763217 -149.64224805857893,66.84119681841996,33589.87105930585						</coordinates>
					</LineString>
				</Placemark>
				<Placemark>
					<TimeSpan>
						<begin>2013-03-22</begin>
						<end></end>
					</TimeSpan>
					<styleUrl>branch_style20</styleUrl>
					<LineString>
						<tessellate>1</tessellate>
						<altitudeMode>relativeToGround</altitudeMode>
						<coordinates>-149.64224805857893,66.84119681841996,33589.87105930585 -149.61181640625,67.03316497802734,0.0						</coordinates>
					</LineString>
				</Placemark>
			</Folder>
			<Folder>
				<name>E:B</name>
				<Placemark>
					<TimeSpan>
						<begin>2011-03-16</begin>
						<end></end>
					</TimeSpan>
					<styleUrl>branch_style21</styleUrl>
					<LineString>
						<tessellate>1</tessellate>
						<altitudeMode>relativeToGround</altitudeMode>
						<coordinates>-150.27099609375,63.19401931762695,0.0 -150.65396148044115,63.24988423841371,30614.607063476218						</coordinates>
					</LineString>
				</Placemark>
				<Placemark>
					<TimeSpan>
						<begin>2011-04-24</begin>
						<end></end>
					</TimeSpan>
					<styleUrl>branch_style21</styleUrl>
					<LineString>
						<tessellate>1</tessellate>
						<altitudeMode>relativeToGround</altitudeMode>
						<coordinates>-150.65396148044115,63.24988423841371,30614.607063476218 -151.03620175596706,63.30577503440784,58006.62390974441						</coordinates>
					</LineString>
				</Placemark>
				<Placemark>
					<TimeSpan>
						<begin>2011-06-02</begin>
						<end></end>
					</TimeSpan>
					<styleUrl>branch_style21</styleUrl>
					<LineString>
						<tessellate>1</tessellate>
						<altitudeMode>relativeToGround</altitudeMode>
						<coordinates>-151.03620175596706,63.30577503440784,58006.62390974441 -151.41771325327554,63.361693065939896,82176.05053880459						</coordinates>
					</LineString>
				</Placemark>
				<Placemark>
					<TimeSpan>
						<begin>2011-07-11</begin>
						<end></end>
					</TimeSpan>
					<styleUrl>branch_style21</styleUrl>
					<LineString>
						<tessellate>1</tessellate>
						<altitudeMode>relativeToGround</altitudeMode>
						<coordinates>-151.41771325327554,63.361693065939896,82176.05053880459 -151.79849215767712,63.417639852841376,103122.88695065674						</coordinates>
					</LineString>
				</Placemark>
				<Placemark>
					<TimeSpan>
						<begin>2011-08-18</begin>
						<end></end>
					</TimeSpan>
					<styleUrl>branch_style21</styleUrl>
					<LineString>
						<tessellate>1</tessellate>
						<altitudeMode>relativeToGround</altitudeMode>
						<coordinates>-151.79849215767712,63.417639852841376,103122.88695065674 -152.1785344801922,63.473617104330614,120847.13314530086						</coordinates>
					</LineString>
				</Placemark>
				<Placemark>
					<TimeSpan>
						<begin>2011-09-26</begin>
						<end></end>
					</TimeSpan>
					<styleUrl>branch_style21</styleUrl>
					<LineString>
						<tessellate>1</tessellate>
						<altitudeMode>relativeToGround</altitudeMode>
						<coordinates>-152.1785344801922,63.473617104330614,120847.13314530086 -152.5578360239266,63.52962675686404,135348.78912273698						</coordinates>
					</LineString>
				</Placemark>
				<Placemark>
					<TimeSpan>
						<begin>2011-11-04</begin>
						<end></end>
					</TimeSpan>
					<styleUrl>branch_style21</styleUrl>
					<LineString>
						<tessellate>1</tessellate>
						<altitudeMode>relativeToGround</altitudeMode>
						<coordinates>-152.5578360239266,63.52962675686404,135348.78912273698 -152.93639234101292,63.585671022796326,146627.85488296504						</coordinates>
					</LineString>
				</Placemark>
				<Placemark>
					<TimeSpan>
						<begin>2011-12-13</begin>
						<end></end>
					</TimeSpan>
					<styleUrl>branch_style21</styleUrl>
					<LineString>
						<tessellate>1</tessellate>
						<altitudeMode>relativeToGround</altitudeMode>
						<coordinates>-152.93639234101292,63.585671022796326,146627.85488296504 -153.3141986765328,63.64175245400466,154684.3304259851						</coordinates>
					</LineString>
				</Placemark>
				<Placemark>
					<TimeSpan>
						<begin>2012-01-20</begin>
						<end></end>
					</TimeSpan>
					<styleUrl>branch_style21</styleUrl>
					<LineString>
						<tessellate>1</tessellate>
						<altitudeMode>relativeToGround</altitudeMode>
						<coordinates>-153.3141986765328,63.64175245400466,154684.3304259851 -153.69124989405188,63.697874026709854,159518.21575179714						</coordinates>
					</LineString>
				</Placemark>
				<Placemark>
					<TimeSpan>
						<begin>2012-02-28</begin>
						<end></end>
					</TimeSpan>
					<styleUrl>branch_style21</styleUrl>
					<LineString>
						<tessellate>1</tessellate>
						<altitudeMode>relativeToGround</altitudeMode>
						<coordinates>-153.69124989405188,63.697874026709854,159518.21575179714 -154.06754037449284,63.754039257125065,161129.51086040115						</coordinates>
					</LineString>
				</Placemark>
				<Placemark>
					<TimeSpan>
						<begin>2012-04-07</begin>
						<end></end>
					</TimeSpan>
					<styleUrl>branch_style21</styleUrl>
					<LineString>
						<tessellate>1</tessellate>
						<altitudeMode>relativeToGround</altitudeMode>
						<coordinates>-154.06754037449284,63.754039257125065,161129.51086040115 -154.44306387513953,63.81025236333912,159518.21575179716						</coordinates>
					</LineString>
				</Placemark>
				<Placemark>
					<TimeSpan>
						<begin>2012-05-16</begin>
						<end></end>
					</TimeSpan>
					<styleUrl>branch_style21</styleUrl>
					<LineString>
						<tessellate>1</tessellate>
						<altitudeMode>relativeToGround</altitudeMode>
						<coordinates>-154.44306387513953,63.81025236333912,159518.21575179716 -154.81781332681035,63.86651849910974,154684.33042598513						</coordinates>
					</LineString>
				</Placemark>
				<Placemark>
					<TimeSpan>
						<begin>2012-06-23</begin>
						<end></end>
					</TimeSpan>
					<styleUrl>branch_style21</styleUrl>
					<LineString>
						<tessellate>1</tessellate>
						<altitudeMode>relativeToGround</altitudeMode>
						<coordinates>-154.81781332681035,63.86651849910974,154684.33042598513 -155.19178053085867,63.92284410449137,146627.8548829651						</coordinates>
					</LineString>
				</Placemark>
				<Placemark>
					<TimeSpan>
						<begin>2012-08-01</begin>
						<end></end>
					</TimeSpan>
					<styleUrl>branch_style21</styleUrl>
					<LineString>
						<tessellate>1</tessellate>
						<altitudeMode>relativeToGround</altitudeMode>
						<coordinates>-155.19178053085867,63.92284410449137,146627.8548829651 -155.56495568495447,63.9792374567154,135348.78912273695						</coordinates>
					</LineString>
				</Placemark>
				<Placemark>
					<TimeSpan>
						<begin>2012-09-09</begin>
						<end></end>
					</TimeSpan>
					<styleUrl>branch_style21</styleUrl>
					<LineString>
						<tessellate>1</tessellate>
						<altitudeMode>relativeToGround</altitudeMode>
						<coordinates>-155.56495568495447,63.9792374567154,135348.78912273695 -155.93732659587303,64.0357095881297,120847.1331453009						</coordinates>
					</LineString>
				</Placemark>
				<Placemark>
					<TimeSpan>
						<begin>2012-10-18</begin>
						<end></end>
					</TimeSpan>
					<styleUrl>branch_style21</styleUrl>
					<LineString>
						<tessellate>1</tessellate>
						<altitudeMode>relativeToGround</altitudeMode>
						<coordinates>-155.93732659587303,64.0357095881297,120847.1331453009 -156.3088772680654,64.09227593810232,103122.88695065677						</coordinates>
					</LineString>
				</Placemark>
				<Placemark>
					<TimeSpan>
						<begin>2012-11-25</begin>
						<end></end>
					</TimeSpan>
					<styleUrl>branch_style21</styleUrl>
					<LineString>
						<tessellate>1</tessellate>
						<altitudeMode>relativeToGround</altitudeMode>
						<coordinates>-156.3088772680654,64.09227593810232,103122.88695065677 -156.67958509158356,64.14895965595893,82176.05053880456						</coordinates>
					</LineString>
				</Placemark>
				<Placemark>
					<TimeSpan>
						<begin>2013-01-03</begin>
						<end></end>
					</TimeSpan>
					<styleUrl>branch_style21</styleUrl>
					<LineString>
						<tessellate>1</tessellate>
						<altitudeMode>relativeToGround</altitudeMode>
						<coordinates>-156.67958509158356,64.14895965595893,82176.05053880456 -157.04941430479425,64.20579930552287,58006.623909744434						</coordinates>
					</LineString>
				</Placemark>
				<Placemark>
					<TimeSpan>
						<begin>2013-02-11</begin>
						<end></end>
					</TimeSpan>
					<styleUrl>branch_style21</styleUrl>
					<LineString>
						<tessellate>1</tessellate>
						<altitudeMode>relativeToGround</altitudeMode>
						<coordinates>-157.04941430479425,64.20579930552287,58006.623909744434 -157.41829645147223,64.26287197065132,30614.60706347623						</coordinates>
					</LineString>
				</Placemark>
				<Placemark>
					<TimeSpan>
						<begin>2013-03-22</begin>
						<end></end>
					</TimeSpan>
					<styleUrl>branch_style21</styleUrl>
					<LineString>
						<tessellate>1</tessellate>
						<altitudeMode>relativeToGround</altitudeMode>
						<coordinates>-157.41829645147223,64.26287197065132,30614.60706347623 -157.78564453125,64.32086944580078,0.0						</coordinates>
					</LineString>
				</Placemark>
			</Folder>
			<Folder>
				<name>E:B</name>
				<Placemark>
					<TimeSpan>
						<begin>2012-02-02</begin>
						<end></end>
					</TimeSpan>
					<styleUrl>branch_style22</styleUrl>
					<LineString>
						<tessellate>1</tessellate>
						<altitudeMode>relativeToGround</altitudeMode>
						<coordinates>-150.27099609375,63.19401931762695,0.0 -150.65396148044115,63.24988423841371,30614.607063476218						</coordinates>
					</LineString>
				</Placemark>
				<Placemark>
					<TimeSpan>
						<begin>2012-02-25</begin>
						<end></end>
					</TimeSpan>
					<styleUrl>branch_style22</styleUrl>
					<LineString>
						<tessellate>1</tessellate>
						<altitudeMode>relativeToGround</altitudeMode>
						<coordinates>-150.65396148044115,63.24988423841371,30614.607063476218 -151.03620175596706,63.30577503440784,58006.62390974441						</coordinates>
					</LineString>
				</Placemark>
				<Placemark>
					<TimeSpan>
						<begin>2012-03-19</begin>
						<end></end>
					</TimeSpan>
					<styleUrl>branch_style22</styleUrl>
					<LineString>
						<tessellate>1</tessellate>
						<altitudeMode>relativeToGround</altitudeMode>
						<coordinates>-151.03620175596706,63.30577503440784,58006.62390974441 -151.41771325327554,63.361693065939896,82176.05053880459						</coordinates>
					</LineString>
				</Placemark>
				<Placemark>
					<TimeSpan>
						<begin>2012-04-11</begin>
						<end></end>
					</TimeSpan>
					<styleUrl>branch_style22</styleUrl>
					<LineString>
						<tessellate>1</tessellate>
						<altitudeMode>relativeToGround</altitudeMode>
						<coordinates>-151.41771325327554,63.361693065939896,82176.05053880459 -151.79849215767712,63.417639852841376,103122.88695065674						</coordinates>
					</LineString>
				</Placemark>
				<Placemark>
					<TimeSpan>
						<begin>2012-05-04</begin>
						<end></end>
					</TimeSpan>
					<styleUrl>branch_style22</styleUrl>
					<LineString>
						<tessellate>1</tessellate>
						<altitudeMode>relativeToGround</altitudeMode>
						<coordinates>-151.79849215767712,63.417639852841376,103122.88695065674 -152.1785344801922,63.473617104330614,120847.13314530086						</coordinates>
					</LineString>
				</Placemark>
				<Placemark>
					<TimeSpan>
						<begin>2012-05-27</begin>
						<end></end>
					</TimeSpan>
					<styleUrl>branch_style22</styleUrl>
					<LineString>
						<tessellate>1</tessellate>
						<altitudeMode>relativeToGround</altitudeMode>
						<coordinates>-152.1785344801922,63.473617104330614,120847.13314530086 -152.5578360239266,63.52962675686404,135348.78912273698						</coordinates>
					</LineString>
				</Placemark>
				<Placemark>
					<TimeSpan>
						<begin>2012-06-20</begin>
						<end></end>
					</TimeSpan>
					<styleUrl>branch_style22</styleUrl>
					<LineString>
						<tessellate>1</tessellate>
						<altitudeMode>relativeToGround</altitudeMode>
						<coordinates>-152.5578360239266,63.52962675686404,135348.78912273698 -152.93639234101292,63.585671022796326,146627.85488296504						</coordinates>
					</LineString>
				</Placemark>
				<Placemark>
					<TimeSpan>
						<begin>2012-07-13</begin>
						<end></end>
					</TimeSpan>
					<styleUrl>branch_style22</styleUrl>
					<LineString>
						<tessellate>1</tessellate>
						<altitudeMode>relativeToGround</altitudeMode>
						<coordinates>-152.93639234101292,63.585671022796326,146627.85488296504 -153.3141986765328,63.64175245400466,154684.3304259851						</coordinates>
					</LineString>
				</Placemark>
				<Placemark>
					<TimeSpan>
						<begin>2012-08-05</begin>
						<end></end>
					</TimeSpan>
					<styleUrl>branch_style22</styleUrl>
					<LineString>
						<tessellate>1</tessellate>
						<altitudeMode>relativeToGround</altitudeMode>
						<coordinates>-153.3141986765328,63.64175245400466,154684.3304259851 -153.69124989405188,63.697874026709854,159518.21575179714						</coordinates>
					</LineString>
				</Placemark>
				<Placemark>
					<TimeSpan>
						<begin>2012-08-28</begin>
						<end></end>
					</TimeSpan>
					<styleUrl>branch_style22</styleUrl>
					<LineString>
						<tessellate>1</tessellate>
						<altitudeMode>relativeToGround</altitudeMode>
						<coordinates>-153.69124989405188,63.697874026709854,159518.21575179714 -154.06754037449284,63.754039257125065,161129.51086040115						</coordinates>
					</LineString>
				</Placemark>
				<Placemark>
					<TimeSpan>
						<begin>2012-09-20</begin>
						<end></end>
					</TimeSpan>
					<styleUrl>branch_style22</styleUrl>
					<LineString>
						<tessellate>1</tessellate>
						<altitudeMode>relativeToGround</altitudeMode>
						<coordinates>-154.06754037449284,63.754039257125065,161129.51086040115 -154.44306387513953,63.81025236333912,159518.21575179716						</coordinates>
					</LineString>
				</Placemark>
				<Placemark>
					<TimeSpan>
						<begin>2012-10-13</begin>
						<end></end>
					</TimeSpan>
					<styleUrl>branch_style22</styleUrl>
					<LineString>
						<tessellate>1</tessellate>
						<altitudeMode>relativeToGround</altitudeMode>
						<coordinates>-154.44306387513953,63.81025236333912,159518.21575179716 -154.81781332681035,63.86651849910974,154684.33042598513						</coordinates>
					</LineString>
				</Placemark>
				<Placemark>
					<TimeSpan>
						<begin>2012-11-05</begin>
						<end></end>
					</TimeSpan>
					<styleUrl>branch_style22</styleUrl>
					<LineString>
						<tessellate>1</tessellate>
						<altitudeMode>relativeToGround</altitudeMode>
						<coordinates>-154.81781332681035,63.86651849910974,154684.33042598513 -155.19178053085867,63.92284410449137,146627.8548829651						</coordinates>
					</LineString>
				</Placemark>
				<Placemark>
					<TimeSpan>
						<begin>2012-11-29</begin>
						<end></end>
					</TimeSpan>
					<styleUrl>branch_style22</styleUrl>
					<LineString>
						<tessellate>1</tessellate>
						<altitudeMode>relativeToGround</altitudeMode>
						<coordinates>-155.19178053085867,63.92284410449137,146627.8548829651 -155.56495568495447,63.9792374567154,135348.78912273695						</coordinates>
					</LineString>
				</Placemark>
				<Placemark>
					<TimeSpan>
						<begin>2012-12-22</begin>
						<end></end>
					</TimeSpan>
					<styleUrl>branch_style22</styleUrl>
					<LineString>
						<tessellate>1</tessellate>
						<altitudeMode>relativeToGround</altitudeMode>
						<coordinates>-155.56495568495447,63.9792374567154,135348.78912273695 -155.93732659587303,64.0357095881297,120847.1331453009						</coordinates>
					</LineString>
				</Placemark>
				<Placemark>
					<TimeSpan>
						<begin>2013-01-14</begin>
						<end></end>
					</TimeSpan>
					<styleUrl>branch_style22</styleUrl>
					<LineString>
						<tessellate>1</tessellate>
						<altitudeMode>relativeToGround</altitudeMode>
						<coordinates>-155.93732659587303,64.0357095881297,120847.1331453009 -156.3088772680654,64.09227593810232,103122.88695065677						</coordinates>
					</LineString>
				</Placemark>
				<Placemark>
					<TimeSpan>
						<begin>2013-02-06</begin>
						<end></end>
					</TimeSpan>
					<styleUrl>branch_style22</styleUrl>
					<LineString>
						<tessellate>1</tessellate>
						<altitudeMode>relativeToGround</altitudeMode>
						<coordinates>-156.3088772680654,64.09227593810232,103122.88695065677 -156.67958509158356,64.14895965595893,82176.05053880456						</coordinates>
					</LineString>
				</Placemark>
				<Placemark>
					<TimeSpan>
						<begin>2013-03-01</begin>
						<end></end>
					</TimeSpan>
					<styleUrl>branch_style22</styleUrl>
					<LineString>
						<tessellate>1</tessellate>
						<altitudeMode>relativeToGround</altitudeMode>
						<coordinates>-156.67958509158356,64.14895965595893,82176.05053880456 -157.04941430479425,64.20579930552287,58006.623909744434						</coordinates>
					</LineString>
				</Placemark>
				<Placemark>
					<TimeSpan>
						<begin>2013-03-24</begin>
						<end></end>
					</TimeSpan>
					<styleUrl>branch_style22</styleUrl>
					<LineString>
						<tessellate>1</tessellate>
						<altitudeMode>relativeToGround</altitudeMode>
						<coordinates>-157.04941430479425,64.20579930552287,58006.623909744434 -157.41829645147223,64.26287197065132,30614.60706347623						</coordinates>
					</LineString>
				</Placemark>
				<Placemark>
					<TimeSpan>
						<begin>2013-04-17</begin>
						<end></end>
					</TimeSpan>
					<styleUrl>branch_style22</styleUrl>
					<LineString>
						<tessellate>1</tessellate>
						<altitudeMode>relativeToGround</altitudeMode>
						<coordinates>-157.41829645147223,64.26287197065132,30614.60706347623 -157.78564453125,64.32086944580078,0.0						</coordinates>
					</LineString>
				</Placemark>
			</Folder>
			<Folder>
				<name>E:D</name>
				<Placemark>
					<TimeSpan>
						<begin>2011-01-21</begin>
						<end></end>
					</TimeSpan>
					<styleUrl>branch_style23</styleUrl>
					<LineString>
						<tessellate>1</tessellate>
						<altitudeMode>relativeToGround</altitudeMode>
						<coordinates>-150.27099609375,63.19401931762695,0.0 -150.23596476898885,63.38597326694575,33589.87105930585						</coordinates>
					</LineString>
				</Placemark>
				<Placemark>
					<TimeSpan>
						<begin>2011-03-03</begin>
						<end></end>
					</TimeSpan>
					<styleUrl>branch_style23</styleUrl>
					<LineString>
						<tessellate>1</tessellate>
						<altitudeMode>relativeToGround</altitudeMode>
						<coordinates>-150.23596476898885,63.38597326694575,33589.87105930585 -150.20112930259458,63.57792740875575,63643.96621763213						</coordinates>
					</LineString>
				</Placemark>
				<Placemark>
					<TimeSpan>
						<begin>2011-04-13</begin>
						<end></end>
					</TimeSpan>
					<styleUrl>branch_style23</styleUrl>
					<LineString>
						<tessellate>1</tessellate>
						<altitudeMode>relativeToGround</altitudeMode>
						<coordinates>-150.20112930259458,63.57792740875575,63643.96621763213 -150.16649271991434,63.769881752104695,90162.28547497885						</coordinates>
					</LineString>
				</Placemark>
				<Placemark>
					<TimeSpan>
						<begin>2011-05-24</begin>
						<end></end>
					</TimeSpan>
					<styleUrl>branch_style23</styleUrl>
					<LineString>
						<tessellate>1</tessellate>
						<altitudeMode>relativeToGround</altitudeMode>
						<coordinates>-150.16649271991434,63.769881752104695,90162.28547497885 -150.13205808895063,63.961836307066804,113144.828831346						</coordinates>
					</LineString>
				</Placemark>
				<Placemark>
					<TimeSpan>
						<begin>2011-07-04</begin>
						<end></end>
					</TimeSpan>
					<styleUrl>branch_style23</styleUrl>
					<LineString>
						<tessellate>1</tessellate>
						<altitudeMode>relativeToGround</altitudeMode>
						<coordinates>-150.13205808895063,63.961836307066804,113144.828831346 -150.09782852704814,64.15379108493538,132591.59628673358						</coordinates>
					</LineString>
				</Placemark>
				<Placemark>
					<TimeSpan>
						<begin>2011-08-14</begin>
						<end></end>
					</TimeSpan>
					<styleUrl>branch_style23</styleUrl>
					<LineString>
						<tessellate>1</tessellate>
						<altitudeMode>relativeToGround</altitudeMode>
						<coordinates>-150.09782852704814,64.15379108493538,132591.59628673358 -150.06380720956608,64.3457460984665,148502.58784114165						</coordinates>
					</LineString>
				</Placemark>
				<Placemark>
					<TimeSpan>
						<begin>2011-09-24</begin>
						<end></end>
					</TimeSpan>
					<styleUrl>branch_style23</styleUrl>
					<LineString>
						<tessellate>1</tessellate>
						<altitudeMode>relativeToGround</altitudeMode>
						<coordinates>-150.06380720956608,64.3457460984665,148502.58784114165 -150.0299973812592,64.53770136219225,160877.80349457014						</coordinates>
					</LineString>
				</Placemark>
				<Placemark>
					<TimeSpan>
						<begin>2011-11-04</begin>
						<end></end>
					</TimeSpan>
					<styleUrl>branch_style23</styleUrl>
					<LineString>
						<tessellate>1</tessellate>
						<altitudeMode>relativeToGround</altitudeMode>
						<coordinates>-150.0299973812592,64.53770136219225,160877.80349457014 -149.99640237142725,64.72965689283022,169717.243247019						</coordinates>
					</LineString>
				</Placemark>
				<Placemark>
					<TimeSpan>
						<begin>2011-12-15</begin>
						<end></end>
					</TimeSpan>
					<styleUrl>branch_style23</styleUrl>
					<LineString>
						<tessellate>1</tessellate>
						<altitudeMode>relativeToGround</altitudeMode>
						<coordinates>-149.99640237142725,64.72965689283022,169717.243247019 -149.96302561442434,64.92161270982923,175020.90709848836						</coordinates>
					</LineString>
				</Placemark>
				<Placemark>
					<TimeSpan>
						<begin>2012-01-25</begin>
						<end></end>
					</TimeSpan>
					<styleUrl>branch_style23</styleUrl>
					<LineString>
						<tessellate>1</tessellate>
						<altitudeMode>relativeToGround</altitudeMode>
						<coordinates>-149.96302561442434,64.92161270982923,175020.90709848836 -149.9298706779916,65.1135688361133,176788.79504897812						</coordinates>
					</LineString>
				</Placemark>
				<Placemark>
					<TimeSpan>
						<begin>2012-03-05</begin>
						<end></end>
					</TimeSpan>
					<styleUrl>branch_style23</styleUrl>
					<LineString>
						<tessellate>1</tessellate>
						<altitudeMode>relativeToGround</altitudeMode>
						<coordinates>-149.9298706779916,65.1135688361133,176788.79504897812 -149.89694130336113,65.30552529912235,175020.9070984884						</coordinates>
					</LineString>
				</Placemark>
				<Placemark>
					<TimeSpan>
						<begin>2012-04-15</begin>
						<end></end>
					</TimeSpan>
					<styleUrl>branch_style23</styleUrl>
					<LineString>
						<tessellate>1</tessellate>
						<altitudeMode>relativeToGround</altitudeMode>
						<coordinates>-149.89694130336113,65.30552529912235,175020.9070984884 -149.86424146372048,65.49748213231506,169717.24324701904						</coordinates>
					</LineString>
				</Placemark>
				<Placemark>
					<TimeSpan>
						<begin>2012-05-26</begin>
						<end></end>
					</TimeSpan>
					<styleUrl>branch_style23</styleUrl>
					<LineString>
						<tessellate>1</tessellate>
						<altitudeMode>relativeToGround</altitudeMode>
						<coordinates>-149.86424146372048,65.49748213231506,169717.24324701904 -149.831775452585,65.68943937742145,160877.80349457014						</coordinates>
					</LineString>
				</Placemark>
				<Placemark>
					<TimeSpan>
						<begin>2012-07-06</begin>
						<end></end>
					</TimeSpan>
					<styleUrl>branch_style23</styleUrl>
					<LineString>
						<tessellate>1</tessellate>
						<altitudeMode>relativeToGround</altitudeMode>
						<coordinates>-149.831775452585,65.68943937742145,160877.80349457014 -149.7995480235529,65.88139708798032,148502.58784114174						</coordinates>
					</LineString>
				</Placemark>
				<Placemark>
					<TimeSpan>
						<begin>2012-08-16</begin>
						<end></end>
					</TimeSpan>
					<styleUrl>branch_style23</styleUrl>
					<LineString>
						<tessellate>1</tessellate>
						<altitudeMode>relativeToGround</altitudeMode>
						<coordinates>-149.7995480235529,65.88139708798032,148502.58784114174 -149.7675646244504,66.07335533523077,132591.5962867337						</coordinates>
					</LineString>
				</Placemark>
				<Placemark>
					<TimeSpan>
						<begin>2012-09-26</begin>
						<end></end>
					</TimeSpan>
					<styleUrl>branch_style23</styleUrl>
					<LineString>
						<tessellate>1</tessellate>
						<altitudeMode>relativeToGround</altitudeMode>
						<coordinates>-149.7675646244504,66.07335533523077,132591.5962867337 -149.73583182060466,66.26531421870776,113144.82883134607						</coordinates>
					</LineString>
				</Placemark>
				<Placemark>
					<TimeSpan>
						<begin>2012-11-06</begin>
						<end></end>
					</TimeSpan>
					<styleUrl>branch_style23</styleUrl>
					<LineString>
						<tessellate>1</tessellate>
						<altitudeMode>relativeToGround</altitudeMode>
						<coordinates>-149.73583182060466,66.26531421870776,113144.82883134607 -149.7043581443822,66.45727388741315,90162.28547497891						</coordinates>
					</LineString>
				</Placemark>
				<Placemark>
					<TimeSpan>
						<begin>2012-12-17</begin>
						<end></end>
					</TimeSpan>
					<styleUrl>branch_style23</styleUrl>
					<LineString>
						<tessellate>1</tessellate>
						<altitudeMode>relativeToGround</altitudeMode>
						<coordinates>-149.7043581443822,66.45727388741315,90162.28547497891 -149.6731560832506,66.64923458916061,63643.96621763217						</coordinates>
					</LineString>
				</Placemark>
				<Placemark>
					<TimeSpan>
						<begin>2013-01-27</begin>
						<end></end>
					</TimeSpan>
					<styleUrl>branch_style23</styleUrl>
					<LineString>
						<tessellate>1</tessellate>
						<altitudeMode>relativeToGround</altitudeMode>
						<coordinates>-149.6731560832506,66.64923458916061,63643.96621763217 -149.64224805857893,66.84119681841996,33589.87105930585						</coordinates>
					</LineString>
				</Placemark>
				<Placemark>
					<TimeSpan>
						<begin>2013-03-09</begin>
						<end></end>
					</TimeSpan>
					<styleUrl>branch_style23</styleUrl>
					<LineString>
						<tessellate>1</tessellate>
						<altitudeMode>relativeToGround</altitudeMode>
						<coordinates>-149.64224805857893,66.84119681841996,33589.87105930585 -149.61181640625,67.03316497802734,0.0						</coordinates>
					</LineString>
				</Placemark>
			</Folder>
			<Folder>
				<name>E:D</name>
				<Placemark>
					<TimeSpan>
						<begin>2011-12-28</begin>
						<end></end>
					</TimeSpan>
					<styleUrl>branch_style24</styleUrl>
					<LineString>
						<tessellate>1</tessellate>
						<altitudeMode>relativeToGround</altitudeMode>
						<coordinates>-150.27099609375,63.19401931762695,0.0 -150.23596476898885,63.38597326694575,33589.87105930585						</coordinates>
					</LineString>
				</Placemark>
				<Placemark>
					<TimeSpan>
						<begin>2012-01-22</begin>
						<end></end>
					</TimeSpan>
					<styleUrl>branch_style24</styleUrl>
					<LineString>
						<tessellate>1</tessellate>
						<altitudeMode>relativeToGround</altitudeMode>
						<coordinates>-150.23596476898885,63.38597326694575,33589.87105930585 -150.20112930259458,63.57792740875575,63643.96621763213						</coordinates>
					</LineString>
				</Placemark>
				<Placemark>
					<TimeSpan>
						<begin>2012-02-16</begin>
						<end></end>
					</TimeSpan>
					<styleUrl>branch_style24</styleUrl>
					<LineString>
						<tessellate>1</tessellate>
						<altitudeMode>relativeToGround</altitudeMode>
						<coordinates>-150.20112930259458,63.57792740875575,63643.96621763213 -150.16649271991434,63.769881752104695,90162.28547497885						</coordinates>
					</LineString>
				</Placemark>
				<Placemark>
					<TimeSpan>
						<begin>2012-03-11</begin>
						<end></end>
					</TimeSpan>
					<styleUrl>branch_style24</styleUrl>
					<LineString>
						<tessellate>1</tessellate>
						<altitudeMode>relativeToGround</altitudeMode>
						<coordinates>-150.16649271991434,63.769881752104695,90162.28547497885 -150.13205808895063,63.961836307066804,113144.828831346						</coordinates>
					</LineString>
				</Placemark>
				<Placemark>
					<TimeSpan>
						<begin>2012-04-05</begin>
						<end></end>
					</TimeSpan>
					<styleUrl>branch_style24</styleUrl>
					<LineString>
						<tessellate>1</tessellate>
						<altitudeMode>relativeToGround</altitudeMode>
						<coordinates>-150.13205808895063,63.961836307066804,113144.828831346 -150.09782852704814,64.15379108493538,132591.59628673358						</coordinates>
					</LineString>
				</Placemark>
				<Placemark>
					<TimeSpan>
						<begin>2012-04-30</begin>
						<end></end>
					</TimeSpan>
					<styleUrl>branch_style24</styleUrl>
					<LineString>
						<tessellate>1</tessellate>
						<altitudeMode>relativeToGround</altitudeMode>
						<coordinates>-150.09782852704814,64.15379108493538,132591.59628673358 -150.06380720956608,64.3457460984665,148502.58784114165						</coordinates>
					</LineString>
				</Placemark>
				<Placemark>
					<TimeSpan>
						<begin>2012-05-24</begin>
						<end></end>
					</TimeSpan>
					<styleUrl>branch_style24</styleUrl>
					<LineString>
						<tessellate>1</tessellate>
						<altitudeMode>relativeToGround</altitudeMode>
						<coordinates>-150.06380720956608,64.3457460984665,148502.58784114165 -150.0299973812592,64.53770136219225,160877.80349457014						</coordinates>
					</LineString>
				</Placemark>
				<Placemark>
					<TimeSpan>
						<begin>2012-06-18</begin>
						<end></end>
					</TimeSpan>
					<styleUrl>branch_style24</styleUrl>
					<LineString>
						<tessellate>1</tessellate>
						<altitudeMode>relativeToGround</altitudeMode>
						<coordinates>-150.0299973812592,64.53770136219225,160877.80349457014 -149.99640237142725,64.72965689283022,169717.243247019						</coordinates>
					</LineString>
				</Placemark>
				<Placemark>
					<TimeSpan>
						<begin>2012-07-13</begin>
						<end></end>
					</TimeSpan>
					<styleUrl>branch_style24</styleUrl>
					<LineString>
						<tessellate>1</tessellate>
						<altitudeMode>relativeToGround</altitudeMode>
						<coordinates>-149.99640237142725,64.72965689283022,169717.243247019 -149.96302561442434,64.92161270982923,175020.90709848836						</coordinates>
					</LineString>
				</Placemark>
				<Placemark>
					<TimeSpan>
						<begin>2012-08-07</begin>
						<end></end>
					</TimeSpan>
					<styleUrl>branch_style24</styleUrl>
					<LineString>
						<tessellate>1</tessellate>
						<altitudeMode>relativeToGround</altitudeMode>
						<coordinates>-149.96302561442434,64.92161270982923,175020.90709848836 -149.9298706779916,65.1135688361133,176788.79504897812						</coordinates>
					</LineString>
				</Placemark>
				<Placemark>
					<TimeSpan>
						<begin>2012-08-31</begin>
						<end></end>
					</TimeSpan>
					<styleUrl>branch_style24</styleUrl>
					<LineString>
						<tessellate>1</tessellate>
						<altitudeMode>relativeToGround</altitudeMode>
						<coordinates>-149.9298706779916,65.1135688361133,176788.79504897812 -149.89694130336113,65.30552529912235,175020.9070984884						</coordinates>
					</LineString>
				</Placemark>
				<Placemark>
					<TimeSpan>
						<begin>2012-09-25</begin>
						<end></end>
					</TimeSpan>
					<styleUrl>branch_style24</styleUrl>
					<LineString>
						<tessellate>1</tessellate>
						<altitudeMode>relativeToGround</altitudeMode>
						<coordinates>-149.89694130336113,65.30552529912235,175020.9070984884 -149.86424146372048,65.49748213231506,169717.24324701904						</coordinates>
					</LineString>
				</Placemark>
				<Placemark>
					<TimeSpan>
						<begin>2012-10-20</begin>
						<end></end>
					</TimeSpan>
					<styleUrl>branch_style24</styleUrl>
					<LineString>
						<tessellate>1</tessellate>
						<altitudeMode>relativeToGround</altitudeMode>
						<coordinates>-149.86424146372048,65.49748213231506,169717.24324701904 -149.831775452585,65.68943937742145,160877.80349457014						</coordinates>
					</LineString>
				</Placemark>
				<Placemark>
					<TimeSpan>
						<begin>2012-11-13</begin>
						<end></end>
					</TimeSpan>
					<styleUrl>branch_style24</styleUrl>
					<LineString>
						<tessellate>1</tessellate>
						<altitudeMode>relativeToGround</altitudeMode>
						<coordinates>-149.831775452585,65.68943937742145,160877.80349457014 -149.7995480235529,65.88139708798032,148502.58784114174						</coordinates>
					</LineString>
				</Placemark>
				<Placemark>
					<TimeSpan>
						<begin>2012-12-08</begin>
						<end></end>
					</TimeSpan>
					<styleUrl>branch_style24</styleUrl>
					<LineString>
						<tessellate>1</tessellate>
						<altitudeMode>relativeToGround</altitudeMode>
						<coordinates>-149.7995480235529,65.88139708798032,148502.58784114174 -149.7675646244504,66.07335533523077,132591.5962867337						</coordinates>
					</LineString>
				</Placemark>
				<Placemark>
					<TimeSpan>
						<begin>2013-01-02</begin>
						<end></end>
					</TimeSpan>
					<styleUrl>branch_style24</styleUrl>
					<LineString>
						<tessellate>1</tessellate>
						<altitudeMode>relativeToGround</altitudeMode>
						<coordinates>-149.7675646244504,66.07335533523077,132591.5962867337 -149.73583182060466,66.26531421870776,113144.82883134607						</coordinates>
					</LineString>
				</Placemark>
				<Placemark>
					<TimeSpan>
						<begin>2013-01-26</begin>
						<end></end>
					</TimeSpan>
					<styleUrl>branch_style24</styleUrl>
					<LineString>
						<tessellate>1</tessellate>
						<altitudeMode>relativeToGround</altitudeMode>
						<coordinates>-149.73583182060466,66.26531421870776,113144.82883134607 -149.7043581443822,66.45727388741315,90162.28547497891						</coordinates>
					</LineString>
				</Placemark>
				<Placemark>
					<TimeSpan>
						<begin>2013-02-20</begin>
						<end></end>
					</TimeSpan>
					<styleUrl>branch_style24</styleUrl>
					<LineString>
						<tessellate>1</tessellate>
						<altitudeMode>relativeToGround</altitudeMode>
						<coordinates>-149.7043581443822,66.45727388741315,90162.28547497891 -149.6731560832506,66.64923458916061,63643.96621763217						</coordinates>
					</LineString>
				</Placemark>
				<Placemark>
					<TimeSpan>
						<begin>2013-03-17</begin>
						<end></end>
					</TimeSpan>
					<styleUrl>branch_style24</styleUrl>
					<LineString>
						<tessellate>1</tessellate>
						<altitudeMode>relativeToGround</altitudeMode>
						<coordinates>-149.6731560832506,66.64923458916061,63643.96621763217 -149.64224805857893,66.84119681841996,33589.87105930585						</coordinates>
					</LineString>
				</Placemark>
				<Placemark>
					<TimeSpan>
						<begin>2013-04-11</begin>
						<end></end>
					</TimeSpan>
					<styleUrl>branch_style24</styleUrl>
					<LineString>
						<tessellate>1</tessellate>
						<altitudeMode>relativeToGround</altitudeMode>
						<coordinates>-149.64224805857893,66.84119681841996,33589.87105930585 -149.61181640625,67.03316497802734,0.0						</coordinates>
					</LineString>
				</Placemark>
			</Folder>
			<Folder>
				<name>E:D</name>
				<Placemark>
					<TimeSpan>
						<begin>2012-06-27</begin>
						<end></end>
					</TimeSpan>
					<styleUrl>branch_style25</styleUrl>
					<LineString>
						<tessellate>1</tessellate>
						<altitudeMode>relativeToGround</altitudeMode>
						<coordinates>-150.27099609375,63.19401931762695,0.0 -150.23596476898885,63.38597326694575,33589.87105930585						</coordinates>
					</LineString>
				</Placemark>
				<Placemark>
					<TimeSpan>
						<begin>2012-08-03</begin>
						<end></end>
					</TimeSpan>
					<styleUrl>branch_style25</styleUrl>
					<LineString>
						<tessellate>1</tessellate>
						<altitudeMode>relativeToGround</altitudeMode>
						<coordinates>-150.23596476898885,63.38597326694575,33589.87105930585 -150.20112930259458,63.57792740875575,63643.96621763213						</coordinates>
					</LineString>
				</Placemark>
				<Placemark>
					<TimeSpan>
						<begin>2012-09-08</begin>
						<end></end>
					</TimeSpan>
					<styleUrl>branch_style25</styleUrl>
					<LineString>
						<tessellate>1</tessellate>
						<altitudeMode>relativeToGround</altitudeMode>
						<coordinates>-150.20112930259458,63.57792740875575,63643.96621763213 -150.16649271991434,63.769881752104695,90162.28547497885						</coordinates>
					</LineString>
				</Placemark>
				<Placemark>
					<TimeSpan>
						<begin>2012-10-15</begin>
						<end></end>
					</TimeSpan>
					<styleUrl>branch_style25</styleUrl>
					<LineString>
						<tessellate>1</tessellate>
						<altitudeMode>relativeToGround</altitudeMode>
						<coordinates>-150.16649271991434,63.769881752104695,90162.28547497885 -150.13205808895063,63.961836307066804,113144.828831346						</coordinates>
					</LineString>
				</Placemark>
				<Placemark>
					<TimeSpan>
						<begin>2012-11-21</begin>
						<end></end>
					</TimeSpan>
					<styleUrl>branch_style25</styleUrl>
					<LineString>
						<tessellate>1</tessellate>
						<altitudeMode>relativeToGround</altitudeMode>
						<coordinates>-150.13205808895063,63.961836307066804,113144.828831346 -150.09782852704814,64.15379108493538,132591.59628673358						</coordinates>
					</LineString>
				</Placemark>
				<Placemark>
					<TimeSpan>
						<begin>2012-12-27</begin>
						<end></end>
					</TimeSpan>
					<styleUrl>branch_style25</styleUrl>
					<LineString>
						<tessellate>1</tessellate>
						<altitudeMode>relativeToGround</altitudeMode>
						<coordinates>-150.09782852704814,64.15379108493538,132591.59628673358 -150.06380720956608,64.3457460984665,148502.58784114165						</coordinates>
					</LineString>
				</Placemark>
				<Placemark>
					<TimeSpan>
						<begin>2013-02-02</begin>
						<end></end>
					</TimeSpan>
					<styleUrl>branch_style25</styleUrl>
					<LineString>
						<tessellate>1</tessellate>
						<altitudeMode>relativeToGround</altitudeMode>
						<coordinates>-150.06380720956608,64.3457460984665,148502.58784114165 -150.0299973812592,64.53770136219225,160877.80349457014						</coordinates>
					</LineString>
				</Placemark>
				<Placemark>
					<TimeSpan>
						<begin>2013-03-11</begin>
						<end></end>
					</TimeSpan>
					<styleUrl>branch_style25</styleUrl>
					<LineString>
						<tessellate>1</tessellate>
						<altitudeMode>relativeToGround</altitudeMode>
						<coordinates>-150.0299973812592,64.53770136219225,160877.80349457014 -149.99640237142725,64.72965689283022,169717.243247019						</coordinates>
					</LineString>
				</Placemark>
				<Placemark>
					<TimeSpan>
						<begin>2013-04-16</begin>
						<end></end>
					</TimeSpan>
					<styleUrl>branch_style25</styleUrl>
					<LineString>
						<tessellate>1</tessellate>
						<altitudeMode>relativeToGround</altitudeMode>
						<coordinates>-149.99640237142725,64.72965689283022,169717.243247019 -149.96302561442434,64.92161270982923,175020.90709848836						</coordinates>
					</LineString>
				</Placemark>
				<Placemark>
					<TimeSpan>
						<begin>2013-05-23</begin>
						<end></end>
					</TimeSpan>
					<styleUrl>branch_style25</styleUrl>
					<LineString>
						<tessellate>1</tessellate>
						<altitudeMode>relativeToGround</altitudeMode>
						<coordinates>-149.96302561442434,64.92161270982923,175020.90709848836 -149.9298706779916,65.1135688361133,176788.79504897812						</coordinates>
					</LineString>
				</Placemark>
				<Placemark>
					<TimeSpan>
						<begin>2013-06-29</begin>
						<end></end>
					</TimeSpan>
					<styleUrl>branch_style25</styleUrl>
					<LineString>
						<tessellate>1</tessellate>
						<altitudeMode>relativeToGround</altitudeMode>
						<coordinates>-149.9298706779916,65.1135688361133,176788.79504897812 -149.89694130336113,65.30552529912235,175020.9070984884						</coordinates>
					</LineString>
				</Placemark>
				<Placemark>
					<TimeSpan>
						<begin>2013-08-04</begin>
						<end></end>
					</TimeSpan>
					<styleUrl>branch_style25</styleUrl>
					<LineString>
						<tessellate>1</tessellate>
						<altitudeMode>relativeToGround</altitudeMode>
						<coordinates>-149.89694130336113,65.30552529912235,175020.9070984884 -149.86424146372048,65.49748213231506,169717.24324701904						</coordinates>
					</LineString>
				</Placemark>
				<Placemark>
					<TimeSpan>
						<begin>2013-09-10</begin>
						<end></end>
					</TimeSpan>
					<styleUrl>branch_style25</styleUrl>
					<LineString>
						<tessellate>1</tessellate>
						<altitudeMode>relativeToGround</altitudeMode>
						<coordinates>-149.86424146372048,65.49748213231506,169717.24324701904 -149.831775452585,65.68943937742145,160877.80349457014						</coordinates>
					</LineString>
				</Placemark>
				<Placemark>
					<TimeSpan>
						<begin>2013-10-17</begin>
						<end></end>
					</TimeSpan>
					<styleUrl>branch_style25</styleUrl>
					<LineString>
						<tessellate>1</tessellate>
						<altitudeMode>relativeToGround</altitudeMode>
						<coordinates>-149.831775452585,65.68943937742145,160877.80349457014 -149.7995480235529,65.88139708798032,148502.58784114174						</coordinates>
					</LineString>
				</Placemark>
				<Placemark>
					<TimeSpan>
						<begin>2013-11-22</begin>
						<end></end>
					</TimeSpan>
					<styleUrl>branch_style25</styleUrl>
					<LineString>
						<tessellate>1</tessellate>
						<altitudeMode>relativeToGround</altitudeMode>
						<coordinates>-149.7995480235529,65.88139708798032,148502.58784114174 -149.7675646244504,66.07335533523077,132591.5962867337						</coordinates>
					</LineString>
				</Placemark>
				<Placemark>
					<TimeSpan>
						<begin>2013-12-29</begin>
						<end></end>
					</TimeSpan>
					<styleUrl>branch_style25</styleUrl>
					<LineString>
						<tessellate>1</tessellate>
						<altitudeMode>relativeToGround</altitudeMode>
						<coordinates>-149.7675646244504,66.07335533523077,132591.5962867337 -149.73583182060466,66.26531421870776,113144.82883134607						</coordinates>
					</LineString>
				</Placemark>
				<Placemark>
					<TimeSpan>
						<begin>2014-02-04</begin>
						<end></end>
					</TimeSpan>
					<styleUrl>branch_style25</styleUrl>
					<LineString>
						<tessellate>1</tessellate>
						<altitudeMode>relativeToGround</altitudeMode>
						<coordinates>-149.73583182060466,66.26531421870776,113144.82883134607 -149.7043581443822,66.45727388741315,90162.28547497891						</coordinates>
					</LineString>
				</Placemark>
				<Placemark>
					<TimeSpan>
						<begin>2014-03-12</begin>
						<end></end>
					</TimeSpan>
					<styleUrl>branch_style25</styleUrl>
					<LineString>
						<tessellate>1</tessellate>
						<altitudeMode>relativeToGround</altitudeMode>
						<coordinates>-149.7043581443822,66.45727388741315,90162.28547497891 -149.6731560832506,66.64923458916061,63643.96621763217						</coordinates>
					</LineString>
				</Placemark>
				<Placemark>
					<TimeSpan>
						<begin>2014-04-18</begin>
						<end></end>
					</TimeSpan>
					<styleUrl>branch_style25</styleUrl>
					<LineString>
						<tessellate>1</tessellate>
						<altitudeMode>relativeToGround</altitudeMode>
						<coordinates>-149.6731560832506,66.64923458916061,63643.96621763217 -149.64224805857893,66.84119681841996,33589.87105930585						</coordinates>
					</LineString>
				</Placemark>
				<Placemark>
					<TimeSpan>
						<begin>2014-05-25</begin>
						<end></end>
					</TimeSpan>
					<styleUrl>branch_style25</styleUrl>
					<LineString>
						<tessellate>1</tessellate>
						<altitudeMode>relativeToGround</altitudeMode>
						<coordinates>-149.64224805857893,66.84119681841996,33589.87105930585 -149.61181640625,67.03316497802734,0.0						</coordinates>
					</LineString>
				</Placemark>
			</Folder>
			<Folder>
				<name>E:A</name>
				<Placemark>
					<TimeSpan>
						<begin>2013-06-30</begin>
						<end></end>
					</TimeSpan>
					<styleUrl>branch_style26</styleUrl>
					<LineString>
						<tessellate>1</tessellate>
						<altitudeMode>relativeToGround</altitudeMode>
						<coordinates>-150.27099609375,63.19401931762695,0.0 -150.44996679635398,63.32616291675714,26420.216101980932						</coordinates>
					</LineString>
				</Placemark>
				<Placemark>
					<TimeSpan>
						<begin>2013-07-15</begin>
						<end></end>
					</TimeSpan>
					<styleUrl>branch_style26</styleUrl>
					<LineString>
						<tessellate>1</tessellate>
						<altitudeMode>relativeToGround</altitudeMode>
						<coordinates>-150.44996679635398,63.32616291675714,26420.216101980932 -150.62819834600862,63.45831181171885,50059.356824805975						</coordinates>
					</LineString>
				</Placemark>
				<Placemark>
					<TimeSpan>
						<begin>2013-07-29</begin>
						<end></end>
					</TimeSpan>
					<styleUrl>branch_style26</styleUrl>
					<LineString>
						<tessellate>1</tessellate>
						<altitudeMode>relativeToGround</altitudeMode>
						<coordinates>-150.62819834600862,63.45831181171885,50059.356824805975 -150.80568327628652,63.59046626283053,70917.42216847514						</coordinates>
					</LineString>
				</Placemark>
				<Placemark>
					<TimeSpan>
						<begin>2013-08-13</begin>
						<end></end>
					</TimeSpan>
					<styleUrl>branch_style26</styleUrl>
					<LineString>
						<tessellate>1</tessellate>
						<altitudeMode>relativeToGround</altitudeMode>
						<coordinates>-150.80568327628652,63.59046626283053,70917.42216847514 -150.9824139829892,63.7226265605383,88994.41213298841						</coordinates>
					</LineString>
				</Placemark>
				<Placemark>
					<TimeSpan>
						<begin>2013-08-28</begin>
						<end></end>
					</TimeSpan>
					<styleUrl>branch_style26</styleUrl>
					<LineString>
						<tessellate>1</tessellate>
						<altitudeMode>relativeToGround</altitudeMode>
						<coordinates>-150.9824139829892,63.7226265605383,88994.41213298841 -151.1583826985675,63.854793031060346,104290.3267183458						</coordinates>
					</LineString>
				</Placemark>
				<Placemark>
					<TimeSpan>
						<begin>2013-09-11</begin>
						<end></end>
					</TimeSpan>
					<styleUrl>branch_style26</styleUrl>
					<LineString>
						<tessellate>1</tessellate>
						<altitudeMode>relativeToGround</altitudeMode>
						<coordinates>-151.1583826985675,63.854793031060346,104290.3267183458 -151.3335814594528,63.98696604353493,116805.16592454728						</coordinates>
					</LineString>
				</Placemark>
				<Placemark>
					<TimeSpan>
						<begin>2013-09-26</begin>
						<end></end>
					</TimeSpan>
					<styleUrl>branch_style26</styleUrl>
					<LineString>
						<tessellate>1</tessellate>
						<altitudeMode>relativeToGround</altitudeMode>
						<coordinates>-151.3335814594528,63.98696604353493,116805.16592454728 -151.50800206375095,64.1191460192081,126538.92975159289						</coordinates>
					</LineString>
				</Placemark>
				<Placemark>
					<TimeSpan>
						<begin>2013-10-10</begin>
						<end></end>
					</TimeSpan>
					<styleUrl>branch_style26</styleUrl>
					<LineString>
						<tessellate>1</tessellate>
						<altitudeMode>relativeToGround</altitudeMode>
						<coordinates>-151.50800206375095,64.1191460192081,126538.92975159289 -151.68163601557413,64.25133344344515,133491.61819948262						</coordinates>
					</LineString>
				</Placemark>
				<Placemark>
					<TimeSpan>
						<begin>2013-10-25</begin>
						<end></end>
					</TimeSpan>
					<styleUrl>branch_style26</styleUrl>
					<LineString>
						<tessellate>1</tessellate>
						<altitudeMode>relativeToGround</altitudeMode>
						<coordinates>-151.68163601557413,64.25133344344515,133491.61819948262 -151.85447445041768,64.38352888174117,137663.23126821645						</coordinates>
					</LineString>
				</Placemark>
				<Placemark>
					<TimeSpan>
						<begin>2013-11-09</begin>
						<end></end>
					</TimeSpan>
					<styleUrl>branch_style26</styleUrl>
					<LineString>
						<tessellate>1</tessellate>
						<altitudeMode>relativeToGround</altitudeMode>
						<coordinates>-151.85447445041768,64.38352888174117,137663.23126821645 -152.02650803293383,64.5157330015463,139053.7689577944						</coordinates>
					</LineString>
				</Placemark>
				<Placemark>
					<TimeSpan>
						<begin>2013-11-23</begin>
						<end></end>
					</TimeSpan>
					<styleUrl>branch_style26</styleUrl>
					<LineString>
						<tessellate>1</tessellate>
						<altitudeMode>relativeToGround</altitudeMode>
						<coordinates>-152.02650803293383,64.5157330015463,139053.7689577944 -152.1977268132542,64.64794660281078,137663.23126821642						</coordinates>
					</LineString>
				</Placemark>
				<Placemark>
					<TimeSpan>
						<begin>2013-12-08</begin>
						<end></end>
					</TimeSpan>
					<styleUrl>branch_style26</styleUrl>
					<LineString>
						<tessellate>1</tessellate>
						<altitudeMode>relativeToGround</altitudeMode>
						<coordinates>-152.1977268132542,64.64794660281078,137663.23126821642 -152.36812001876754,64.78017066208847,133491.61819948262						</coordinates>
					</LineString>
				</Placemark>
				<Placemark>
					<TimeSpan>
						<begin>2013-12-22</begin>
						<end></end>
					</TimeSpan>
					<styleUrl>branch_style26</styleUrl>
					<LineString>
						<tessellate>1</tessellate>
						<altitudeMode>relativeToGround</altitudeMode>
						<coordinates>-152.36812001876754,64.78017066208847,133491.61819948262 -152.53767574091125,64.91240639866507,126538.92975159295						</coordinates>
					</LineString>
				</Placemark>
				<Placemark>
					<TimeSpan>
						<begin>2014-01-06</begin>
						<end></end>
					</TimeSpan>
					<styleUrl>branch_style26</styleUrl>
					<LineString>
						<tessellate>1</tessellate>
						<altitudeMode>relativeToGround</altitudeMode>
						<coordinates>-152.53767574091125,64.91240639866507,126538.92975159295 -152.7063804418226,65.04465537842658,116805.1659245473						</coordinates>
					</LineString>
				</Placemark>
				<Placemark>
					<TimeSpan>
						<begin>2014-01-21</begin>
						<end></end>
					</TimeSpan>
					<styleUrl>branch_style26</styleUrl>
					<LineString>
						<tessellate>1</tessellate>
						<altitudeMode>relativeToGround</altitudeMode>
						<coordinates>-152.7063804418226,65.04465537842658,116805.1659245473 -152.87421813045012,65.17691968688673,104290.32671834581						</coordinates>
					</LineString>
				</Placemark>
				<Placemark>
					<TimeSpan>
						<begin>2014-02-04</begin>
						<end></end>
					</TimeSpan>
					<styleUrl>branch_style26</styleUrl>
					<LineString>
						<tessellate>1</tessellate>
						<altitudeMode>relativeToGround</altitudeMode>
						<coordinates>-152.87421813045012,65.17691968688673,104290.32671834581 -153.04116887704134,65.30920224046238,88994.41213298845						</coordinates>
					</LineString>
				</Placemark>
				<Placemark>
					<TimeSpan>
						<begin>2014-02-19</begin>
						<end></end>
					</TimeSpan>
					<styleUrl>branch_style26</styleUrl>
					<LineString>
						<tessellate>1</tessellate>
						<altitudeMode>relativeToGround</altitudeMode>
						<coordinates>-153.04116887704134,65.30920224046238,88994.41213298845 -153.2072058378146,65.44150740863086,70917.42216847523						</coordinates>
					</LineString>
				</Placemark>
				<Placemark>
					<TimeSpan>
						<begin>2014-03-05</begin>
						<end></end>
					</TimeSpan>
					<styleUrl>branch_style26</styleUrl>
					<LineString>
						<tessellate>1</tessellate>
						<altitudeMode>relativeToGround</altitudeMode>
						<coordinates>-153.2072058378146,65.44150740863086,70917.42216847523 -153.37228830383413,65.57384246458011,50059.35682480602						</coordinates>
					</LineString>
				</Placemark>
				<Placemark>
					<TimeSpan>
						<begin>2014-03-20</begin>
						<end></end>
					</TimeSpan>
					<styleUrl>branch_style26</styleUrl>
					<LineString>
						<tessellate>1</tessellate>
						<altitudeMode>relativeToGround</altitudeMode>
						<coordinates>-153.37228830383413,65.57384246458011,50059.35682480602 -153.53634082484567,65.70622193346996,26420.216101980943						</coordinates>
					</LineString>
				</Placemark>
				<Placemark>
					<TimeSpan>
						<begin>2014-04-04</begin>
						<end></end>
					</TimeSpan>
					<styleUrl>branch_style26</styleUrl>
					<LineString>
						<tessellate>1</tessellate>
						<altitudeMode>relativeToGround</altitudeMode>
						<coordinates>-153.53634082484567,65.70622193346996,26420.216101980943 -153.69873046875,65.83877563476562,1.1641532182693481E-10						</coordinates>
					</LineString>
				</Placemark>
			</Folder>
			<Folder>
				<name>E:D</name>
				<Placemark>
					<TimeSpan>
						<begin>2011-11-26</begin>
						<end></end>
					</TimeSpan>
					<styleUrl>branch_style27</styleUrl>
					<LineString>
						<tessellate>1</tessellate>
						<altitudeMode>relativeToGround</altitudeMode>
						<coordinates>-150.27099609375,63.19401931762695,0.0 -150.23596476898885,63.38597326694575,33589.87105930585						</coordinates>
					</LineString>
				</Placemark>
				<Placemark>
					<TimeSpan>
						<begin>2011-12-20</begin>
						<end></end>
					</TimeSpan>
					<styleUrl>branch_style27</styleUrl>
					<LineString>
						<tessellate>1</tessellate>
						<altitudeMode>relativeToGround</altitudeMode>
						<coordinates>-150.23596476898885,63.38597326694575,33589.87105930585 -150.20112930259458,63.57792740875575,63643.96621763213						</coordinates>
					</LineString>
				</Placemark>
				<Placemark>
					<TimeSpan>
						<begin>2012-01-14</begin>
						<end></end>
					</TimeSpan>
					<styleUrl>branch_style27</styleUrl>
					<LineString>
						<tessellate>1</tessellate>
						<altitudeMode>relativeToGround</altitudeMode>
						<coordinates>-150.20112930259458,63.57792740875575,63643.96621763213 -150.16649271991434,63.769881752104695,90162.28547497885						</coordinates>
					</LineString>
				</Placemark>
				<Placemark>
					<TimeSpan>
						<begin>2012-02-07</begin>
						<end></end>
					</TimeSpan>
					<styleUrl>branch_style27</styleUrl>
					<LineString>
						<tessellate>1</tessellate>
						<altitudeMode>relativeToGround</altitudeMode>
						<coordinates>-150.16649271991434,63.769881752104695,90162.28547497885 -150.13205808895063,63.961836307066804,113144.828831346						</coordinates>
					</LineString>
				</Placemark>
				<Placemark>
					<TimeSpan>
						<begin>2012-03-02</begin>
						<end></end>
					</TimeSpan>
					<styleUrl>branch_style27</styleUrl>
					<LineString>
						<tessellate>1</tessellate>
						<altitudeMode>relativeToGround</altitudeMode>
						<coordinates>-150.13205808895063,63.961836307066804,113144.828831346 -150.09782852704814,64.15379108493538,132591.59628673358						</coordinates>
					</LineString>
				</Placemark>
				<Placemark>
					<TimeSpan>
						<begin>2012-03-27</begin>
						<end></end>
					</TimeSpan>
					<styleUrl>branch_style27</styleUrl>
					<LineString>
						<tessellate>1</tessellate>
						<altitudeMode>relativeToGround</altitudeMode>
						<coordinates>-150.09782852704814,64.15379108493538,132591.59628673358 -150.06380720956608,64.3457460984665,148502.58784114165						</coordinates>
					</LineString>
				</Placemark>
				<Placemark>
					<TimeSpan>
						<begin>2012-04-20</begin>
						<end></end>
					</TimeSpan>
					<styleUrl>branch_style27</styleUrl>
					<LineString>
						<tessellate>1</tessellate>
						<altitudeMode>relativeToGround</altitudeMode>
						<coordinates>-150.06380720956608,64.3457460984665,148502.58784114165 -150.0299973812592,64.53770136219225,160877.80349457014						</coordinates>
					</LineString>
				</Placemark>
				<Placemark>
					<TimeSpan>
						<begin>2012-05-14</begin>
						<end></end>
					</TimeSpan>
					<styleUrl>branch_style27</styleUrl>
					<LineString>
						<tessellate>1</tessellate>
						<altitudeMode>relativeToGround</altitudeMode>
						<coordinates>-150.0299973812592,64.53770136219225,160877.80349457014 -149.99640237142725,64.72965689283022,169717.243247019						</coordinates>
					</LineString>
				</Placemark>
				<Placemark>
					<TimeSpan>
						<begin>2012-06-08</begin>
						<end></end>
					</TimeSpan>
					<styleUrl>branch_style27</styleUrl>
					<LineString>
						<tessellate>1</tessellate>
						<altitudeMode>relativeToGround</altitudeMode>
						<coordinates>-149.99640237142725,64.72965689283022,169717.243247019 -149.96302561442434,64.92161270982923,175020.90709848836						</coordinates>
					</LineString>
				</Placemark>
				<Placemark>
					<TimeSpan>
						<begin>2012-07-02</begin>
						<end></end>
					</TimeSpan>
					<styleUrl>branch_style27</styleUrl>
					<LineString>
						<tessellate>1</tessellate>
						<altitudeMode>relativeToGround</altitudeMode>
						<coordinates>-149.96302561442434,64.92161270982923,175020.90709848836 -149.9298706779916,65.1135688361133,176788.79504897812						</coordinates>
					</LineString>
				</Placemark>
				<Placemark>
					<TimeSpan>
						<begin>2012-07-26</begin>
						<end></end>
					</TimeSpan>
					<styleUrl>branch_style27</styleUrl>
					<LineString>
						<tessellate>1</tessellate>
						<altitudeMode>relativeToGround</altitudeMode>
						<coordinates>-149.9298706779916,65.1135688361133,176788.79504897812 -149.89694130336113,65.30552529912235,175020.9070984884						</coordinates>
					</LineString>
				</Placemark>
				<Placemark>
					<TimeSpan>
						<begin>2012-08-20</begin>
						<end></end>
					</TimeSpan>
					<styleUrl>branch_style27</styleUrl>
					<LineString>
						<tessellate>1</tessellate>
						<altitudeMode>relativeToGround</altitudeMode>
						<coordinates>-149.89694130336113,65.30552529912235,175020.9070984884 -149.86424146372048,65.49748213231506,169717.24324701904						</coordinates>
					</LineString>
				</Placemark>
				<Placemark>
					<TimeSpan>
						<begin>2012-09-13</begin>
						<end></end>
					</TimeSpan>
					<styleUrl>branch_style27</styleUrl>
					<LineString>
						<tessellate>1</tessellate>
						<altitudeMode>relativeToGround</altitudeMode>
						<coordinates>-149.86424146372048,65.49748213231506,169717.24324701904 -149.831775452585,65.68943937742145,160877.80349457014						</coordinates>
					</LineString>
				</Placemark>
				<Placemark>
					<TimeSpan>
						<begin>2012-10-07</begin>
						<end></end>
					</TimeSpan>
					<styleUrl>branch_style27</styleUrl>
					<LineString>
						<tessellate>1</tessellate>
						<altitudeMode>relativeToGround</altitudeMode>
						<coordinates>-149.831775452585,65.68943937742145,160877.80349457014 -149.7995480235529,65.88139708798032,148502.58784114174						</coordinates>
					</LineString>
				</Placemark>
				<Placemark>
					<TimeSpan>
						<begin>2012-11-01</begin>
						<end></end>
					</TimeSpan>
					<styleUrl>branch_style27</styleUrl>
					<LineString>
						<tessellate>1</tessellate>
						<altitudeMode>relativeToGround</altitudeMode>
						<coordinates>-149.7995480235529,65.88139708798032,148502.58784114174 -149.7675646244504,66.07335533523077,132591.5962867337						</coordinates>
					</LineString>
				</Placemark>
				<Placemark>
					<TimeSpan>
						<begin>2012-11-25</begin>
						<end></end>
					</TimeSpan>
					<styleUrl>branch_style27</styleUrl>
					<LineString>
						<tessellate>1</tessellate>
						<altitudeMode>relativeToGround</altitudeMode>
						<coordinates>-149.7675646244504,66.07335533523077,132591.5962867337 -149.73583182060466,66.26531421870776,113144.82883134607						</coordinates>
					</LineString>
				</Placemark>
				<Placemark>
					<TimeSpan>
						<begin>2012-12-19</begin>
						<end></end>
					</TimeSpan>
					<styleUrl>branch_style27</styleUrl>
					<LineString>
						<tessellate>1</tessellate>
						<altitudeMode>relativeToGround</altitudeMode>
						<coordinates>-149.73583182060466,66.26531421870776,113144.82883134607 -149.7043581443822,66.45727388741315,90162.28547497891						</coordinates>
					</LineString>
				</Placemark>
				<Placemark>
					<TimeSpan>
						<begin>2013-01-13</begin>
						<end></end>
					</TimeSpan>
					<styleUrl>branch_style27</styleUrl>
					<LineString>
						<tessellate>1</tessellate>
						<altitudeMode>relativeToGround</altitudeMode>
						<coordinates>-149.7043581443822,66.45727388741315,90162.28547497891 -149.6731560832506,66.64923458916061,63643.96621763217						</coordinates>
					</LineString>
				</Placemark>
				<Placemark>
					<TimeSpan>
						<begin>2013-02-06</begin>
						<end></end>
					</TimeSpan>
					<styleUrl>branch_style27</styleUrl>
					<LineString>
						<tessellate>1</tessellate>
						<altitudeMode>relativeToGround</altitudeMode>
						<coordinates>-149.6731560832506,66.64923458916061,63643.96621763217 -149.64224805857893,66.84119681841996,33589.87105930585						</coordinates>
					</LineString>
				</Placemark>
				<Placemark>
					<TimeSpan>
						<begin>2013-03-03</begin>
						<end></end>
					</TimeSpan>
					<styleUrl>branch_style27</styleUrl>
					<LineString>
						<tessellate>1</tessellate>
						<altitudeMode>relativeToGround</altitudeMode>
						<coordinates>-149.64224805857893,66.84119681841996,33589.87105930585 -149.61181640625,67.03316497802734,0.0						</coordinates>
					</LineString>
				</Placemark>
			</Folder>
			<Folder>
				<name>E:D</name>
				<Placemark>
					<TimeSpan>
						<begin>2010-11-21</begin>
						<end></end>
					</TimeSpan>
					<styleUrl>branch_style28</styleUrl>
					<LineString>
						<tessellate>1</tessellate>
						<altitudeMode>relativeToGround</altitudeMode>
						<coordinates>-150.27099609375,63.19401931762695,0.0 -150.23596476898885,63.38597326694575,33589.87105930585						</coordinates>
					</LineString>
				</Placemark>
				<Placemark>
					<TimeSpan>
						<begin>2011-01-04</begin>
						<end></end>
					</TimeSpan>
					<styleUrl>branch_style28</styleUrl>
					<LineString>
						<tessellate>1</tessellate>
						<altitudeMode>relativeToGround</altitudeMode>
						<coordinates>-150.23596476898885,63.38597326694575,33589.87105930585 -150.20112930259458,63.57792740875575,63643.96621763213						</coordinates>
					</LineString>
				</Placemark>
				<Placemark>
					<TimeSpan>
						<begin>2011-02-17</begin>
						<end></end>
					</TimeSpan>
					<styleUrl>branch_style28</styleUrl>
					<LineString>
						<tessellate>1</tessellate>
						<altitudeMode>relativeToGround</altitudeMode>
						<coordinates>-150.20112930259458,63.57792740875575,63643.96621763213 -150.16649271991434,63.769881752104695,90162.28547497885						</coordinates>
					</LineString>
				</Placemark>
				<Placemark>
					<TimeSpan>
						<begin>2011-04-02</begin>
						<end></end>
					</TimeSpan>
					<styleUrl>branch_style28</styleUrl>
					<LineString>
						<tessellate>1</tessellate>
						<altitudeMode>relativeToGround</altitudeMode>
						<coordinates>-150.16649271991434,63.769881752104695,90162.28547497885 -150.13205808895063,63.961836307066804,113144.828831346						</coordinates>
					</LineString>
				</Placemark>
				<Placemark>
					<TimeSpan>
						<begin>2011-05-16</begin>
						<end></end>
					</TimeSpan>
					<styleUrl>branch_style28</styleUrl>
					<LineString>
						<tessellate>1</tessellate>
						<altitudeMode>relativeToGround</altitudeMode>
						<coordinates>-150.13205808895063,63.961836307066804,113144.828831346 -150.09782852704814,64.15379108493538,132591.59628673358						</coordinates>
					</LineString>
				</Placemark>
				<Placemark>
					<TimeSpan>
						<begin>2011-06-28</begin>
						<end></end>
					</TimeSpan>
					<styleUrl>branch_style28</styleUrl>
					<LineString>
						<tessellate>1</tessellate>
						<altitudeMode>relativeToGround</altitudeMode>
						<coordinates>-150.09782852704814,64.15379108493538,132591.59628673358 -150.06380720956608,64.3457460984665,148502.58784114165						</coordinates>
					</LineString>
				</Placemark>
				<Placemark>
					<TimeSpan>
						<begin>2011-08-11</begin>
						<end></end>
					</TimeSpan>
					<styleUrl>branch_style28</styleUrl>
					<LineString>
						<tessellate>1</tessellate>
						<altitudeMode>relativeToGround</altitudeMode>
						<coordinates>-150.06380720956608,64.3457460984665,148502.58784114165 -150.0299973812592,64.53770136219225,160877.80349457014						</coordinates>
					</LineString>
				</Placemark>
				<Placemark>
					<TimeSpan>
						<begin>2011-09-24</begin>
						<end></end>
					</TimeSpan>
					<styleUrl>branch_style28</styleUrl>
					<LineString>
						<tessellate>1</tessellate>
						<altitudeMode>relativeToGround</altitudeMode>
						<coordinates>-150.0299973812592,64.53770136219225,160877.80349457014 -149.99640237142725,64.72965689283022,169717.243247019						</coordinates>
					</LineString>
				</Placemark>
				<Placemark>
					<TimeSpan>
						<begin>2011-11-07</begin>
						<end></end>
					</TimeSpan>
					<styleUrl>branch_style28</styleUrl>
					<LineString>
						<tessellate>1</tessellate>
						<altitudeMode>relativeToGround</altitudeMode>
						<coordinates>-149.99640237142725,64.72965689283022,169717.243247019 -149.96302561442434,64.92161270982923,175020.90709848836						</coordinates>
					</LineString>
				</Placemark>
				<Placemark>
					<TimeSpan>
						<begin>2011-12-21</begin>
						<end></end>
					</TimeSpan>
					<styleUrl>branch_style28</styleUrl>
					<LineString>
						<tessellate>1</tessellate>
						<altitudeMode>relativeToGround</altitudeMode>
						<coordinates>-149.96302561442434,64.92161270982923,175020.90709848836 -149.9298706779916,65.1135688361133,176788.79504897812						</coordinates>
					</LineString>
				</Placemark>
				<Placemark>
					<TimeSpan>
						<begin>2012-02-02</begin>
						<end></end>
					</TimeSpan>
					<styleUrl>branch_style28</styleUrl>
					<LineString>
						<tessellate>1</tessellate>
						<altitudeMode>relativeToGround</altitudeMode>
						<coordinates>-149.9298706779916,65.1135688361133,176788.79504897812 -149.89694130336113,65.30552529912235,175020.9070984884						</coordinates>
					</LineString>
				</Placemark>
				<Placemark>
					<TimeSpan>
						<begin>2012-03-17</begin>
						<end></end>
					</TimeSpan>
					<styleUrl>branch_style28</styleUrl>
					<LineString>
						<tessellate>1</tessellate>
						<altitudeMode>relativeToGround</altitudeMode>
						<coordinates>-149.89694130336113,65.30552529912235,175020.9070984884 -149.86424146372048,65.49748213231506,169717.24324701904						</coordinates>
					</LineString>
				</Placemark>
				<Placemark>
					<TimeSpan>
						<begin>2012-04-30</begin>
						<end></end>
					</TimeSpan>
					<styleUrl>branch_style28</styleUrl>
					<LineString>
						<tessellate>1</tessellate>
						<altitudeMode>relativeToGround</altitudeMode>
						<coordinates>-149.86424146372048,65.49748213231506,169717.24324701904 -149.831775452585,65.68943937742145,160877.80349457014						</coordinates>
					</LineString>
				</Placemark>
				<Placemark>
					<TimeSpan>
						<begin>2012-06-13</begin>
						<end></end>
					</TimeSpan>
					<styleUrl>branch_style28</styleUrl>
					<LineString>
						<tessellate>1</tessellate>
						<altitudeMode>relativeToGround</altitudeMode>
						<coordinates>-149.831775452585,65.68943937742145,160877.80349457014 -149.7995480235529,65.88139708798032,148502.58784114174						</coordinates>
					</LineString>
				</Placemark>
				<Placemark>
					<TimeSpan>
						<begin>2012-07-27</begin>
						<end></end>
					</TimeSpan>
					<styleUrl>branch_style28</styleUrl>
					<LineString>
						<tessellate>1</tessellate>
						<altitudeMode>relativeToGround</altitudeMode>
						<coordinates>-149.7995480235529,65.88139708798032,148502.58784114174 -149.7675646244504,66.07335533523077,132591.5962867337						</coordinates>
					</LineString>
				</Placemark>
				<Placemark>
					<TimeSpan>
						<begin>2012-09-08</begin>
						<end></end>
					</TimeSpan>
					<styleUrl>branch_style28</styleUrl>
					<LineString>
						<tessellate>1</tessellate>
						<altitudeMode>relativeToGround</altitudeMode>
						<coordinates>-149.7675646244504,66.07335533523077,132591.5962867337 -149.73583182060466,66.26531421870776,113144.82883134607						</coordinates>
					</LineString>
				</Placemark>
				<Placemark>
					<TimeSpan>
						<begin>2012-10-22</begin>
						<end></end>
					</TimeSpan>
					<styleUrl>branch_style28</styleUrl>
					<LineString>
						<tessellate>1</tessellate>
						<altitudeMode>relativeToGround</altitudeMode>
						<coordinates>-149.73583182060466,66.26531421870776,113144.82883134607 -149.7043581443822,66.45727388741315,90162.28547497891						</coordinates>
					</LineString>
				</Placemark>
				<Placemark>
					<TimeSpan>
						<begin>2012-12-05</begin>
						<end></end>
					</TimeSpan>
					<styleUrl>branch_style28</styleUrl>
					<LineString>
						<tessellate>1</tessellate>
						<altitudeMode>relativeToGround</altitudeMode>
						<coordinates>-149.7043581443822,66.45727388741315,90162.28547497891 -149.6731560832506,66.64923458916061,63643.96621763217						</coordinates>
					</LineString>
				</Placemark>
				<Placemark>
					<TimeSpan>
						<begin>2013-01-18</begin>
						<end></end>
					</TimeSpan>
					<styleUrl>branch_style28</styleUrl>
					<LineString>
						<tessellate>1</tessellate>
						<altitudeMode>relativeToGround</altitudeMode>
						<coordinates>-149.6731560832506,66.64923458916061,63643.96621763217 -149.64224805857893,66.84119681841996,33589.87105930585						</coordinates>
					</LineString>
				</Placemark>
				<Placemark>
					<TimeSpan>
						<begin>2013-03-03</begin>
						<end></end>
					</TimeSpan>
					<styleUrl>branch_style28</styleUrl>
					<LineString>
						<tessellate>1</tessellate>
						<altitudeMode>relativeToGround</altitudeMode>
						<coordinates>-149.64224805857893,66.84119681841996,33589.87105930585 -149.61181640625,67.03316497802734,0.0						</coordinates>
					</LineString>
				</Placemark>
			</Folder>
			<Folder>
				<name>E:A</name>
				<Placemark>
					<TimeSpan>
						<begin>2010-10-22</begin>
						<end></end>
					</TimeSpan>
					<styleUrl>branch_style29</styleUrl>
					<LineString>
						<tessellate>1</tessellate>
						<altitudeMode>relativeToGround</altitudeMode>
						<coordinates>-150.27099609375,63.19401931762695,0.0 -150.44996679635398,63.32616291675714,26420.216101980932						</coordinates>
					</LineString>
				</Placemark>
				<Placemark>
					<TimeSpan>
						<begin>2010-12-09</begin>
						<end></end>
					</TimeSpan>
					<styleUrl>branch_style29</styleUrl>
					<LineString>
						<tessellate>1</tessellate>
						<altitudeMode>relativeToGround</altitudeMode>
						<coordinates>-150.44996679635398,63.32616291675714,26420.216101980932 -150.62819834600862,63.45831181171885,50059.356824805975						</coordinates>
					</LineString>
				</Placemark>
				<Placemark>
					<TimeSpan>
						<begin>2011-01-26</begin>
						<end></end>
					</TimeSpan>
					<styleUrl>branch_style29</styleUrl>
					<LineString>
						<tessellate>1</tessellate>
						<altitudeMode>relativeToGround</altitudeMode>
						<coordinates>-150.62819834600862,63.45831181171885,50059.356824805975 -150.80568327628652,63.59046626283053,70917.42216847514						</coordinates>
					</LineString>
				</Placemark>
				<Placemark>
					<TimeSpan>
						<begin>2011-03-15</begin>
						<end></end>
					</TimeSpan>
					<styleUrl>branch_style29</styleUrl>
					<LineString>
						<tessellate>1</tessellate>
						<altitudeMode>relativeToGround</altitudeMode>
						<coordinates>-150.80568327628652,63.59046626283053,70917.42216847514 -150.9824139829892,63.7226265605383,88994.41213298841						</coordinates>
					</LineString>
				</Placemark>
				<Placemark>
					<TimeSpan>
						<begin>2011-05-01</begin>
						<end></end>
					</TimeSpan>
					<styleUrl>branch_style29</styleUrl>
					<LineString>
						<tessellate>1</tessellate>
						<altitudeMode>relativeToGround</altitudeMode>
						<coordinates>-150.9824139829892,63.7226265605383,88994.41213298841 -151.1583826985675,63.854793031060346,104290.3267183458						</coordinates>
					</LineString>
				</Placemark>
				<Placemark>
					<TimeSpan>
						<begin>2011-06-18</begin>
						<end></end>
					</TimeSpan>
					<styleUrl>branch_style29</styleUrl>
					<LineString>
						<tessellate>1</tessellate>
						<altitudeMode>relativeToGround</altitudeMode>
						<coordinates>-151.1583826985675,63.854793031060346,104290.3267183458 -151.3335814594528,63.98696604353493,116805.16592454728						</coordinates>
					</LineString>
				</Placemark>
				<Placemark>
					<TimeSpan>
						<begin>2011-08-05</begin>
						<end></end>
					</TimeSpan>
					<styleUrl>branch_style29</styleUrl>
					<LineString>
						<tessellate>1</tessellate>
						<altitudeMode>relativeToGround</altitudeMode>
						<coordinates>-151.3335814594528,63.98696604353493,116805.16592454728 -151.50800206375095,64.1191460192081,126538.92975159289						</coordinates>
					</LineString>
				</Placemark>
				<Placemark>
					<TimeSpan>
						<begin>2011-09-22</begin>
						<end></end>
					</TimeSpan>
					<styleUrl>branch_style29</styleUrl>
					<LineString>
						<tessellate>1</tessellate>
						<altitudeMode>relativeToGround</altitudeMode>
						<coordinates>-151.50800206375095,64.1191460192081,126538.92975159289 -151.68163601557413,64.25133344344515,133491.61819948262						</coordinates>
					</LineString>
				</Placemark>
				<Placemark>
					<TimeSpan>
						<begin>2011-11-08</begin>
						<end></end>
					</TimeSpan>
					<styleUrl>branch_style29</styleUrl>
					<LineString>
						<tessellate>1</tessellate>
						<altitudeMode>relativeToGround</altitudeMode>
						<coordinates>-151.68163601557413,64.25133344344515,133491.61819948262 -151.85447445041768,64.38352888174117,137663.23126821645						</coordinates>
					</LineString>
				</Placemark>
				<Placemark>
					<TimeSpan>
						<begin>2011-12-26</begin>
						<end></end>
					</TimeSpan>
					<styleUrl>branch_style29</styleUrl>
					<LineString>
						<tessellate>1</tessellate>
						<altitudeMode>relativeToGround</altitudeMode>
						<coordinates>-151.85447445041768,64.38352888174117,137663.23126821645 -152.02650803293383,64.5157330015463,139053.7689577944						</coordinates>
					</LineString>
				</Placemark>
				<Placemark>
					<TimeSpan>
						<begin>2012-02-12</begin>
						<end></end>
					</TimeSpan>
					<styleUrl>branch_style29</styleUrl>
					<LineString>
						<tessellate>1</tessellate>
						<altitudeMode>relativeToGround</altitudeMode>
						<coordinates>-152.02650803293383,64.5157330015463,139053.7689577944 -152.1977268132542,64.64794660281078,137663.23126821642						</coordinates>
					</LineString>
				</Placemark>
				<Placemark>
					<TimeSpan>
						<begin>2012-03-31</begin>
						<end></end>
					</TimeSpan>
					<styleUrl>branch_style29</styleUrl>
					<LineString>
						<tessellate>1</tessellate>
						<altitudeMode>relativeToGround</altitudeMode>
						<coordinates>-152.1977268132542,64.64794660281078,137663.23126821642 -152.36812001876754,64.78017066208847,133491.61819948262						</coordinates>
					</LineString>
				</Placemark>
				<Placemark>
					<TimeSpan>
						<begin>2012-05-17</begin>
						<end></end>
					</TimeSpan>
					<styleUrl>branch_style29</styleUrl>
					<LineString>
						<tessellate>1</tessellate>
						<altitudeMode>relativeToGround</altitudeMode>
						<coordinates>-152.36812001876754,64.78017066208847,133491.61819948262 -152.53767574091125,64.91240639866507,126538.92975159295						</coordinates>
					</LineString>
				</Placemark>
				<Placemark>
					<TimeSpan>
						<begin>2012-07-04</begin>
						<end></end>
					</TimeSpan>
					<styleUrl>branch_style29</styleUrl>
					<LineString>
						<tessellate>1</tessellate>
						<altitudeMode>relativeToGround</altitudeMode>
						<coordinates>-152.53767574091125,64.91240639866507,126538.92975159295 -152.7063804418226,65.04465537842658,116805.1659245473						</coordinates>
					</LineString>
				</Placemark>
				<Placemark>
					<TimeSpan>
						<begin>2012-08-21</begin>
						<end></end>
					</TimeSpan>
					<styleUrl>branch_style29</styleUrl>
					<LineString>
						<tessellate>1</tessellate>
						<altitudeMode>relativeToGround</altitudeMode>
						<coordinates>-152.7063804418226,65.04465537842658,116805.1659245473 -152.87421813045012,65.17691968688673,104290.32671834581						</coordinates>
					</LineString>
				</Placemark>
				<Placemark>
					<TimeSpan>
						<begin>2012-10-08</begin>
						<end></end>
					</TimeSpan>
					<styleUrl>branch_style29</styleUrl>
					<LineString>
						<tessellate>1</tessellate>
						<altitudeMode>relativeToGround</altitudeMode>
						<coordinates>-152.87421813045012,65.17691968688673,104290.32671834581 -153.04116887704134,65.30920224046238,88994.41213298845						</coordinates>
					</LineString>
				</Placemark>
				<Placemark>
					<TimeSpan>
						<begin>2012-11-24</begin>
						<end></end>
					</TimeSpan>
					<styleUrl>branch_style29</styleUrl>
					<LineString>
						<tessellate>1</tessellate>
						<altitudeMode>relativeToGround</altitudeMode>
						<coordinates>-153.04116887704134,65.30920224046238,88994.41213298845 -153.2072058378146,65.44150740863086,70917.42216847523						</coordinates>
					</LineString>
				</Placemark>
				<Placemark>
					<TimeSpan>
						<begin>2013-01-11</begin>
						<end></end>
					</TimeSpan>
					<styleUrl>branch_style29</styleUrl>
					<LineString>
						<tessellate>1</tessellate>
						<altitudeMode>relativeToGround</altitudeMode>
						<coordinates>-153.2072058378146,65.44150740863086,70917.42216847523 -153.37228830383413,65.57384246458011,50059.35682480602						</coordinates>
					</LineString>
				</Placemark>
				<Placemark>
					<TimeSpan>
						<begin>2013-02-28</begin>
						<end></end>
					</TimeSpan>
					<styleUrl>branch_style29</styleUrl>
					<LineString>
						<tessellate>1</tessellate>
						<altitudeMode>relativeToGround</altitudeMode>
						<coordinates>-153.37228830383413,65.57384246458011,50059.35682480602 -153.53634082484567,65.70622193346996,26420.216101980943						</coordinates>
					</LineString>
				</Placemark>
				<Placemark>
					<TimeSpan>
						<begin>2013-04-17</begin>
						<end></end>
					</TimeSpan>
					<styleUrl>branch_style29</styleUrl>
					<LineString>
						<tessellate>1</tessellate>
						<altitudeMode>relativeToGround</altitudeMode>
						<coordinates>-153.53634082484567,65.70622193346996,26420.216101980943 -153.69873046875,65.83877563476562,1.1641532182693481E-10						</coordinates>
					</LineString>
				</Placemark>
			</Folder>
			<Folder>
				<name>E:D</name>
				<Placemark>
					<TimeSpan>
						<begin>2012-05-19</begin>
						<end></end>
					</TimeSpan>
					<styleUrl>branch_style30</styleUrl>
					<LineString>
						<tessellate>1</tessellate>
						<altitudeMode>relativeToGround</altitudeMode>
						<coordinates>-150.27099609375,63.19401931762695,0.0 -150.23596476898885,63.38597326694575,33589.87105930585						</coordinates>
					</LineString>
				</Placemark>
				<Placemark>
					<TimeSpan>
						<begin>2012-06-22</begin>
						<end></end>
					</TimeSpan>
					<styleUrl>branch_style30</styleUrl>
					<LineString>
						<tessellate>1</tessellate>
						<altitudeMode>relativeToGround</altitudeMode>
						<coordinates>-150.23596476898885,63.38597326694575,33589.87105930585 -150.20112930259458,63.57792740875575,63643.96621763213						</coordinates>
					</LineString>
				</Placemark>
				<Placemark>
					<TimeSpan>
						<begin>2012-07-26</begin>
						<end></end>
					</TimeSpan>
					<styleUrl>branch_style30</styleUrl>
					<LineString>
						<tessellate>1</tessellate>
						<altitudeMode>relativeToGround</altitudeMode>
						<coordinates>-150.20112930259458,63.57792740875575,63643.96621763213 -150.16649271991434,63.769881752104695,90162.28547497885						</coordinates>
					</LineString>
				</Placemark>
				<Placemark>
					<TimeSpan>
						<begin>2012-08-28</begin>
						<end></end>
					</TimeSpan>
					<styleUrl>branch_style30</styleUrl>
					<LineString>
						<tessellate>1</tessellate>
						<altitudeMode>relativeToGround</altitudeMode>
						<coordinates>-150.16649271991434,63.769881752104695,90162.28547497885 -150.13205808895063,63.961836307066804,113144.828831346						</coordinates>
					</LineString>
				</Placemark>
				<Placemark>
					<TimeSpan>
						<begin>2012-10-01</begin>
						<end></end>
					</TimeSpan>
					<styleUrl>branch_style30</styleUrl>
					<LineString>
						<tessellate>1</tessellate>
						<altitudeMode>relativeToGround</altitudeMode>
						<coordinates>-150.13205808895063,63.961836307066804,113144.828831346 -150.09782852704814,64.15379108493538,132591.59628673358						</coordinates>
					</LineString>
				</Placemark>
				<Placemark>
					<TimeSpan>
						<begin>2012-11-04</begin>
						<end></end>
					</TimeSpan>
					<styleUrl>branch_style30</styleUrl>
					<LineString>
						<tessellate>1</tessellate>
						<altitudeMode>relativeToGround</altitudeMode>
						<coordinates>-150.09782852704814,64.15379108493538,132591.59628673358 -150.06380720956608,64.3457460984665,148502.58784114165						</coordinates>
					</LineString>
				</Placemark>
				<Placemark>
					<TimeSpan>
						<begin>2012-12-07</begin>
						<end></end>
					</TimeSpan>
					<styleUrl>branch_style30</styleUrl>
					<LineString>
						<tessellate>1</tessellate>
						<altitudeMode>relativeToGround</altitudeMode>
						<coordinates>-150.06380720956608,64.3457460984665,148502.58784114165 -150.0299973812592,64.53770136219225,160877.80349457014						</coordinates>
					</LineString>
				</Placemark>
				<Placemark>
					<TimeSpan>
						<begin>2013-01-10</begin>
						<end></end>
					</TimeSpan>
					<styleUrl>branch_style30</styleUrl>
					<LineString>
						<tessellate>1</tessellate>
						<altitudeMode>relativeToGround</altitudeMode>
						<coordinates>-150.0299973812592,64.53770136219225,160877.80349457014 -149.99640237142725,64.72965689283022,169717.243247019						</coordinates>
					</LineString>
				</Placemark>
				<Placemark>
					<TimeSpan>
						<begin>2013-02-13</begin>
						<end></end>
					</TimeSpan>
					<styleUrl>branch_style30</styleUrl>
					<LineString>
						<tessellate>1</tessellate>
						<altitudeMode>relativeToGround</altitudeMode>
						<coordinates>-149.99640237142725,64.72965689283022,169717.243247019 -149.96302561442434,64.92161270982923,175020.90709848836						</coordinates>
					</LineString>
				</Placemark>
				<Placemark>
					<TimeSpan>
						<begin>2013-03-19</begin>
						<end></end>
					</TimeSpan>
					<styleUrl>branch_style30</styleUrl>
					<LineString>
						<tessellate>1</tessellate>
						<altitudeMode>relativeToGround</altitudeMode>
						<coordinates>-149.96302561442434,64.92161270982923,175020.90709848836 -149.9298706779916,65.1135688361133,176788.79504897812						</coordinates>
					</LineString>
				</Placemark>
				<Placemark>
					<TimeSpan>
						<begin>2013-04-21</begin>
						<end></end>
					</TimeSpan>
					<styleUrl>branch_style30</styleUrl>
					<LineString>
						<tessellate>1</tessellate>
						<altitudeMode>relativeToGround</altitudeMode>
						<coordinates>-149.9298706779916,65.1135688361133,176788.79504897812 -149.89694130336113,65.30552529912235,175020.9070984884						</coordinates>
					</LineString>
				</Placemark>
				<Placemark>
					<TimeSpan>
						<begin>2013-05-25</begin>
						<end></end>
					</TimeSpan>
					<styleUrl>branch_style30</styleUrl>
					<LineString>
						<tessellate>1</tessellate>
						<altitudeMode>relativeToGround</altitudeMode>
						<coordinates>-149.89694130336113,65.30552529912235,175020.9070984884 -149.86424146372048,65.49748213231506,169717.24324701904						</coordinates>
					</LineString>
				</Placemark>
				<Placemark>
					<TimeSpan>
						<begin>2013-06-28</begin>
						<end></end>
					</TimeSpan>
					<styleUrl>branch_style30</styleUrl>
					<LineString>
						<tessellate>1</tessellate>
						<altitudeMode>relativeToGround</altitudeMode>
						<coordinates>-149.86424146372048,65.49748213231506,169717.24324701904 -149.831775452585,65.68943937742145,160877.80349457014						</coordinates>
					</LineString>
				</Placemark>
				<Placemark>
					<TimeSpan>
						<begin>2013-07-31</begin>
						<end></end>
					</TimeSpan>
					<styleUrl>branch_style30</styleUrl>
					<LineString>
						<tessellate>1</tessellate>
						<altitudeMode>relativeToGround</altitudeMode>
						<coordinates>-149.831775452585,65.68943937742145,160877.80349457014 -149.7995480235529,65.88139708798032,148502.58784114174						</coordinates>
					</LineString>
				</Placemark>
				<Placemark>
					<TimeSpan>
						<begin>2013-09-03</begin>
						<end></end>
					</TimeSpan>
					<styleUrl>branch_style30</styleUrl>
					<LineString>
						<tessellate>1</tessellate>
						<altitudeMode>relativeToGround</altitudeMode>
						<coordinates>-149.7995480235529,65.88139708798032,148502.58784114174 -149.7675646244504,66.07335533523077,132591.5962867337						</coordinates>
					</LineString>
				</Placemark>
				<Placemark>
					<TimeSpan>
						<begin>2013-10-07</begin>
						<end></end>
					</TimeSpan>
					<styleUrl>branch_style30</styleUrl>
					<LineString>
						<tessellate>1</tessellate>
						<altitudeMode>relativeToGround</altitudeMode>
						<coordinates>-149.7675646244504,66.07335533523077,132591.5962867337 -149.73583182060466,66.26531421870776,113144.82883134607						</coordinates>
					</LineString>
				</Placemark>
				<Placemark>
					<TimeSpan>
						<begin>2013-11-09</begin>
						<end></end>
					</TimeSpan>
					<styleUrl>branch_style30</styleUrl>
					<LineString>
						<tessellate>1</tessellate>
						<altitudeMode>relativeToGround</altitudeMode>
						<coordinates>-149.73583182060466,66.26531421870776,113144.82883134607 -149.7043581443822,66.45727388741315,90162.28547497891						</coordinates>
					</LineString>
				</Placemark>
				<Placemark>
					<TimeSpan>
						<begin>2013-12-13</begin>
						<end></end>
					</TimeSpan>
					<styleUrl>branch_style30</styleUrl>
					<LineString>
						<tessellate>1</tessellate>
						<altitudeMode>relativeToGround</altitudeMode>
						<coordinates>-149.7043581443822,66.45727388741315,90162.28547497891 -149.6731560832506,66.64923458916061,63643.96621763217						</coordinates>
					</LineString>
				</Placemark>
				<Placemark>
					<TimeSpan>
						<begin>2014-01-16</begin>
						<end></end>
					</TimeSpan>
					<styleUrl>branch_style30</styleUrl>
					<LineString>
						<tessellate>1</tessellate>
						<altitudeMode>relativeToGround</altitudeMode>
						<coordinates>-149.6731560832506,66.64923458916061,63643.96621763217 -149.64224805857893,66.84119681841996,33589.87105930585						</coordinates>
					</LineString>
				</Placemark>
				<Placemark>
					<TimeSpan>
						<begin>2014-02-19</begin>
						<end></end>
					</TimeSpan>
					<styleUrl>branch_style30</styleUrl>
					<LineString>
						<tessellate>1</tessellate>
						<altitudeMode>relativeToGround</altitudeMode>
						<coordinates>-149.64224805857893,66.84119681841996,33589.87105930585 -149.61181640625,67.03316497802734,0.0						</coordinates>
					</LineString>
				</Placemark>
			</Folder>
			<Folder>
				<name>E:B</name>
				<Placemark>
					<TimeSpan>
						<begin>2012-05-03</begin>
						<end></end>
					</TimeSpan>
					<styleUrl>branch_style31</styleUrl>
					<LineString>
						<tessellate>1</tessellate>
						<altitudeMode>relativeToGround</altitudeMode>
						<coordinates>-150.27099609375,63.19401931762695,0.0 -150.65396148044115,63.24988423841371,30614.607063476218						</coordinates>
					</LineString>
				</Placemark>
				<Placemark>
					<TimeSpan>
						<begin>2012-05-21</begin>
						<end></end>
					</TimeSpan>
					<styleUrl>branch_style31</styleUrl>
					<LineString>
						<tessellate>1</tessellate>
						<altitudeMode>relativeToGround</altitudeMode>
						<coordinates>-150.65396148044115,63.24988423841371,30614.607063476218 -151.03620175596706,63.30577503440784,58006.62390974441						</coordinates>
					</LineString>
				</Placemark>
				<Placemark>
					<TimeSpan>
						<begin>2012-06-08</begin>
						<end></end>
					</TimeSpan>
					<styleUrl>branch_style31</styleUrl>
					<LineString>
						<tessellate>1</tessellate>
						<altitudeMode>relativeToGround</altitudeMode>
						<coordinates>-151.03620175596706,63.30577503440784,58006.62390974441 -151.41771325327554,63.361693065939896,82176.05053880459						</coordinates>
					</LineString>
				</Placemark>
				<Placemark>
					<TimeSpan>
						<begin>2012-06-26</begin>
						<end></end>
					</TimeSpan>
					<styleUrl>branch_style31</styleUrl>
					<LineString>
						<tessellate>1</tessellate>
						<altitudeMode>relativeToGround</altitudeMode>
						<coordinates>-151.41771325327554,63.361693065939896,82176.05053880459 -151.79849215767712,63.417639852841376,103122.88695065674						</coordinates>
					</LineString>
				</Placemark>
				<Placemark>
					<TimeSpan>
						<begin>2012-07-14</begin>
						<end></end>
					</TimeSpan>
					<styleUrl>branch_style31</styleUrl>
					<LineString>
						<tessellate>1</tessellate>
						<altitudeMode>relativeToGround</altitudeMode>
						<coordinates>-151.79849215767712,63.417639852841376,103122.88695065674 -152.1785344801922,63.473617104330614,120847.13314530086						</coordinates>
					</LineString>
				</Placemark>
				<Placemark>
					<TimeSpan>
						<begin>2012-07-31</begin>
						<end></end>
					</TimeSpan>
					<styleUrl>branch_style31</styleUrl>
					<LineString>
						<tessellate>1</tessellate>
						<altitudeMode>relativeToGround</altitudeMode>
						<coordinates>-152.1785344801922,63.473617104330614,120847.13314530086 -152.5578360239266,63.52962675686404,135348.78912273698						</coordinates>
					</LineString>
				</Placemark>
				<Placemark>
					<TimeSpan>
						<begin>2012-08-18</begin>
						<end></end>
					</TimeSpan>
					<styleUrl>branch_style31</styleUrl>
					<LineString>
						<tessellate>1</tessellate>
						<altitudeMode>relativeToGround</altitudeMode>
						<coordinates>-152.5578360239266,63.52962675686404,135348.78912273698 -152.93639234101292,63.585671022796326,146627.85488296504						</coordinates>
					</LineString>
				</Placemark>
				<Placemark>
					<TimeSpan>
						<begin>2012-09-05</begin>
						<end></end>
					</TimeSpan>
					<styleUrl>branch_style31</styleUrl>
					<LineString>
						<tessellate>1</tessellate>
						<altitudeMode>relativeToGround</altitudeMode>
						<coordinates>-152.93639234101292,63.585671022796326,146627.85488296504 -153.3141986765328,63.64175245400466,154684.3304259851						</coordinates>
					</LineString>
				</Placemark>
				<Placemark>
					<TimeSpan>
						<begin>2012-09-23</begin>
						<end></end>
					</TimeSpan>
					<styleUrl>branch_style31</styleUrl>
					<LineString>
						<tessellate>1</tessellate>
						<altitudeMode>relativeToGround</altitudeMode>
						<coordinates>-153.3141986765328,63.64175245400466,154684.3304259851 -153.69124989405188,63.697874026709854,159518.21575179714						</coordinates>
					</LineString>
				</Placemark>
				<Placemark>
					<TimeSpan>
						<begin>2012-10-11</begin>
						<end></end>
					</TimeSpan>
					<styleUrl>branch_style31</styleUrl>
					<LineString>
						<tessellate>1</tessellate>
						<altitudeMode>relativeToGround</altitudeMode>
						<coordinates>-153.69124989405188,63.697874026709854,159518.21575179714 -154.06754037449284,63.754039257125065,161129.51086040115						</coordinates>
					</LineString>
				</Placemark>
				<Placemark>
					<TimeSpan>
						<begin>2012-10-28</begin>
						<end></end>
					</TimeSpan>
					<styleUrl>branch_style31</styleUrl>
					<LineString>
						<tessellate>1</tessellate>
						<altitudeMode>relativeToGround</altitudeMode>
						<coordinates>-154.06754037449284,63.754039257125065,161129.51086040115 -154.44306387513953,63.81025236333912,159518.21575179716						</coordinates>
					</LineString>
				</Placemark>
				<Placemark>
					<TimeSpan>
						<begin>2012-11-15</begin>
						<end></end>
					</TimeSpan>
					<styleUrl>branch_style31</styleUrl>
					<LineString>
						<tessellate>1</tessellate>
						<altitudeMode>relativeToGround</altitudeMode>
						<coordinates>-154.44306387513953,63.81025236333912,159518.21575179716 -154.81781332681035,63.86651849910974,154684.33042598513						</coordinates>
					</LineString>
				</Placemark>
				<Placemark>
					<TimeSpan>
						<begin>2012-12-03</begin>
						<end></end>
					</TimeSpan>
					<styleUrl>branch_style31</styleUrl>
					<LineString>
						<tessellate>1</tessellate>
						<altitudeMode>relativeToGround</altitudeMode>
						<coordinates>-154.81781332681035,63.86651849910974,154684.33042598513 -155.19178053085867,63.92284410449137,146627.8548829651						</coordinates>
					</LineString>
				</Placemark>
				<Placemark>
					<TimeSpan>
						<begin>2012-12-21</begin>
						<end></end>
					</TimeSpan>
					<styleUrl>branch_style31</styleUrl>
					<LineString>
						<tessellate>1</tessellate>
						<altitudeMode>relativeToGround</altitudeMode>
						<coordinates>-155.19178053085867,63.92284410449137,146627.8548829651 -155.56495568495447,63.9792374567154,135348.78912273695						</coordinates>
					</LineString>
				</Placemark>
				<Placemark>
					<TimeSpan>
						<begin>2013-01-08</begin>
						<end></end>
					</TimeSpan>
					<styleUrl>branch_style31</styleUrl>
					<LineString>
						<tessellate>1</tessellate>
						<altitudeMode>relativeToGround</altitudeMode>
						<coordinates>-155.56495568495447,63.9792374567154,135348.78912273695 -155.93732659587303,64.0357095881297,120847.1331453009						</coordinates>
					</LineString>
				</Placemark>
				<Placemark>
					<TimeSpan>
						<begin>2013-01-25</begin>
						<end></end>
					</TimeSpan>
					<styleUrl>branch_style31</styleUrl>
					<LineString>
						<tessellate>1</tessellate>
						<altitudeMode>relativeToGround</altitudeMode>
						<coordinates>-155.93732659587303,64.0357095881297,120847.1331453009 -156.3088772680654,64.09227593810232,103122.88695065677						</coordinates>
					</LineString>
				</Placemark>
				<Placemark>
					<TimeSpan>
						<begin>2013-02-12</begin>
						<end></end>
					</TimeSpan>
					<styleUrl>branch_style31</styleUrl>
					<LineString>
						<tessellate>1</tessellate>
						<altitudeMode>relativeToGround</altitudeMode>
						<coordinates>-156.3088772680654,64.09227593810232,103122.88695065677 -156.67958509158356,64.14895965595893,82176.05053880456						</coordinates>
					</LineString>
				</Placemark>
				<Placemark>
					<TimeSpan>
						<begin>2013-03-02</begin>
						<end></end>
					</TimeSpan>
					<styleUrl>branch_style31</styleUrl>
					<LineString>
						<tessellate>1</tessellate>
						<altitudeMode>relativeToGround</altitudeMode>
						<coordinates>-156.67958509158356,64.14895965595893,82176.05053880456 -157.04941430479425,64.20579930552287,58006.623909744434						</coordinates>
					</LineString>
				</Placemark>
				<Placemark>
					<TimeSpan>
						<begin>2013-03-20</begin>
						<end></end>
					</TimeSpan>
					<styleUrl>branch_style31</styleUrl>
					<LineString>
						<tessellate>1</tessellate>
						<altitudeMode>relativeToGround</altitudeMode>
						<coordinates>-157.04941430479425,64.20579930552287,58006.623909744434 -157.41829645147223,64.26287197065132,30614.60706347623						</coordinates>
					</LineString>
				</Placemark>
				<Placemark>
					<TimeSpan>
						<begin>2013-04-07</begin>
						<end></end>
					</TimeSpan>
					<styleUrl>branch_style31</styleUrl>
					<LineString>
						<tessellate>1</tessellate>
						<altitudeMode>relativeToGround</altitudeMode>
						<coordinates>-157.41829645147223,64.26287197065132,30614.60706347623 -157.78564453125,64.32086944580078,0.0						</coordinates>
					</LineString>
				</Placemark>
			</Folder>
			<Folder>
				<name>E:A</name>
				<Placemark>
					<TimeSpan>
						<begin>2011-01-18</begin>
						<end></end>
					</TimeSpan>
					<styleUrl>branch_style32</styleUrl>
					<LineString>
						<tessellate>1</tessellate>
						<altitudeMode>relativeToGround</altitudeMode>
						<coordinates>-150.27099609375,63.19401931762695,0.0 -150.44996679635398,63.32616291675714,26420.216101980932						</coordinates>
					</LineString>
				</Placemark>
				<Placemark>
					<TimeSpan>
						<begin>2011-03-01</begin>
						<end></end>
					</TimeSpan>
					<styleUrl>branch_style32</styleUrl>
					<LineString>
						<tessellate>1</tessellate>
						<altitudeMode>relativeToGround</altitudeMode>
						<coordinates>-150.44996679635398,63.32616291675714,26420.216101980932 -150.62819834600862,63.45831181171885,50059.356824805975						</coordinates>
					</LineString>
				</Placemark>
				<Placemark>
					<TimeSpan>
						<begin>2011-04-12</begin>
						<end></end>
					</TimeSpan>
					<styleUrl>branch_style32</styleUrl>
					<LineString>
						<tessellate>1</tessellate>
						<altitudeMode>relativeToGround</altitudeMode>
						<coordinates>-150.62819834600862,63.45831181171885,50059.356824805975 -150.80568327628652,63.59046626283053,70917.42216847514						</coordinates>
					</LineString>
				</Placemark>
				<Placemark>
					<TimeSpan>
						<begin>2011-05-24</begin>
						<end></end>
					</TimeSpan>
					<styleUrl>branch_style32</styleUrl>
					<LineString>
						<tessellate>1</tessellate>
						<altitudeMode>relativeToGround</altitudeMode>
						<coordinates>-150.80568327628652,63.59046626283053,70917.42216847514 -150.9824139829892,63.7226265605383,88994.41213298841						</coordinates>
					</LineString>
				</Placemark>
				<Placemark>
					<TimeSpan>
						<begin>2011-07-05</begin>
						<end></end>
					</TimeSpan>
					<styleUrl>branch_style32</styleUrl>
					<LineString>
						<tessellate>1</tessellate>
						<altitudeMode>relativeToGround</altitudeMode>
						<coordinates>-150.9824139829892,63.7226265605383,88994.41213298841 -151.1583826985675,63.854793031060346,104290.3267183458						</coordinates>
					</LineString>
				</Placemark>
				<Placemark>
					<TimeSpan>
						<begin>2011-08-16</begin>
						<end></end>
					</TimeSpan>
					<styleUrl>branch_style32</styleUrl>
					<LineString>
						<tessellate>1</tessellate>
						<altitudeMode>relativeToGround</altitudeMode>
						<coordinates>-151.1583826985675,63.854793031060346,104290.3267183458 -151.3335814594528,63.98696604353493,116805.16592454728						</coordinates>
					</LineString>
				</Placemark>
				<Placemark>
					<TimeSpan>
						<begin>2011-09-27</begin>
						<end></end>
					</TimeSpan>
					<styleUrl>branch_style32</styleUrl>
					<LineString>
						<tessellate>1</tessellate>
						<altitudeMode>relativeToGround</altitudeMode>
						<coordinates>-151.3335814594528,63.98696604353493,116805.16592454728 -151.50800206375095,64.1191460192081,126538.92975159289						</coordinates>
					</LineString>
				</Placemark>
				<Placemark>
					<TimeSpan>
						<begin>2011-11-08</begin>
						<end></end>
					</TimeSpan>
					<styleUrl>branch_style32</styleUrl>
					<LineString>
						<tessellate>1</tessellate>
						<altitudeMode>relativeToGround</altitudeMode>
						<coordinates>-151.50800206375095,64.1191460192081,126538.92975159289 -151.68163601557413,64.25133344344515,133491.61819948262						</coordinates>
					</LineString>
				</Placemark>
				<Placemark>
					<TimeSpan>
						<begin>2011-12-20</begin>
						<end></end>
					</TimeSpan>
					<styleUrl>branch_style32</styleUrl>
					<LineString>
						<tessellate>1</tessellate>
						<altitudeMode>relativeToGround</altitudeMode>
						<coordinates>-151.68163601557413,64.25133344344515,133491.61819948262 -151.85447445041768,64.38352888174117,137663.23126821645						</coordinates>
					</LineString>
				</Placemark>
				<Placemark>
					<TimeSpan>
						<begin>2012-02-01</begin>
						<end></end>
					</TimeSpan>
					<styleUrl>branch_style32</styleUrl>
					<LineString>
						<tessellate>1</tessellate>
						<altitudeMode>relativeToGround</altitudeMode>
						<coordinates>-151.85447445041768,64.38352888174117,137663.23126821645 -152.02650803293383,64.5157330015463,139053.7689577944						</coordinates>
					</LineString>
				</Placemark>
				<Placemark>
					<TimeSpan>
						<begin>2012-03-14</begin>
						<end></end>
					</TimeSpan>
					<styleUrl>branch_style32</styleUrl>
					<LineString>
						<tessellate>1</tessellate>
						<altitudeMode>relativeToGround</altitudeMode>
						<coordinates>-152.02650803293383,64.5157330015463,139053.7689577944 -152.1977268132542,64.64794660281078,137663.23126821642						</coordinates>
					</LineString>
				</Placemark>
				<Placemark>
					<TimeSpan>
						<begin>2012-04-25</begin>
						<end></end>
					</TimeSpan>
					<styleUrl>branch_style32</styleUrl>
					<LineString>
						<tessellate>1</tessellate>
						<altitudeMode>relativeToGround</altitudeMode>
						<coordinates>-152.1977268132542,64.64794660281078,137663.23126821642 -152.36812001876754,64.78017066208847,133491.61819948262						</coordinates>
					</LineString>
				</Placemark>
				<Placemark>
					<TimeSpan>
						<begin>2012-06-06</begin>
						<end></end>
					</TimeSpan>
					<styleUrl>branch_style32</styleUrl>
					<LineString>
						<tessellate>1</tessellate>
						<altitudeMode>relativeToGround</altitudeMode>
						<coordinates>-152.36812001876754,64.78017066208847,133491.61819948262 -152.53767574091125,64.91240639866507,126538.92975159295						</coordinates>
					</LineString>
				</Placemark>
				<Placemark>
					<TimeSpan>
						<begin>2012-07-18</begin>
						<end></end>
					</TimeSpan>
					<styleUrl>branch_style32</styleUrl>
					<LineString>
						<tessellate>1</tessellate>
						<altitudeMode>relativeToGround</altitudeMode>
						<coordinates>-152.53767574091125,64.91240639866507,126538.92975159295 -152.7063804418226,65.04465537842658,116805.1659245473						</coordinates>
					</LineString>
				</Placemark>
				<Placemark>
					<TimeSpan>
						<begin>2012-08-29</begin>
						<end></end>
					</TimeSpan>
					<styleUrl>branch_style32</styleUrl>
					<LineString>
						<tessellate>1</tessellate>
						<altitudeMode>relativeToGround</altitudeMode>
						<coordinates>-152.7063804418226,65.04465537842658,116805.1659245473 -152.87421813045012,65.17691968688673,104290.32671834581						</coordinates>
					</LineString>
				</Placemark>
				<Placemark>
					<TimeSpan>
						<begin>2012-10-10</begin>
						<end></end>
					</TimeSpan>
					<styleUrl>branch_style32</styleUrl>
					<LineString>
						<tessellate>1</tessellate>
						<altitudeMode>relativeToGround</altitudeMode>
						<coordinates>-152.87421813045012,65.17691968688673,104290.32671834581 -153.04116887704134,65.30920224046238,88994.41213298845						</coordinates>
					</LineString>
				</Placemark>
				<Placemark>
					<TimeSpan>
						<begin>2012-11-21</begin>
						<end></end>
					</TimeSpan>
					<styleUrl>branch_style32</styleUrl>
					<LineString>
						<tessellate>1</tessellate>
						<altitudeMode>relativeToGround</altitudeMode>
						<coordinates>-153.04116887704134,65.30920224046238,88994.41213298845 -153.2072058378146,65.44150740863086,70917.42216847523						</coordinates>
					</LineString>
				</Placemark>
				<Placemark>
					<TimeSpan>
						<begin>2013-01-02</begin>
						<end></end>
					</TimeSpan>
					<styleUrl>branch_style32</styleUrl>
					<LineString>
						<tessellate>1</tessellate>
						<altitudeMode>relativeToGround</altitudeMode>
						<coordinates>-153.2072058378146,65.44150740863086,70917.42216847523 -153.37228830383413,65.57384246458011,50059.35682480602						</coordinates>
					</LineString>
				</Placemark>
				<Placemark>
					<TimeSpan>
						<begin>2013-02-13</begin>
						<end></end>
					</TimeSpan>
					<styleUrl>branch_style32</styleUrl>
					<LineString>
						<tessellate>1</tessellate>
						<altitudeMode>relativeToGround</altitudeMode>
						<coordinates>-153.37228830383413,65.57384246458011,50059.35682480602 -153.53634082484567,65.70622193346996,26420.216101980943						</coordinates>
					</LineString>
				</Placemark>
				<Placemark>
					<TimeSpan>
						<begin>2013-03-28</begin>
						<end></end>
					</TimeSpan>
					<styleUrl>branch_style32</styleUrl>
					<LineString>
						<tessellate>1</tessellate>
						<altitudeMode>relativeToGround</altitudeMode>
						<coordinates>-153.53634082484567,65.70622193346996,26420.216101980943 -153.69873046875,65.83877563476562,1.1641532182693481E-10						</coordinates>
					</LineString>
				</Placemark>
			</Folder>
			<Folder>
				<name>E:D</name>
				<Placemark>
					<TimeSpan>
						<begin>2012-07-25</begin>
						<end></end>
					</TimeSpan>
					<styleUrl>branch_style33</styleUrl>
					<LineString>
						<tessellate>1</tessellate>
						<altitudeMode>relativeToGround</altitudeMode>
						<coordinates>-150.27099609375,63.19401931762695,0.0 -150.23596476898885,63.38597326694575,33589.87105930585						</coordinates>
					</LineString>
				</Placemark>
				<Placemark>
					<TimeSpan>
						<begin>2012-09-03</begin>
						<end></end>
					</TimeSpan>
					<styleUrl>branch_style33</styleUrl>
					<LineString>
						<tessellate>1</tessellate>
						<altitudeMode>relativeToGround</altitudeMode>
						<coordinates>-150.23596476898885,63.38597326694575,33589.87105930585 -150.20112930259458,63.57792740875575,63643.96621763213						</coordinates>
					</LineString>
				</Placemark>
				<Placemark>
					<TimeSpan>
						<begin>2012-10-13</begin>
						<end></end>
					</TimeSpan>
					<styleUrl>branch_style33</styleUrl>
					<LineString>
						<tessellate>1</tessellate>
						<altitudeMode>relativeToGround</altitudeMode>
						<coordinates>-150.20112930259458,63.57792740875575,63643.96621763213 -150.16649271991434,63.769881752104695,90162.28547497885						</coordinates>
					</LineString>
				</Placemark>
				<Placemark>
					<TimeSpan>
						<begin>2012-11-22</begin>
						<end></end>
					</TimeSpan>
					<styleUrl>branch_style33</styleUrl>
					<LineString>
						<tessellate>1</tessellate>
						<altitudeMode>relativeToGround</altitudeMode>
						<coordinates>-150.16649271991434,63.769881752104695,90162.28547497885 -150.13205808895063,63.961836307066804,113144.828831346						</coordinates>
					</LineString>
				</Placemark>
				<Placemark>
					<TimeSpan>
						<begin>2013-01-02</begin>
						<end></end>
					</TimeSpan>
					<styleUrl>branch_style33</styleUrl>
					<LineString>
						<tessellate>1</tessellate>
						<altitudeMode>relativeToGround</altitudeMode>
						<coordinates>-150.13205808895063,63.961836307066804,113144.828831346 -150.09782852704814,64.15379108493538,132591.59628673358						</coordinates>
					</LineString>
				</Placemark>
				<Placemark>
					<TimeSpan>
						<begin>2013-02-11</begin>
						<end></end>
					</TimeSpan>
					<styleUrl>branch_style33</styleUrl>
					<LineString>
						<tessellate>1</tessellate>
						<altitudeMode>relativeToGround</altitudeMode>
						<coordinates>-150.09782852704814,64.15379108493538,132591.59628673358 -150.06380720956608,64.3457460984665,148502.58784114165						</coordinates>
					</LineString>
				</Placemark>
				<Placemark>
					<TimeSpan>
						<begin>2013-03-23</begin>
						<end></end>
					</TimeSpan>
					<styleUrl>branch_style33</styleUrl>
					<LineString>
						<tessellate>1</tessellate>
						<altitudeMode>relativeToGround</altitudeMode>
						<coordinates>-150.06380720956608,64.3457460984665,148502.58784114165 -150.0299973812592,64.53770136219225,160877.80349457014						</coordinates>
					</LineString>
				</Placemark>
				<Placemark>
					<TimeSpan>
						<begin>2013-05-02</begin>
						<end></end>
					</TimeSpan>
					<styleUrl>branch_style33</styleUrl>
					<LineString>
						<tessellate>1</tessellate>
						<altitudeMode>relativeToGround</altitudeMode>
						<coordinates>-150.0299973812592,64.53770136219225,160877.80349457014 -149.99640237142725,64.72965689283022,169717.243247019						</coordinates>
					</LineString>
				</Placemark>
				<Placemark>
					<TimeSpan>
						<begin>2013-06-11</begin>
						<end></end>
					</TimeSpan>
					<styleUrl>branch_style33</styleUrl>
					<LineString>
						<tessellate>1</tessellate>
						<altitudeMode>relativeToGround</altitudeMode>
						<coordinates>-149.99640237142725,64.72965689283022,169717.243247019 -149.96302561442434,64.92161270982923,175020.90709848836						</coordinates>
					</LineString>
				</Placemark>
				<Placemark>
					<TimeSpan>
						<begin>2013-07-22</begin>
						<end></end>
					</TimeSpan>
					<styleUrl>branch_style33</styleUrl>
					<LineString>
						<tessellate>1</tessellate>
						<altitudeMode>relativeToGround</altitudeMode>
						<coordinates>-149.96302561442434,64.92161270982923,175020.90709848836 -149.9298706779916,65.1135688361133,176788.79504897812						</coordinates>
					</LineString>
				</Placemark>
				<Placemark>
					<TimeSpan>
						<begin>2013-08-31</begin>
						<end></end>
					</TimeSpan>
					<styleUrl>branch_style33</styleUrl>
					<LineString>
						<tessellate>1</tessellate>
						<altitudeMode>relativeToGround</altitudeMode>
						<coordinates>-149.9298706779916,65.1135688361133,176788.79504897812 -149.89694130336113,65.30552529912235,175020.9070984884						</coordinates>
					</LineString>
				</Placemark>
				<Placemark>
					<TimeSpan>
						<begin>2013-10-10</begin>
						<end></end>
					</TimeSpan>
					<styleUrl>branch_style33</styleUrl>
					<LineString>
						<tessellate>1</tessellate>
						<altitudeMode>relativeToGround</altitudeMode>
						<coordinates>-149.89694130336113,65.30552529912235,175020.9070984884 -149.86424146372048,65.49748213231506,169717.24324701904						</coordinates>
					</LineString>
				</Placemark>
				<Placemark>
					<TimeSpan>
						<begin>2013-11-19</begin>
						<end></end>
					</TimeSpan>
					<styleUrl>branch_style33</styleUrl>
					<LineString>
						<tessellate>1</tessellate>
						<altitudeMode>relativeToGround</altitudeMode>
						<coordinates>-149.86424146372048,65.49748213231506,169717.24324701904 -149.831775452585,65.68943937742145,160877.80349457014						</coordinates>
					</LineString>
				</Placemark>
				<Placemark>
					<TimeSpan>
						<begin>2013-12-29</begin>
						<end></end>
					</TimeSpan>
					<styleUrl>branch_style33</styleUrl>
					<LineString>
						<tessellate>1</tessellate>
						<altitudeMode>relativeToGround</altitudeMode>
						<coordinates>-149.831775452585,65.68943937742145,160877.80349457014 -149.7995480235529,65.88139708798032,148502.58784114174						</coordinates>
					</LineString>
				</Placemark>
				<Placemark>
					<TimeSpan>
						<begin>2014-02-08</begin>
						<end></end>
					</TimeSpan>
					<styleUrl>branch_style33</styleUrl>
					<LineString>
						<tessellate>1</tessellate>
						<altitudeMode>relativeToGround</altitudeMode>
						<coordinates>-149.7995480235529,65.88139708798032,148502.58784114174 -149.7675646244504,66.07335533523077,132591.5962867337						</coordinates>
					</LineString>
				</Placemark>
				<Placemark>
					<TimeSpan>
						<begin>2014-03-20</begin>
						<end></end>
					</TimeSpan>
					<styleUrl>branch_style33</styleUrl>
					<LineString>
						<tessellate>1</tessellate>
						<altitudeMode>relativeToGround</altitudeMode>
						<coordinates>-149.7675646244504,66.07335533523077,132591.5962867337 -149.73583182060466,66.26531421870776,113144.82883134607						</coordinates>
					</LineString>
				</Placemark>
				<Placemark>
					<TimeSpan>
						<begin>2014-04-29</begin>
						<end></end>
					</TimeSpan>
					<styleUrl>branch_style33</styleUrl>
					<LineString>
						<tessellate>1</tessellate>
						<altitudeMode>relativeToGround</altitudeMode>
						<coordinates>-149.73583182060466,66.26531421870776,113144.82883134607 -149.7043581443822,66.45727388741315,90162.28547497891						</coordinates>
					</LineString>
				</Placemark>
				<Placemark>
					<TimeSpan>
						<begin>2014-06-08</begin>
						<end></end>
					</TimeSpan>
					<styleUrl>branch_style33</styleUrl>
					<LineString>
						<tessellate>1</tessellate>
						<altitudeMode>relativeToGround</altitudeMode>
						<coordinates>-149.7043581443822,66.45727388741315,90162.28547497891 -149.6731560832506,66.64923458916061,63643.96621763217						</coordinates>
					</LineString>
				</Placemark>
				<Placemark>
					<TimeSpan>
						<begin>2014-07-18</begin>
						<end></end>
					</TimeSpan>
					<styleUrl>branch_style33</styleUrl>
					<LineString>
						<tessellate>1</tessellate>
						<altitudeMode>relativeToGround</altitudeMode>
						<coordinates>-149.6731560832506,66.64923458916061,63643.96621763217 -149.64224805857893,66.84119681841996,33589.87105930585						</coordinates>
					</LineString>
				</Placemark>
				<Placemark>
					<TimeSpan>
						<begin>2014-08-28</begin>
						<end></end>
					</TimeSpan>
					<styleUrl>branch_style33</styleUrl>
					<LineString>
						<tessellate>1</tessellate>
						<altitudeMode>relativeToGround</altitudeMode>
						<coordinates>-149.64224805857893,66.84119681841996,33589.87105930585 -149.61181640625,67.03316497802734,0.0						</coordinates>
					</LineString>
				</Placemark>
			</Folder>
			<Folder>
				<name>E:D</name>
				<Placemark>
					<TimeSpan>
						<begin>2011-05-19</begin>
						<end></end>
					</TimeSpan>
					<styleUrl>branch_style34</styleUrl>
					<LineString>
						<tessellate>1</tessellate>
						<altitudeMode>relativeToGround</altitudeMode>
						<coordinates>-150.27099609375,63.19401931762695,0.0 -150.23596476898885,63.38597326694575,33589.87105930585						</coordinates>
					</LineString>
				</Placemark>
				<Placemark>
					<TimeSpan>
						<begin>2011-06-21</begin>
						<end></end>
					</TimeSpan>
					<styleUrl>branch_style34</styleUrl>
					<LineString>
						<tessellate>1</tessellate>
						<altitudeMode>relativeToGround</altitudeMode>
						<coordinates>-150.23596476898885,63.38597326694575,33589.87105930585 -150.20112930259458,63.57792740875575,63643.96621763213						</coordinates>
					</LineString>
				</Placemark>
				<Placemark>
					<TimeSpan>
						<begin>2011-07-24</begin>
						<end></end>
					</TimeSpan>
					<styleUrl>branch_style34</styleUrl>
					<LineString>
						<tessellate>1</tessellate>
						<altitudeMode>relativeToGround</altitudeMode>
						<coordinates>-150.20112930259458,63.57792740875575,63643.96621763213 -150.16649271991434,63.769881752104695,90162.28547497885						</coordinates>
					</LineString>
				</Placemark>
				<Placemark>
					<TimeSpan>
						<begin>2011-08-26</begin>
						<end></end>
					</TimeSpan>
					<styleUrl>branch_style34</styleUrl>
					<LineString>
						<tessellate>1</tessellate>
						<altitudeMode>relativeToGround</altitudeMode>
						<coordinates>-150.16649271991434,63.769881752104695,90162.28547497885 -150.13205808895063,63.961836307066804,113144.828831346						</coordinates>
					</LineString>
				</Placemark>
				<Placemark>
					<TimeSpan>
						<begin>2011-09-28</begin>
						<end></end>
					</TimeSpan>
					<styleUrl>branch_style34</styleUrl>
					<LineString>
						<tessellate>1</tessellate>
						<altitudeMode>relativeToGround</altitudeMode>
						<coordinates>-150.13205808895063,63.961836307066804,113144.828831346 -150.09782852704814,64.15379108493538,132591.59628673358						</coordinates>
					</LineString>
				</Placemark>
				<Placemark>
					<TimeSpan>
						<begin>2011-10-31</begin>
						<end></end>
					</TimeSpan>
					<styleUrl>branch_style34</styleUrl>
					<LineString>
						<tessellate>1</tessellate>
						<altitudeMode>relativeToGround</altitudeMode>
						<coordinates>-150.09782852704814,64.15379108493538,132591.59628673358 -150.06380720956608,64.3457460984665,148502.58784114165						</coordinates>
					</LineString>
				</Placemark>
				<Placemark>
					<TimeSpan>
						<begin>2011-12-03</begin>
						<end></end>
					</TimeSpan>
					<styleUrl>branch_style34</styleUrl>
					<LineString>
						<tessellate>1</tessellate>
						<altitudeMode>relativeToGround</altitudeMode>
						<coordinates>-150.06380720956608,64.3457460984665,148502.58784114165 -150.0299973812592,64.53770136219225,160877.80349457014						</coordinates>
					</LineString>
				</Placemark>
				<Placemark>
					<TimeSpan>
						<begin>2012-01-05</begin>
						<end></end>
					</TimeSpan>
					<styleUrl>branch_style34</styleUrl>
					<LineString>
						<tessellate>1</tessellate>
						<altitudeMode>relativeToGround</altitudeMode>
						<coordinates>-150.0299973812592,64.53770136219225,160877.80349457014 -149.99640237142725,64.72965689283022,169717.243247019						</coordinates>
					</LineString>
				</Placemark>
				<Placemark>
					<TimeSpan>
						<begin>2012-02-07</begin>
						<end></end>
					</TimeSpan>
					<styleUrl>branch_style34</styleUrl>
					<LineString>
						<tessellate>1</tessellate>
						<altitudeMode>relativeToGround</altitudeMode>
[truncated: 159,619 more chars]
