# Supplementary material for: Applications of Bayesian Phylodynamic Methods in a Recent U.S. Porcine Reproductive and Respiratory Syndrome Virus Outbreak
Source: Front Microbiol. 2016 Feb 2;7:67. doi: 10.3389/fmicb.2016.00067 (PMC4735353; doi:10.3389/fmicb.2016.00067)
Supplement: Supplementary file 6 [file DataSheet6.ZIP › ML Tree.tre]

(6658_144_?_XW_2003.265:0.00452256852476764538,((6393_144_?_XW_2006.315:0.00948592599113193616,(((((3957_144_WS_XW_2007.281:0.00549551895146719281,(6224_144_?_XW_2007.350:0.01109464290638201116,6448_144_?_XW_2006.211:0.00000317994649638868)28:0.00000317994649638868)54:0.00180920199436539674,6429_184_?_XW_2006.239:0.00180936754077088476)7:0.00000317994649638868,4171_144_WS_XW_2006.37:0.00000317994649638868)5:0.00000317994649638868,(4168_144_WS_XW_2006.226:0.00180875410751219173,6474_144_?_XW_2006.117:0.00546773656940507252)4:0.00000317994649638868)6:0.00000317994649638868,(4323_144_WS_XW_2006.330:0.00181057651095697068,(((4380_144_WS_XW_2007.189:0.00000317994649638868,4377_144_WS_XW_2007.223:0.00181093090746967025)85:0.00364929214128323917,((4320_144_WS_XW_2008.23:0.00180909360621901456,4321_144_WS_XW_2008.15:0.00000317994649638868)82:0.00368086066959078494,(4375_124_WS_XW_2008.97:0.00185327982450832359,4374_124_WS_XW_2008.121:0.00177761291019883755)97:0.00948390235086324189)51:0.00177232392605207760)68:0.00184415750491880416,(4389_144_WS_XW_2007.56:0.00000317994649638868,(4376_144_WS_XW_2007.250:0.00181735209296387027,(4382_144_WS_XW_2007.134:0.00000317994649638868,(4379_144_WS_XW_2007.197:0.00547403597810501834,4381_144_WS_XW_2007.154:0.00000317994649638868)43:0.00181244313517358365)49:0.00181256229326295232)51:0.00183498550379442731)44:0.00181277745292690844)15:0.00000317994649638868)74:0.00547205267020152951)89:0.00549925337313538452)100:0.01637985290209456601,(((((((4108_144_WS_XW_2005.255:0.00362802246659075676,((6528_144_?_XW_2005.306:0.00178241881925304889,6512_144_?_XW_2005.348:0.00552468405419783825)69:0.00369819843602368871,4109_144_WS_XW_2005.150:0.00000317994649638868)12:0.00000317994649638868)43:0.00177365324497644086,6551_144_?_XW_2005.266:0.01111223744534271286)55:0.00186979178625521912,((4101_144_WS_XW_2006.38:0.00179862300742317520,4102_184_WS_XW_2006.37:0.00183621231452243570)90:0.00366581437040838743,4106_144_WS_XW_2006.3:0.00181389168086172267)24:0.00000317994649638868)40:0.00180628339861298062,4111_144_WS_XW_2005.75:0.00000317994649638868)23:0.00000317994649638868,4110_144_WS_XW_2005.117:0.00181009745375676403)99:0.01299904629960484462,(3654_174_WS_XW_2004.5:0.01512909670277076332,(((((((2760_174_WS_WJ_2014.325:0.00180637488517625512,2740_174_WS_WJ_2014.248:0.00000317994649638868)65:0.00180975750742486596,2670_174_WS_WJ_2014.248:0.00000317994649638868)97:0.00734551953418245782,((5108_174_?_XW_2014.348:0.00918041284742251128,((2349_174_WS_ZQ_2015.64:0.01317959914528186831,2288_172_WS_ZQ_2015.39:0.00749637515364708767)53:0.00548281701480271989,(((2317_174_WS_ZQ_2015.63:0.00182336353917404801,(2891_173_NS_YZ_2015.45:0.00182350095938125568,(2296_173_WS_ZQ_2015.64:0.00181927859269763350,2430_173_?_QC_2015.31:0.00182165957545847752)66:0.00182627427220739412)55:0.00182495902731798394)57:0.00365813385951309963,(((((((2372_174_NS_ZQ_2015.76:0.00181040957149246795,(2227_144_NS_ZQ_2015.29:0.00181051223808758005,2225_174_NS_ZQ_2015.32:0.00000317994649638868)31:0.00000317994649638868)71:0.00363568072326614887,(((2929_164_WS_YZ_2015.89:0.00748682428013543004,((2127_174_WS_ZQ_2014.337:0.00000317994649638868,2181_174_WS_ZQ_2015.15:0.00547576887907059908)70:0.00365169461819345826,2346_174_WS_ZQ_2015.61:0.00182992333387953753)34:0.00181087052935039816)7:0.00000317994649638868,(2920_174_WS_YZ_2015.76:0.00363272231827084903,2849_174_NS_YZ_2014.345:0.00181152957956276636)13:0.00000317994649638868)19:0.00181961788869862222,(1927_174_WS_ZQ_2014.148:0.00181131444959832413,2268_174_WS_ZQ_2015.32:0.00000317994649638868)28:0.00000317994649638868)8:0.00181129132086376571)1:0.00000317994649638868,(((2094_164_WS_ZQ_2014.332:0.00000317994649638868,2322_164_WS_ZQ_2015.63:0.00731980863132023450)72:0.00547038785143395129,(2311_164_NS_ZQ_2015.69:0.00919576227246444999,(2197_164_WS_ZQ_2015.25:0.00000317994649638868,(2919_164_WS_YZ_2015.76:0.00181564319237244895,(((2893_163_WS_YZ_2015.47:0.00181177083959795245,(2841_164_WS_YZ_2014.318:0.00000317994649638868,2866_164_WS_YZ_2015.19:0.00181210655818200232)80:0.00363724007473300139)7:0.00000317994649638868,(2403_164_?_QC_2014.346:0.00364003711750762477,2882_164_WS_YZ_2015.34:0.00547557044845903979)10:0.00000317994649638868)2:0.00000317994649638868,2837_164_NS_YZ_2014.297:0.00000317994649638868)5:0.00000317994649638868)51:0.00181133669815892041)53:0.00181085808546598524)10:0.00000317994649638868)19:0.00181176013861239753,2204_174_NS_ZQ_2014.359:0.00363488000192836421)0:0.00000317994649638868)0:0.00000317994649638868,(((2438_174_WS_QC_2015.46:0.00552439723024263432,(2712_174_NS_WJ_2015.48:0.00733109144253485997,2060_174_?_ZQ_2014.289:0.00181719000676270107)8:0.00000317994649638868)12:0.00181124508610215618,((((((2804_174_NS_YZ_2014.149:0.00000317994649638868,(2819_174_WS_YZ_2014.241:0.00181543137867694500,2818_173_WS_YZ_2014.241:0.00180880380376406127)7:0.00000317994649638868)1:0.00000317994649638868,((2042_144_WS_ZQ_2014.304:0.00369014205672337512,(2159_144_WS_ZQ_2015.5:0.00182576732411967408,2160_144_WS_ZQ_2015.5:0.00181701502665515286)97:0.00936794487734688222)35:0.00177993389652520958,2797_174_WS_YZ_2014.142:0.00180934403546120868)4:0.00000317994649638868)0:0.00000317994649638868,(2247_174_WS_ZQ_2015.41:0.00732233024969161823,2905_174_WS_YZ_2015.64:0.00731792115811183939)2:0.00000317994649638868)1:0.00000317994649638868,2853_1214_NS_YZ_2014.345:0.00363334233257625377)1:0.00180881573612337978,((2825_174_WS_YZ_2014.276:0.00000317994649638868,2844_164_WS_YZ_2014.331:0.00547261095693951823)92:0.00548101737043193982,2806_174_WS_YZ_2014.155:0.00000317994649638868)32:0.00000317994649638868)2:0.00180937640618918788,((2347_174_WS_ZQ_2015.40:0.00181076011416072039,(((2170_174_WS_ZQ_2015.11:0.00180893474035171515,(2071_174_NS_ZQ_2014.298:0.00000317994649638868,2385_174_WS_QC_2014.311:0.00180986523369214562)34:0.00000317994649638868)46:0.00181056311216709425,(2164_174_WS_ZQ_2014.347:0.00000317994649638868,(2111_174_NS_ZQ_2014.324:0.00181899767856243187,(2396_174_?_QC_2014.325:0.00000317994649638868,(2145_174_WS_ZQ_2014.351:0.00181173604020689379,2108_174_NS_ZQ_2014.330:0.00181025601387652005)8:0.00000317994649638868)14:0.00000317994649638868)51:0.00181119966835846871)5:0.00000317994649638868)11:0.00181099700526223873,2123_174_WS_ZQ_2014.344:0.00000317994649638868)30:0.00181059603048557742)0:0.00000317994649638868,2814_174_WS_YZ_2014.222:0.00000317994649638868)1:0.00000317994649638868)0:0.00181048768116921321)0:0.00000317994649638868,((2431_174_?_QC_2015.27:0.00554346205262412454,2815_174_WS_YZ_2014.222:0.00369266043897376051)8:0.00178783087530489737,((2044_174_WS_ZQ_2014.299:0.00547657946933915313,2688_174_WS_WJ_2014.320:0.01877776010113202734)5:0.00000317994649638868,2256_174_NS_ZQ_2015.34:0.00181164726037564617)19:0.00181126350892098719)0:0.00000317994649638868)0:0.00000317994649638868)0:0.00000317994649638868,(((2366_174_NS_ZQ_2015.63:0.00732510258959222314,2124_174_WS_ZQ_2014.341:0.00000317994649638868)11:0.00181047986321435507,2913_174_NS_YZ_2015.71:0.00181148770203737428)0:0.00000317994649638868,((((2894_174_WS_YZ_2015.47:0.00181124627811436885,(2864_174_WS_YZ_2015.19:0.00365985318610001281,2850_174_NS_YZ_2014.345:0.00000317994649638868)15:0.00000317994649638868)46:0.00180874381248742264,2854_174_WS_YZ_2014.346:0.00000317994649638868)54:0.00181501498798319612,(1897_174_WS_ZQ_2014.120:0.00364025022070578550,(1909_174_WS_ZQ_2014.120:0.00367789544409632225,(1889_174_WS_ZQ_2014.105:0.00000317994649638868,1910_174_WS_ZQ_2014.121:0.00181336282828709690)64:0.00181304405172205588)48:0.00186727455842893649)1:0.00000317994649638868)0:0.00000317994649638868,(((1970_174_NS_ZQ_2014.179:0.00180873927703517341,1969_174_NS_ZQ_2014.179:0.00000317994649638868)52:0.00180937952785926895,1972_174_NS_ZQ_2014.179:0.00000317994649638868)45:0.00181017476452824768,(((2316_174_WS_ZQ_2015.52:0.00364276411767592168,(2222_174_NS_ZQ_2015.11:0.00365771672833704528,2299_144_WS_ZQ_2015.69:0.00183197415123839691)44:0.00181003269226377521)4:0.00000317994649638868,(2136_174_NS_ZQ_2014.310:0.00363823010392366796,(2290_174_NS_ZQ_2015.38:0.00181052203853641121,(2134_174_WS_ZQ_2014.344:0.00181759844425782380,2237_174_WS_ZQ_2015.35:0.00000317994649638868)52:0.00000317994649638868)64:0.00363558567746494719)5:0.00000317994649638868)2:0.00000317994649638868,2244_174_WS_ZQ_2015.42:0.00363314579607616024)19:0.00181056182234771317)2:0.00000317994649638868)0:0.00000317994649638868)0:0.00000317994649638868)0:0.00000317994649638868,((2176_174_NS_ZQ_2015.3:0.00547731260369200938,(1928_174_WS_ZQ_2014.133:0.00363813128954952559,2022_174_NS_ZQ_2014.221:0.00547713126445301731)4:0.00000317994649638868)4:0.00180963471432753317,((2041_174_WS_ZQ_2014.296:0.00181906646490053174,2063_173_NS_ZQ_2014.291:0.00367269991830356229)30:0.00182143203569472105,(2043_174_WS_ZQ_2014.303:0.00548178097384857503,2900_174_WS_YZ_2015.62:0.00547522477384761522)24:0.00000317994649638868)25:0.00181159851206264227)0:0.00000317994649638868)0:0.00000317994649638868,((((1884_174_WS_ZQ_2014.103:0.00000317994649638868,((((((((2384_174_?_QC_2014.311:0.00181113784927537766,2131_174_WS_ZQ_2014.337:0.00181049037028234265)1:0.00000317994649638868,(2419_174_WS_QC_2015.13:0.00000317994649638868,((2143_174_NS_ZQ_2014.345:0.00547946393154057510,2397_174_?_QC_2014.324:0.00000317994649638868)27:0.00181107779325771355,((((2420_174_WS_QC_2014.14:0.00737518852080790589,2437_174_WS_QC_2015.40:0.00181082150282293650)5:0.00000317994649638868,(2388_174_?_QC_2014.312:0.00181043921925287828,(2332_174_NS_ZQ_2015.49:0.00181112424433375234,(2418_174_WS_QC_2015.13:0.00181278788906042224,2387_174_?_QC_2014.313:0.00000317994649638868)26:0.00000317994649638868)43:0.00181133744070347924)2:0.00000317994649638868)0:0.00000317994649638868,2951_174_?_QC_2014.194:0.00000317994649638868)5:0.00000317994649638868,2453_174_WS_QC_2015.61:0.00181087094386009903)31:0.00181071077321785768)2:0.00000317994649638868)1:0.00000317994649638868)1:0.00000317994649638868,((2379_174_?_QC_2014.217:0.00000317994649638868,(2955_174_?_QC_2014.292:0.00363337586328517760,(2954_174_?_QC_2014.290:0.00180987333615672381,2392_174_?_QC_2014.323:0.00000317994649638868)39:0.00000317994649638868)48:0.00181046730163772029)47:0.00181106051600944608,2154_174_WS_ZQ_2014.358:0.00181003820815481384)6:0.00000317994649638868)2:0.00000317994649638868,2449_174_WS_QC_2015.38:0.00363785733314705116)15:0.00181051335718462512,2859_174_WS_YZ_2014.351:0.00180951640621371300)0:0.00000317994649638868,(2917_174_WS_YZ_2015.76:0.00181048480234398033,(2235_174_WS_ZQ_2015.25:0.00000317994649638868,(2263_174_WS_ZQ_2015.39:0.00363789389192383872,((((2323_174_WS_ZQ_2015.48:0.00000317994649638868,2447_174_WS_QC_2015.40:0.00181084809337420864)62:0.00181126395775317584,2149_174_WS_ZQ_2014.359:0.00181131589015901201)8:0.00000317994649638868,2153_174_WS_ZQ_2014.358:0.00000317994649638868)3:0.00000317994649638868,(2254_174_WS_ZQ_2015.42:0.00181147134084836607,2376_1214_WS_ZQ_2015.83:0.00181145241827358880)8:0.00000317994649638868)11:0.00000317994649638868)30:0.00181068215652491118)41:0.00181032097311437080)1:0.00000317994649638868)0:0.00000317994649638868,((6733_174_?_XW_2015.83:0.00547119708226148031,1954_174_WS_ZQ_2014.186:0.00363456296342816844)1:0.00000317994649638868,((2836_164_NS_YZ_2014.297:0.00000317994649638868,2916_164_WS_YZ_2015.76:0.00180812339708335840)74:0.00363751019406421744,2182_172_WS_ZQ_2015.20:0.00547278540203331981)0:0.00000317994649638868)0:0.00000317994649638868)0:0.00000317994649638868,(((2369_174_WS_ZQ_2015.82:0.00364094724543016258,2341_174_WS_ZQ_2015.68:0.00181539141567593830)63:0.00181830770650353874,2146_174_WS_ZQ_2014.352:0.00000317994649638868)83:0.00363406723534759031,2103_174_NS_ZQ_2014.304:0.00363558776583053573)2:0.00000317994649638868)0:0.00000317994649638868)0:0.00000317994649638868,(((2343_174_NS_ZQ_2015.69:0.00181100162327516630,(2215_174_WS_ZQ_2015.32:0.00000317994649638868,2298_174_NS_ZQ_2015.71:0.00363773960970974848)24:0.00000317994649638868)57:0.00363524916723966971,2193_174_NS_ZQ_2014.359:0.00363718732259280626)1:0.00000317994649638868,((2875_174_WS_YZ_2015.26:0.00363629502700724659,1916_174_NS_ZQ_2014.134:0.00000317994649638868)31:0.00180981132658548341,2092_174_WS_ZQ_2014.330:0.00363597807221779186)0:0.00000317994649638868)0:0.00000317994649638868)0:0.00000317994649638868,2130_174_WS_ZQ_2014.338:0.00363122716609207098)0:0.00181043249558669912,2417_174_WS_QC_2015.11:0.00550383516550672757)0:0.00000317994649638868)0:0.00000317994649638868)3:0.00181769177670185926,2817_174_NS_YZ_2014.235:0.00181661698622331293)3:0.00000317994649638868)2:0.00180141949420497605)3:0.00000317994649638868,3544_174_WS_XW_2014.62:0.00181021336054184028)11:0.00181045345561537383)5:0.00000317994649638868,((3507_174_WS_XW_2015.71:0.00553460524951994957,(((2655_174_WS_WJ_2014.167:0.00000317994649638868,(2700_174_WS_WJ_2014.346:0.00181208517495296396,2667_174_NS_WJ_2014.219:0.00000317994649638868)67:0.00181100077101144252)16:0.00000317994649638868,(2767_174_WS_WJ_2014.339:0.00741708476183750454,2746_174_WS_WJ_2014.276:0.00367447642241488332)67:0.00179767899913841462)42:0.00000317994649638868,2744_174_WS_WJ_2014.262:0.00363455682750862255)62:0.00369280682498090550)57:0.00177476669266088665,(2756_174_WS_WJ_2014.317:0.00550101690307230971,4759_174_?_XW_2015.11:0.00182809249812751809)55:0.00180491558315271560)3:0.00000317994649638868)5:0.00000317994649638868,2719_174_WS_WJ_2014.324:0.00548001318785855743)24:0.00180348174379447654,2733_174_WS_WJ_2014.229:0.00183273227281986143)95:0.02474881421144184065,(6332_174_?_XW_2007.60:0.02759267625599923224,2528_174_WS_WJ_2012.233:0.01357585867397570305)36:0.00332594840715729747)55:0.00217205522298075278)48:0.00180291238260504036)25:0.00000317994649638868,3734_144_WS_XW_2006.275:0.01696547305522163457)67:0.00472666954650728059)95:0.00756430291225217762,6574_144_?_XW_2005.52:0.02041198220334429492);
