# Supplementary material for: Applications of Bayesian Phylodynamic Methods in a Recent U.S. Porcine Reproductive and Respiratory Syndrome Virus Outbreak
Source: Front Microbiol. 2016 Feb 2;7:67. doi: 10.3389/fmicb.2016.00067 (PMC4735353; doi:10.3389/fmicb.2016.00067)
Supplement: Supplementary file 8 [file DataSheet8.ZIP]

Archive with 1 entries (1 files):
- File S6.tre
