# Supplementary material for: Applications of Bayesian Phylodynamic Methods in a Recent U.S. Porcine Reproductive and Respiratory Syndrome Virus Outbreak
Source: Front Microbiol. 2016 Feb 2;7:67. doi: 10.3389/fmicb.2016.00067 (PMC4735353; doi:10.3389/fmicb.2016.00067)
Supplement: Supplementary file 8 [file DataSheet8.ZIP › File S6.tre]

#NEXUS
Begin taxa;
	Dimensions ntax=191;
	Taxlabels
		'1884_174_WS_ZQ_2014.103'
		'1889_174_WS_ZQ_2014.105'
		'1897_174_WS_ZQ_2014.120'
		'1909_174_WS_ZQ_2014.120'
		'1910_174_WS_ZQ_2014.121'
		'1927_174_WS_ZQ_2014.148'
		'1928_174_WS_ZQ_2014.133'
		'1954_174_WS_ZQ_2014.186'
		'1969_174_NS_ZQ_2014.179'
		'1970_174_NS_ZQ_2014.179'
		'1972_174_NS_ZQ_2014.179'
		'2022_174_NS_ZQ_2014.221'
		'2041_174_WS_ZQ_2014.296'
		'2042_144_WS_ZQ_2014.304'
		'2043_174_WS_ZQ_2014.303'
		'2044_174_WS_ZQ_2014.299'
		'2060_174_NS_ZQ_2014.289'
		'2063_173_NS_ZQ_2014.291'
		'2071_174_NS_ZQ_2014.298'
		'2092_174_WS_ZQ_2014.330'
		'2094_164_WS_ZQ_2014.332'
		'2103_174_NS_ZQ_2014.304'
		'2108_174_NS_ZQ_2014.330'
		'2111_174_NS_ZQ_2014.324'
		'2123_174_WS_ZQ_2014.344'
		'2124_174_WS_ZQ_2014.341'
		'2127_174_WS_ZQ_2014.337'
		'2130_174_WS_ZQ_2014.338'
		'2131_174_WS_ZQ_2014.337'
		'2134_174_WS_ZQ_2014.344'
		'2136_174_NS_ZQ_2014.310'
		'2143_174_NS_ZQ_2014.345'
		'2145_174_WS_ZQ_2014.351'
		'2146_174_WS_ZQ_2014.352'
		'2149_174_WS_ZQ_2014.359'
		'2153_174_WS_ZQ_2014.358'
		'2154_174_WS_ZQ_2014.358'
		'2159_144_WS_ZQ_2015.5'
		'2160_144_WS_ZQ_2015.5'
		'2164_174_WS_ZQ_2014.347'
		'2170_174_WS_ZQ_2015.11'
		'2176_174_NS_ZQ_2015.3'
		'2181_174_WS_ZQ_2015.15'
		'2182_172_WS_ZQ_2015.20'
		'2193_174_NS_ZQ_2014.359'
		'2197_164_WS_ZQ_2015.25'
		'2204_174_NS_ZQ_2014.359'
		'2215_174_WS_ZQ_2015.32'
		'2222_174_NS_ZQ_2015.11'
		'2225_174_NS_ZQ_2015.32'
		'2227_144_NS_ZQ_2015.29'
		'2235_174_WS_ZQ_2015.25'
		'2237_174_WS_ZQ_2015.35'
		'2244_174_WS_ZQ_2015.42'
		'2247_174_WS_ZQ_2015.41'
		'2254_174_WS_ZQ_2015.42'
		'2256_174_NS_ZQ_2015.34'
		'2263_174_WS_ZQ_2015.39'
		'2268_174_WS_ZQ_2015.32'
		'2288_172_WS_ZQ_2015.39'
		'2290_174_NS_ZQ_2015.38'
		'2296_173_WS_ZQ_2015.64'
		'2298_174_NS_ZQ_2015.71'
		'2299_144_WS_ZQ_2015.69'
		'2311_164_NS_ZQ_2015.69'
		'2316_174_WS_ZQ_2015.52'
		'2317_174_WS_ZQ_2015.63'
		'2322_164_WS_ZQ_2015.63'
		'2323_174_WS_ZQ_2015.48'
		'2332_174_NS_ZQ_2015.49'
		'2341_174_WS_ZQ_2015.68'
		'2343_174_NS_ZQ_2015.69'
		'2346_174_WS_ZQ_2015.61'
		'2347_174_WS_ZQ_2015.40'
		'2349_174_WS_ZQ_2015.64'
		'2366_174_NS_ZQ_2015.63'
		'2369_174_WS_ZQ_2015.82'
		'2372_174_NS_ZQ_2015.76'
		'2376_1214_WS_ZQ_2015.83'
		'2379_174_NS_QC_2014.217'
		'2384_174_WS_QC_2014.311'
		'2385_174_WS_QC_2014.311'
		'2387_174_NS_QC_2014.313'
		'2388_174_NS_QC_2014.312'
		'2391_174_WS_QC_2014.325'
		'2392_174_WS_QC_2014.323'
		'2396_174_NS_QC_2014.325'
		'2397_174_NS_QC_2014.324'
		'2403_164_WS_QC_2014.346'
		'2417_174_WS_QC_2015.11'
		'2418_174_WS_QC_2015.13'
		'2419_174_WS_QC_2015.13'
		'2420_174_WS_QC_2014.14'
		'2430_173_NS_QC_2015.31'
		'2431_174_NS_QC_2015.27'
		'2437_174_WS_QC_2015.40'
		'2438_174_WS_QC_2015.46'
		'2447_174_WS_QC_2015.40'
		'2449_174_WS_QC_2015.38'
		'2453_174_WS_QC_2015.61'
		'2528_174_WS_WJ_2012.233'
		'2655_174_WS_WJ_2014.167'
		'2667_174_NS_WJ_2014.219'
		'2670_174_WS_WJ_2014.248'
		'2688_174_WS_WJ_2014.320'
		'2700_174_WS_WJ_2014.346'
		'2712_174_NS_WJ_2015.48'
		'2719_174_WS_WJ_2014.324'
		'2733_174_WS_WJ_2014.229'
		'2740_174_WS_WJ_2014.248'
		'2744_174_WS_WJ_2014.262'
		'2746_174_WS_WJ_2014.276'
		'2756_174_WS_WJ_2014.317'
		'2760_174_WS_WJ_2014.325'
		'2767_174_WS_WJ_2014.339'
		'2797_174_WS_YZ_2014.142'
		'2804_174_NS_YZ_2014.149'
		'2806_174_WS_YZ_2014.155'
		'2814_174_WS_YZ_2014.222'
		'2815_174_WS_YZ_2014.222'
		'2817_174_NS_YZ_2014.235'
		'2818_173_WS_YZ_2014.241'
		'2819_174_WS_YZ_2014.241'
		'2825_174_WS_YZ_2014.276'
		'2836_164_NS_YZ_2014.297'
		'2837_164_NS_YZ_2014.297'
		'2841_164_WS_YZ_2014.318'
		'2844_164_WS_YZ_2014.331'
		'2849_174_NS_YZ_2014.345'
		'2850_174_NS_YZ_2014.345'
		'2853_1214_NS_YZ_2014.345'
		'2854_174_WS_YZ_2014.346'
		'2859_174_WS_YZ_2014.351'
		'2864_174_WS_YZ_2015.19'
		'2866_164_WS_YZ_2015.19'
		'2875_174_WS_YZ_2015.26'
		'2882_164_WS_YZ_2015.34'
		'2891_173_NS_YZ_2015.45'
		'2893_163_WS_YZ_2015.47'
		'2894_174_WS_YZ_2015.47'
		'2900_174_WS_YZ_2015.62'
		'2905_174_WS_YZ_2015.64'
		'2913_174_NS_YZ_2015.71'
		'2916_164_WS_YZ_2015.76'
		'2917_174_WS_YZ_2015.76'
		'2919_164_WS_YZ_2015.76'
		'2920_174_WS_YZ_2015.76'
		'2929_164_WS_YZ_2015.89'
		'2951_174_NS_QC_2014.194'
		'2954_174_WS_QC_2014.290'
		'2955_174_WS_QC_2014.292'
		'3507_174_WS_XW_2015.71'
		'3544_174_WS_XW_2014.62'
		'3654_174_WS_XW_2004.5'
		'3734_144_WS_XW_2006.275'
		'3957_144_WS_XW_2007.281'
		'4101_144_WS_XW_2006.38'
		'4102_184_WS_XW_2006.37'
		'4106_144_WS_XW_2006.3'
		'4108_144_WS_XW_2005.255'
		'4109_144_WS_XW_2005.150'
		'4110_144_WS_XW_2005.117'
		'4111_144_WS_XW_2005.75'
		'4168_144_WS_XW_2006.226'
		'4171_144_WS_XW_2006.37'
		'4320_144_WS_XW_2008.23'
		'4321_144_WS_XW_2008.15'
		'4323_144_WS_XW_2006.330'
		'4374_124_WS_XW_2008.121'
		'4375_124_WS_XW_2008.97'
		'4376_144_WS_XW_2007.250'
		'4377_144_WS_XW_2007.223'
		'4379_144_WS_XW_2007.197'
		'4380_144_WS_XW_2007.189'
		'4381_144_WS_XW_2007.154'
		'4382_144_WS_XW_2007.134'
		'4389_144_WS_XW_2007.56'
		'4759_174_?_XW_2015.11'
		'5108_174_?_XW_2014.348'
		'6224_144_?_XW_2007.350'
		'6332_174_?_XW_2007.60'
		'6393_144_?_XW_2006.315'
		'6429_184_?_XW_2006.239'
		'6448_144_?_XW_2006.211'
		'6474_144_?_XW_2006.117'
		'6512_144_?_XW_2005.348'
		'6528_144_?_XW_2005.306'
		'6551_144_?_XW_2005.266'
		'6574_144_?_XW_2005.52'
		'6658_144_?_XW_2003.265'
		'6733_174_?_XW_2015.83'
		;
End;
Begin trees;
	Translate
		1 '1884_174_WS_ZQ_2014.103',
		2 '1889_174_WS_ZQ_2014.105',
		3 '1897_174_WS_ZQ_2014.120',
		4 '1909_174_WS_ZQ_2014.120',
		5 '1910_174_WS_ZQ_2014.121',
		6 '1927_174_WS_ZQ_2014.148',
		7 '1928_174_WS_ZQ_2014.133',
		8 '1954_174_WS_ZQ_2014.186',
		9 '1969_174_NS_ZQ_2014.179',
		10 '1970_174_NS_ZQ_2014.179',
		11 '1972_174_NS_ZQ_2014.179',
		12 '2022_174_NS_ZQ_2014.221',
		13 '2041_174_WS_ZQ_2014.296',
		14 '2042_144_WS_ZQ_2014.304',
		15 '2043_174_WS_ZQ_2014.303',
		16 '2044_174_WS_ZQ_2014.299',
		17 '2060_174_NS_ZQ_2014.289',
		18 '2063_173_NS_ZQ_2014.291',
		19 '2071_174_NS_ZQ_2014.298',
		20 '2092_174_WS_ZQ_2014.330',
		21 '2094_164_WS_ZQ_2014.332',
		22 '2103_174_NS_ZQ_2014.304',
		23 '2108_174_NS_ZQ_2014.330',
		24 '2111_174_NS_ZQ_2014.324',
		25 '2123_174_WS_ZQ_2014.344',
		26 '2124_174_WS_ZQ_2014.341',
		27 '2127_174_WS_ZQ_2014.337',
		28 '2130_174_WS_ZQ_2014.338',
		29 '2131_174_WS_ZQ_2014.337',
		30 '2134_174_WS_ZQ_2014.344',
		31 '2136_174_NS_ZQ_2014.310',
		32 '2143_174_NS_ZQ_2014.345',
		33 '2145_174_WS_ZQ_2014.351',
		34 '2146_174_WS_ZQ_2014.352',
		35 '2149_174_WS_ZQ_2014.359',
		36 '2153_174_WS_ZQ_2014.358',
		37 '2154_174_WS_ZQ_2014.358',
		38 '2159_144_WS_ZQ_2015.5',
		39 '2160_144_WS_ZQ_2015.5',
		40 '2164_174_WS_ZQ_2014.347',
		41 '2170_174_WS_ZQ_2015.11',
		42 '2176_174_NS_ZQ_2015.3',
		43 '2181_174_WS_ZQ_2015.15',
		44 '2182_172_WS_ZQ_2015.20',
		45 '2193_174_NS_ZQ_2014.359',
		46 '2197_164_WS_ZQ_2015.25',
		47 '2204_174_NS_ZQ_2014.359',
		48 '2215_174_WS_ZQ_2015.32',
		49 '2222_174_NS_ZQ_2015.11',
		50 '2225_174_NS_ZQ_2015.32',
		51 '2227_144_NS_ZQ_2015.29',
		52 '2235_174_WS_ZQ_2015.25',
		53 '2237_174_WS_ZQ_2015.35',
		54 '2244_174_WS_ZQ_2015.42',
		55 '2247_174_WS_ZQ_2015.41',
		56 '2254_174_WS_ZQ_2015.42',
		57 '2256_174_NS_ZQ_2015.34',
		58 '2263_174_WS_ZQ_2015.39',
		59 '2268_174_WS_ZQ_2015.32',
		60 '2288_172_WS_ZQ_2015.39',
		61 '2290_174_NS_ZQ_2015.38',
		62 '2296_173_WS_ZQ_2015.64',
		63 '2298_174_NS_ZQ_2015.71',
		64 '2299_144_WS_ZQ_2015.69',
		65 '2311_164_NS_ZQ_2015.69',
		66 '2316_174_WS_ZQ_2015.52',
		67 '2317_174_WS_ZQ_2015.63',
		68 '2322_164_WS_ZQ_2015.63',
		69 '2323_174_WS_ZQ_2015.48',
		70 '2332_174_NS_ZQ_2015.49',
		71 '2341_174_WS_ZQ_2015.68',
		72 '2343_174_NS_ZQ_2015.69',
		73 '2346_174_WS_ZQ_2015.61',
		74 '2347_174_WS_ZQ_2015.40',
		75 '2349_174_WS_ZQ_2015.64',
		76 '2366_174_NS_ZQ_2015.63',
		77 '2369_174_WS_ZQ_2015.82',
		78 '2372_174_NS_ZQ_2015.76',
		79 '2376_1214_WS_ZQ_2015.83',
		80 '2379_174_NS_QC_2014.217',
		81 '2384_174_WS_QC_2014.311',
		82 '2385_174_WS_QC_2014.311',
		83 '2387_174_NS_QC_2014.313',
		84 '2388_174_NS_QC_2014.312',
		85 '2391_174_WS_QC_2014.325',
		86 '2392_174_WS_QC_2014.323',
		87 '2396_174_NS_QC_2014.325',
		88 '2397_174_NS_QC_2014.324',
		89 '2403_164_WS_QC_2014.346',
		90 '2417_174_WS_QC_2015.11',
		91 '2418_174_WS_QC_2015.13',
		92 '2419_174_WS_QC_2015.13',
		93 '2420_174_WS_QC_2014.14',
		94 '2430_173_NS_QC_2015.31',
		95 '2431_174_NS_QC_2015.27',
		96 '2437_174_WS_QC_2015.40',
		97 '2438_174_WS_QC_2015.46',
		98 '2447_174_WS_QC_2015.40',
		99 '2449_174_WS_QC_2015.38',
		100 '2453_174_WS_QC_2015.61',
		101 '2528_174_WS_WJ_2012.233',
		102 '2655_174_WS_WJ_2014.167',
		103 '2667_174_NS_WJ_2014.219',
		104 '2670_174_WS_WJ_2014.248',
		105 '2688_174_WS_WJ_2014.320',
		106 '2700_174_WS_WJ_2014.346',
		107 '2712_174_NS_WJ_2015.48',
		108 '2719_174_WS_WJ_2014.324',
		109 '2733_174_WS_WJ_2014.229',
		110 '2740_174_WS_WJ_2014.248',
		111 '2744_174_WS_WJ_2014.262',
		112 '2746_174_WS_WJ_2014.276',
		113 '2756_174_WS_WJ_2014.317',
		114 '2760_174_WS_WJ_2014.325',
		115 '2767_174_WS_WJ_2014.339',
		116 '2797_174_WS_YZ_2014.142',
		117 '2804_174_NS_YZ_2014.149',
		118 '2806_174_WS_YZ_2014.155',
		119 '2814_174_WS_YZ_2014.222',
		120 '2815_174_WS_YZ_2014.222',
		121 '2817_174_NS_YZ_2014.235',
		122 '2818_173_WS_YZ_2014.241',
		123 '2819_174_WS_YZ_2014.241',
		124 '2825_174_WS_YZ_2014.276',
		125 '2836_164_NS_YZ_2014.297',
		126 '2837_164_NS_YZ_2014.297',
		127 '2841_164_WS_YZ_2014.318',
		128 '2844_164_WS_YZ_2014.331',
		129 '2849_174_NS_YZ_2014.345',
		130 '2850_174_NS_YZ_2014.345',
		131 '2853_1214_NS_YZ_2014.345',
		132 '2854_174_WS_YZ_2014.346',
		133 '2859_174_WS_YZ_2014.351',
		134 '2864_174_WS_YZ_2015.19',
		135 '2866_164_WS_YZ_2015.19',
		136 '2875_174_WS_YZ_2015.26',
		137 '2882_164_WS_YZ_2015.34',
		138 '2891_173_NS_YZ_2015.45',
		139 '2893_163_WS_YZ_2015.47',
		140 '2894_174_WS_YZ_2015.47',
		141 '2900_174_WS_YZ_2015.62',
		142 '2905_174_WS_YZ_2015.64',
		143 '2913_174_NS_YZ_2015.71',
		144 '2916_164_WS_YZ_2015.76',
		145 '2917_174_WS_YZ_2015.76',
		146 '2919_164_WS_YZ_2015.76',
		147 '2920_174_WS_YZ_2015.76',
		148 '2929_164_WS_YZ_2015.89',
		149 '2951_174_NS_QC_2014.194',
		150 '2954_174_WS_QC_2014.290',
		151 '2955_174_WS_QC_2014.292',
		152 '3507_174_WS_XW_2015.71',
		153 '3544_174_WS_XW_2014.62',
		154 '3654_174_WS_XW_2004.5',
		155 '3734_144_WS_XW_2006.275',
		156 '3957_144_WS_XW_2007.281',
		157 '4101_144_WS_XW_2006.38',
		158 '4102_184_WS_XW_2006.37',
		159 '4106_144_WS_XW_2006.3',
		160 '4108_144_WS_XW_2005.255',
		161 '4109_144_WS_XW_2005.150',
		162 '4110_144_WS_XW_2005.117',
		163 '4111_144_WS_XW_2005.75',
		164 '4168_144_WS_XW_2006.226',
		165 '4171_144_WS_XW_2006.37',
		166 '4320_144_WS_XW_2008.23',
		167 '4321_144_WS_XW_2008.15',
		168 '4323_144_WS_XW_2006.330',
		169 '4374_124_WS_XW_2008.121',
		170 '4375_124_WS_XW_2008.97',
		171 '4376_144_WS_XW_2007.250',
		172 '4377_144_WS_XW_2007.223',
		173 '4379_144_WS_XW_2007.197',
		174 '4380_144_WS_XW_2007.189',
		175 '4381_144_WS_XW_2007.154',
		176 '4382_144_WS_XW_2007.134',
		177 '4389_144_WS_XW_2007.56',
		178 '4759_174_?_XW_2015.11',
		179 '5108_174_?_XW_2014.348',
		180 '6224_144_?_XW_2007.350',
		181 '6332_174_?_XW_2007.60',
		182 '6393_144_?_XW_2006.315',
		183 '6429_184_?_XW_2006.239',
		184 '6448_144_?_XW_2006.211',
		185 '6474_144_?_XW_2006.117',
		186 '6512_144_?_XW_2005.348',
		187 '6528_144_?_XW_2005.306',
		188 '6551_144_?_XW_2005.266',
		189 '6574_144_?_XW_2005.52',
		190 '6658_144_?_XW_2003.265',
		191 '6733_174_?_XW_2015.83'
		;
tree TREE1 = [&R] (((((162[&length_range={0.0028910232203820385,56.74517311872759},length_95%_HPD={0.019234274912049543,3.6649562928939936},174_Orf5_Aligned_Red1.rate_median=0.0012278858541037454,Production2.rate_median=0.016072346557016285,length=1.653600231533831,Production2.rate=0.01597626399412108,174_Orf5_Aligned_Red1.rate_95%_HPD={1.232837773329601E-5,0.004475554319381458},Production2.rate_…
End;
